# Supplementary material for: From a shared origin to divergent frames: A computational analysis of media representations of Kampo Medicine and Traditional Chinese Medicine in Asahi Shimbun
Source: PLoS One. 2026 Jun 30;21(6):e0351860. doi: 10.1371/journal.pone.0351860 (PMC13318050; doi:10.1371/journal.pone.0351860)
Supplement: S1 File — Sample of five news articles used as illustrative excerpts. The original Japanese texts are provided with brief English summaries for reference. (XLSX) [file pone.0351860.s001.xlsx]

## Sheet: Sheet1
Sample News Excerpts
ID	Date	Title (JP)	Title (EN)	Excerpt (JP)	Excerpt (EN)	Note
No.00809	2016-08-26	決定版 ドクター５００人にアンケート 現役医師が手放せない薬	Definitive Survey of 500 Physicians: Medications Doctors Themselves Rely On	患者さんの多くは、『血圧が高い』とか、『糖尿病の疑いがある』と指摘されていたにもかかわらず、薬を飲まなかったり、調整できなかったりする人でした。一度、大きな病気にかかれば、後遺症で生活の質が低下し、再発予防のために複数の薬を服用しなければなりません。	Many patients were diagnosed with high blood pressure or suspected diabetes, yet failed to take medication or manage their conditions appropriately. Once a serious illness occurs, quality of life may decline due to lasting effects, and multiple medications are often required for secondary prevention.	Example of biomedical framing emphasizing standardized treatment and preventive intervention.
No.00824	2016-06-16	（ちゅうごく経済）薬用作物、栽培へ動き 山口県、県主導で試験始まる ／中国・共通	Medicinal Crops Move into Cultivation: Yamaguchi Prefecture Launches Government-Led Pilot Trials	国内製薬会社でつくる「日本漢方生薬製剤協会」によると、生薬の原料は９割近くが輸入品で大部分が中国産。中国で漢方薬需要が高まり、政府が環境保全を理由にカンゾウなど一部の輸出を制限していることから、輸入価格は上昇。農林水産省と厚生労働省は交付金による産地形成を促そうと、全国で農業者や自治体、製薬会社が意見交換する会議を開催している。	According to the Japan Kampo Medicines Manufacturers Association, nearly 90% of crude drug materials are imported, most of them from China. As demand for Kampo medicines has risen in China and the government has restricted the export of certain materials such as licorice for environmental reasons, import prices have increased. In response, the Ministry of Agriculture, Forestry and Fisheries and t…	Illustrates the framing of Kampo-related materials within supply-chain security, industrial policy, and regional agricultural development.
No.02332	2007-03-10	（時時刻刻）分裂「小泉一家」 友達優先に党内反旗 復党劇の内実	Factional Split in the “Koizumi Group”: Internal Party Resistance over Preferential Treatment	「小泉総理は副作用を伴う劇薬だった。私は漢方薬のようにじわじわと効いて、気がついたらかなりの成果が出ているラインでいきたい」	“Prime Minister Koizumi was like a strong medicine with side effects. I would prefer an approach like Kampo medicine, which works gradually, so that before one realizes it, substantial results have been achieved.”	Demonstrates the metaphorical use of Kampo as a gradual, holistic, and low-risk approach in political discourse.
No.04048	1998-12-30	お正月カクテル 気分華やぐ酔い初め（さっと年越しぱっとお正月）	New Year Cocktails: A Festive Way to Welcome the First Drink of the Year	お正月にお屠蘇を飲む風習は中国で唐の時代から広まったという。サンショウやシナモンなどをまぜた「屠蘇散」という漢方薬を風味づけに用いたことから名が付いた。	The custom of drinking toso on New Year’s Day is said to have spread from China during the Tang dynasty. The name derives from “tososan,” a medicinal herbal mixture containing ingredients such as Japanese pepper and cinnamon, which was used for flavoring.	Illustrates the cultural-historical embedding of Kampo within everyday customs and ritual practices.
No.05612	1995-08-09	日中医学協力１０年 「双方向」「対等」を期待 田辺功（ミニ時評）	Ten Years of Sino–Japanese Medical Cooperation: Toward a More Reciprocal and Equal Partnership	中国医学と西洋医学のよさを合わせた中西医結合の中心病院として着実な成果をあげている。	As a central hospital integrating the strengths of Chinese medicine and Western medicine, it has steadily achieved significant results.	Illustrates the representation of Chinese medicine as an integrative and externally situated medical system within international cooperation discourse.
