# Supplementary material for: From a shared origin to divergent frames: A computational analysis of media representations of Kampo Medicine and Traditional Chinese Medicine in Asahi Shimbun
Source: PLoS One. 2026 Jun 30;21(6):e0351860. doi: 10.1371/journal.pone.0351860 (PMC13318050; doi:10.1371/journal.pone.0351860)
Supplement: S2 File — Minimal dataset containing document IDs, publication dates, and tokenized text used for all analyses. (XLSX) [file pone.0351860.s002.xlsx]

## Sheet: Sheet1
Preprocessed Tokens
ID	Date	Year	Source	Tokens
No.00001	2025-10-27	2025	Morning edition, General, Section 1	特派 シドニー 取材 吐き気 高速 道路 吐き気 婦人 専門 血液 音波 検査 診断 更年 ホルモン ホルモン 補充 ＨＲＴ 吐き気 ＨＲＴ 漢方 薬 更年 閉経 前後 定義 時期 不調 発汗 不眠 そう 進学 介護 職責 多忙 時期 入閣 就任 会見 ハンカチ 高市 早苗 首相 自ら コラム 大汗 理由 告白 重症 更年 世界 共通 課題 ヒラリー クリントン 米国 ファースト レディー 更年 当時 状況 苦労 一人 症状 我慢 専門 更年 周囲 理解 助け 補充療法 漢方薬 更年期障害 ホルモン補充療法
No.00002	2025-10-26	2025	Morning edition, Lifestyle	新型 コロナ ウイルス 感染 後遺 嗅覚 きゅう かく コロナ 感染 以外 潜在 におい 生活 友人 ランチ におい 自分 におい 料理 コロナ 感染 におい コロナ 覚え 近所 耳鼻 通院 嗅覚 診断 治療 漢方 薬 ビタミン 製剤 嗅覚 気配 日常 生活 不便 そもそも におい におい 物質 物質 受容 神経 細胞 脳内 におい 海馬 記憶 最後 前頭 におい 識別 回路 遮断 嗅覚 日本 嗅覚 慢性 鼻腔 びくう 新型 コロナ 感染 知見 治療 ガイドライン 改訂 ガイドライン 作成 兵庫 医科 耳鼻 咽喉 いんこう 頭頸 うけい 外科 都築 建三 教授 高齢 嗅覚 推測 におい 食欲 筋力 傾向 リスク 嗅覚 体調 循環 トリガー タイプ 画像 血液 におい 検査 タイプ におい 物質 受容 物理 気導 嗅覚 慢性 鼻腔 指定 難病 好酸 鼻腔 ぜんそく キノコ ポリープ 鼻腔 …
No.00003	2025-10-22	2025	Morning edition, International	中国 ペット 市場 成長 減速 成長 起爆 期待 ブーム ひずみ 鉄鋼 繁殖 拠点 中国 東北 遼寧 鞍山 八家 ペット 市場 市場 ケージ 鳴き声 ペット フォン ライブ 配信 ネット 販売 売り手 猫じゃらし 中国 メディア 鉄鋼 鞍山 当時 収入 比較 労働 ペット 売買 鉄鋼 過剰 不振 リストラ 労働 繁殖 生計 遼寧 毎年 発送 ペット 鞍山 由来 地元 活性 一役 ペット 市場 成長 発展 恩恵 ペット ゆとり 人々 中国 メディア ペット 個体 飼い主 生まれ 生まれ 独身 ストレス 孤独 若者 ブーム 愛好 サービス 登場 ペット 専用 治療 漢方 薬 調合 飼い主 マッサージ 講習 サービス アワビ ナマコ 高級 食材 ペット 春節 正月 料理 メディア ペット 産業 市場 規模 市場 規模 予測 低迷 個人 消費 効果 期待 食用 抗議 ペット 市場 動物 運命 鞍…
No.00004	2025-10-12	2025	Morning edition, Regional (Nara), Local section 1	五條 西吉野 農業 本心 関西 万博 会場 ビジネス プラン コンテスト 吉野 地方 特産 試み 発表 部門 獲得 ハロー エブリー ワン 光本 聴衆 英語 発表 概要 吉野 古事 日本 書紀 記述 伝統 マメ科 多年 雑草 葛湯 葛切り 葛粉 漢方 薬 葛根 原料 野生 活用 専門 農業 掘り子 高齢 安定 供給 西吉野 農業 生徒 農業 敦弘 教諭 指導 もと システム ゴボウ 参考 試行 錯誤 波板 支柱 やぐら モデル 確立 光本 試算 葛根 原料 生薬 卸業 出荷 売上 営業 利益 面積 露地 大玉 トマト 営業 利益 計算 西吉野 農業 出身 光本 勉強 農業 両方 農業 特産 同校 奈良 発祥 伝統 文化 工夫 発展 挑戦 光本 奈良 言葉 プレゼンテーション コンテスト 公益 社団 法人 関西 ニュー ビジネス 協議 主催 応募 書類 選考 部門 プレゼン 西吉野 部門 …
No.00005	2025-10-02	2025	Morning edition, General, Kanagawa edition, Regional (Kanagawa)	祭典 桜井 靖子 アトリエ ブルー 仲間 最終 横浜 クイーンズ スクエア 横浜 クイーン モール みなと みらい ギャラリー みなとみらい 藍染め 作家 桜井 生徒 天然 タペストリー 小物 アトリエ 遊牧 キリム 部族 絨毯 じゅうたん 鎌倉 浄明 カノン ハウス 鎌倉 ギャラリー 鎌倉 バス アンティーク キリム 部族 絨毯 塩入 アジア アジア 遊牧 織物 販売 入場 酒井 薬膳 海老名 さつき ナレッジ 厚木 漢方 紅梅 薬 身体作り 日常 生活 薬膳 知恵 先着 海老名 薬膳 養生 研究 猪俣 レンガ クラフト フェスタ 初日 最終 横浜 新港 横浜 レンガ 倉庫 スペース 馬車 ガラス 工芸 小物 アクセサリー 作家 工房 工芸 販売 過去 様子 入場 作家 実演 ワークショップ 有料 煉瓦 れんが プロジェクト 三曲 発表 大会 正午 横須賀 深田 文化 会館 横須賀 市…
No.00006	2025-10-02	2025	Morning edition, Regional (Wakayama), Local section 1	日本 弘法 大師 空海 時代 古代 中国 平安 時代 日本 当時 高野 ふもと 高野 富貴 寛人 文献 参考 奈良 大淀 農家 協力 当時 再現 ごろ 書物 覚醒 五臓 もたれ 消化 促進 疲労 回復 薬効 当時 日常 飲み物 薬 宗教 修行 眠気 覚まし 記述 もと 再現 古代 茶葉 乾燥 炭火 湿気 調味 漢方 薬 調合 道具 薬研 やげん 薬 橋本 試飲 県内外 参加 炭火 薬研 工程 普段 自分 圧倒 分析 薬効 カテキン 覚醒 カフェイン 試飲 茶わん 当時 再現 青磁 こだわり 協力 農家 大淀 密教 修行 空海 当地 種子 製法 伝承 日干 番茶 製法 茶葉 工程 古代 共通 苦み 渋み 煎茶 日本 空海 本人 伝承 真偽 空海 自身 記録 空海 書簡 高野 雑筆 香り 迷い 記述 資源 伝統 文化 発掘 発信 団体 いなか 伝承 紀の川 空海 高野 山奥 おく びょう 瞑…
No.00007	2025-10-02	2025	Morning edition, Regional (Mie), Local section 1	美術 作家 民家 アート 意識 コンセプト アート 菰野 カ所 会場 エリア 菰野 エリア 建築 ギャラリー 絵画 陶芸 造形 工芸 木工 作家 発表 陶芸 稲垣 竜一 造形 祐子 谷口 四日市 油彩 佐野 洋平 石彫 平田 陶芸 森正 漆器 笹浦 一朗 菰野 浮世 金沢 健幸 鈴鹿 家具 近澤 裕司 いなべ 松原 テーマ 出展 ギャラリー 建築 民家 温泉 登録 有形 文化 ことぶき 水雲 徳川 漢方 別荘 きょう あん 菰野 吉沢 旧家 建物 重盛 尾高 工房 ギャラリー 馬酔木 あしび 登録 有形 文化 菰野 横山 企画 ８、９ 有料 予約 カ所 アート ツアー 菰野 ねらい 自ら 出展 実行 佐野 洋平 美術 芸術 鑑賞 美術 文化 民家 ギャラリー 生活 空間 芸術 発見 ねらい 企画 観覧 企画 ホーム ページ 検索 予約 ページ 美術 文化 佐野 洋平 菰野 漢方医
No.00008	2025-09-28	2025	Morning edition, Regional (Kagoshima), Local section 1	コロナ 感染 相当 感染 流行 感染 後遺 コロナ 後遺 正確 発生 日本 住民 研究 感染 罹患 りかん 症状 成人 報告 令和 新興 再興 感染 予防 接種 政策 推進 研究 研究 雅英 研究 分担 博康 頻度 症状 睡眠 疲労 倦怠 頭痛 集中 低下 痛み 一人 コロナ 感染 倦怠 息切れ 頭痛 検査 治療 改善 気力 体力 運動 リハビリ 漢方 薬 ツボ 経穴 治療 元気 回復 ウイルス 感染 後遺 痛み 疾患 帯状 疱疹 しん 神経 水痘 ウイルス 活性 皮膚 帯状 疱疹 出現 厄介 痛み 高齢 痛み 遷延 帯状 疱疹 神経 ウイルス 末梢 しょう 神経 痕跡 痛み コロナ 感染 倦怠 頭痛 不眠 後遺 ウイルス 中枢 痕跡 推測 今日 曼珠沙華 まんじゅしゃげ 曼珠沙華 表現 風情 サタン 曼珠沙華 杉田 久女 痛み 不安 後遺 悪魔 悪魔 曼珠沙華 支え 須美 すみお 鹿児…
No.00009	2025-09-27	2025	Morning edition, Regional (Tokushima), Local section 1	徳島 薬学 薬用 開放 徳島 国府 徳島 薬学 薬用 徳島 バス 日開 徒歩 漢方 薬 民間 薬 薬用 ハーブ 観察 ハーブ 試飲 同園 民間薬 漢方薬 徳島大学薬 徳島大学薬学部薬 大学薬
No.00010	2025-09-21	2025	Morning edition, Regional (Oita), Local section 1	入り 県産 カボス 出荷 ピーク 刺し身 とり天 サンマ 塩焼き トンカツ 焼酎 香り 酸味 甘み 食材 味覚 脇役 カボス 中旬 初旬 ごろ ハウス ごろ 露地 貯蔵 露地 出荷 供給 全体 埼玉 作付 面積 臼杵 竹田 豊後大野 はじめ 全域 担当 甘み 酸味 塩味 バランス 天然 調味 カボス 元祖 臼杵 乙見 元禄 漢方 京都 苗木 始まり クエン ビタミン 当時 風邪 予防 薬 昭和 カボス 元祖 間違い なし 判断 保護 樹木 指定 挿し木 世代 交代 大村 収穫 カボス 臼杵 乙見 漢方医 予防薬
No.00011	2025-09-14	2025	Morning edition, Education	理由 家庭 事情 スポーツ 文化 格差 言葉 注目 ニュース 意見 費用 受験 アピール 地方 出身 機会 熱意 札幌 ニュース 自分 会話 引き出し 日雇い 労働 もと 家計 毎月 公共 料金 支払い 暴力 だんらん 言葉 中学 時代 同級 海外 旅行 勉強 テレビ 専門 コメンテーター 海外 経験 自分 競争 過熱 長女 受験 近年 時代 取り組み 重視 総合 選抜 推薦 選抜 入学 全体 半数 長女 難関 私立 総合 対策 特化 アピール 志望 名誉 教授 全体 受講 海外 ボランティア ツアー インターン 家庭 感覚 想像 内容 修了 受験 提出 長女 最終 選抜 志望 合格 友人 セミナー ボランティア 修了 総合 不安 受験 就職 下心 懸念 本末 転倒 やる気 鳥取 出身 薬学 志望 推薦 時代 取り組み 漢方 研究 先生 通用 ライバル 都会 研究 先生 連携 レベル 助…
No.00012	2025-09-10	2025	Evening edition	ソウル 印象 市場 青果 海産 漢方 キムチ 通り 匂い 活気 場所 ソウル 規模 京東 キョン ドン 市場 なか 位置 ギャラリー Ｔｈｅ ＷｉｌｌｏＷ グループ 生まれ 出身 パク・ソンホ イムジジ 日本 朋子 パッチワーク 展覧 企画 キュレーター シン ジェミン みな 同年 断片 キー ワード 発端 企画 作家 映像 メディア 手法 主題 それぞれ 断片 ひと 空間 点在 字幕 日本 併記 言語 隔たり 鑑賞 稀有 けう 出展 新作 デモンストレーション ふた 文章 構想 アジア 戸籍 日本 戸籍 制度 リサーチ 論考 セルフ デモクラシー 発表 短編 小説 デモンストレーション 発表 制作 リサーチ 論考 小説 文章 もと 向田 邦子 脚本 和田 演出 テレビ ドラマ 阿修羅 参照 自分 学習 モデル 生成 ＡＩ アニメ 作成 台本 ソフト アテレコ 画面 縦型 映像 完成 モ…
No.00013	2025-08-16	2025	Morning edition, Books	友情 過去 食卓 前庭 マンゴー シェア ハウス 季節 マンゴー 放題 天国 本書 シェア ハウス 四維 戦前 建築 台湾 台中 住人 大家 物語 史学 研究 ユン 内気 付き合い 台湾 文化 研究 ジァホワ キャ 苦学 負い目 外国 文学 研究 シァオフォン 気配り 中国 文学 研究 学生 ＢＬ 作家 知衣 浮世 離れ クール キャラ みな 修士 課程 知衣 修士 大家 修儀 アンシゥイー 屋根 それぞれ ドラマ 互い 成長 鈍感 知衣 修儀 大家 ゆくたて なか 修儀 パート 本書 同時 ラウンジ 押し入れ 再版 いはん 臺灣 料理 りょうり しおり 台湾 料理 漢方 薬膳 料理 一緒 テーブル 出身 性格 物語 自体 滋味 スープ 作者 双子 前作 台湾 漫遊 鉄道 ふたり 全米 図書 翻訳 部門 受賞 同書 日本 翻訳 大賞 受賞 三浦 裕子 翻訳 本書 物語 理解 訳注 物語 …
No.00014	2025-08-15	2025	Morning edition, Lifestyle	京都 物心 アトピー 皮膚 皮膚 受診 たび 悪化 学年 全身 深夜 ラジオ 中学 かき 浸出 パジャマ ベッド 皮膚 全部 炎症 周囲 視線 猫背 必要 出席 日数 卒業 専門 編入 変化 症状 卒業 民間 研究 機関 就職 生物 研究 担当 充実 手前 症状 悪化 引き金 職場 通勤 疲労 食事 おざなり かゆみ 支配 生活 毎日 網膜 剥離 遅刻 退職 未練 生活 親戚 昼夜 逆転 生活 ステロイド 常用 漢方 薬 症状 後半 就職 結婚 一緒 途端 かゆみ アトピー 精神 体力 会社 藤谷 和広 効果 価格 薬 登場 進化 薬 連載 掲載 デジタル アトピー 皮膚 京都 漢方薬 アトピー性皮膚炎 皮膚炎
No.00015	2025-08-02	2025	Morning edition, General, Regional	みちのく 歌壇 梶原 さい お腹 戦禍 仙台 鶴間 礼子 紫陽花 今日 合葬 父母 年月 年月 北秋田 潤子 サクランボ 不作 おぐ 待合 携帯 酒田 花井 ポテサラ 朝食 初夏 八戸 八木田 恵子 猛暑 安値 ひと 土用 東根 中元 返り 仙台 奈緒 七夕祭 短冊 世界 平和 盛岡 焼酎 テレビ 視界 秋田 直子 欠片 沖積 記憶 盛岡 内藤 賢一 白濁 夕立 づる 会津若松 足利 純一 トルコ 指輪 お洒落 最期 言葉 仙台 井場 憲子 投稿 炎昼 いわき 小関 忠彦 終戦 戦禍 紫陽花 年月 下句 連なり 通りすがり 方言 臨場 みちのく 俳壇 誠一郎 ガザ 十薬 群れ 仙台 根來 英雄 鉄路 夏休み 会津若松 足利 純一 蟷螂 かまきり 仙台 うしろ 麦藁 秋田 美郷 今野 量子 気持ち サクランボ 弘前 長利 冬道 天の川 ひと 盛岡 内藤 賢一 帽子 仙台 伸子 布団 朝寝 …
No.00016	2025-07-27	2025	Morning edition, Regional (Nara), Local section 1	奈良 女子 学生 高取 高取 住民 取材 高取 城下 観光 コンテンツ 発表 言語 観光 マップ パンフレット イベント 企画 今後 町民 意見 アイデア 実現 方針 文学 工学 交流 振興 関心 学生 観光 たか 観光 ボランティア ガイド 協力 アイデア 発表 リベルテホール 一室 町民 学生 ３、４ チーム それぞれ コンテンツ 披露 ベトナム 中国 留学 言語 コンテンツ 作り チーム コンテンツ スタイル ターゲット 工夫 神社 四季 折々 土産 動画 インスタグラム 投稿 ハイキング コース 高取 くすり 着目 資料 薬膳 料理 インタビュー パンフレット 内容 解説 イベント 企画 提案 漢方 オーガニック 出店 癒やし マルシェ 薬用 キハダ 染め物 撮影 魅力 発見 フォト ラリー セット おとな 遠足 文化 アイデア 発表 観光 ボランティア ガイド 期待 ヒント 視…
No.00017	2025-07-15	2025	Morning edition, Yokohama-Kawasaki edition, Regional, Local section 1	横浜 市長 告示 最多 横浜 財政 課題 リーダー 政策 実現 財政 両立 かじ取り 井石 栄司 本市 財政 状況 持続 危機 横浜 サイト ワンス トップ 財政 解説 危機 状況 減債 基金 取り崩し 減債 基金 自治 世代 負担 公平 将来 借金 返済 会計 計画 資金 減債 基金 会計 借り入れ 財源 不足 穴埋め 財政 赤字 当時 財政 運営 禁じ手 就任 橋下 知事 当時 決別 宣言 職員 給与 カット 遺産 清算 減債 基金 政令 指定 都市 時点 会計 流用 川崎 京都 横浜 突出 横浜 取り崩し 財政 あらまし バブル 崩壊 法人 税収 財政 悪化 長期 総合 計画 推進 減債 基金 供用 開始 横浜 総合 競技 大型 重荷 財政 法人 税収 人口 道路 整備 都市 基盤 投資 個人 伸び 勢い 財政 圧迫 積立 不足 突破 財政 みなとみらい ＭＭ 誘致 税収 歳出 見…
No.00018	2025-06-28	2025	Morning edition, Regional (Iga), Local section 1	生誕 国民 詩人 童謡 作家 北原 白秋 最初 福島 俊子 名張 ゆかり 人物 長年 同市 校長 奥西 俊子 足跡 名張 比奈知 比奈知 俊子 比奈知 漢方 福島 長女 名張 京都 カメラマン 結婚 隣家 白秋 姦通 かんつう 告訴 白秋 結婚 余り 離婚 瀬戸内 晴美 寂聴 小説 白秋 奥西 名張 地元 俊子 存在 関心 神奈川 俊子 福島 晶子 俊子 葬儀 名張 発見 俊子 永福 比奈知 檀家 協力 俊子 追悼 歌碑 奥西 白秋 最初 歌集 俊子 影響 小西 孝司 福島 俊子 北原 白秋 奥西 名張 比奈知 奥西 福島 俊子 奥西 提供 漢方医
No.00019	2025-06-19	2025	Morning edition, Yokohama-Kawasaki edition, Regional, Local section 1	ごみ 茅ケ崎 文化 会館 会議 原発 稼働 発生 放射 廃棄 処分 政策 ＮＰＯ 法人 原子 資料 高野 最終 処分 選定 北海道 寿都 佐賀 玄海 住民 参加 以下 チーム みつばち 主催 かめ テーマ フェス 川崎 中原 商業 施設 グラン ツリー 武蔵 小杉 武蔵 小杉 近く 社団 法人 Ｍｉｒａｉａｌｌ かわさき 主催 川崎 後援 月経 症候 ＰＭＳ 更年 悩み 提供 ブース 手もみ もみ 漢方 風呂 づくり ブース モデル 畑野 ひろ子 昭和 医科 有馬 牧子 教授 トーク ショー 入場 Ｍｉｒａｉａｌｌ かわさき メール ｍｉｒａｉａｌｌｋａｗａｓａｋｉ ｇｍａｉｌ ｃｏｍ 月経前症
No.00020	2025-06-19	2025	Morning edition, Regional (Okayama), Local section 1	岡山 市長 告示 投開票 新顔 警察 神崎 政人 所属 候補 表明 持続 岡山 実現 デジタル 技術 活用 政策 推進 神崎 岡山 出身 在住 津山 高専 九州 工大 岡山 警察 水島 県警 本部 管理 警察 業務 システム ＩＴ 退職 警察 高齢 孤独 若者 自殺 犯罪 強調 幸せ 行政 システム 改善 必要 市長 候補 政策 循環 対策 具体 世代 通信 インフラ 整備 都市 つながり 遠隔 エンターテインメント 産業 付加 価値 向上 漢方 薬 原料 薬用 農業 山間 復興 岡山 アリーナ 建設 優先 順位 白紙 撤回 主張 建設 予定 高齢 訪問 介護 拠点 福祉 施設 整備 岡山 市長 現職 大森 雅夫 所属 候補 表明 小沢 邦男 岡山 市長 候補 表明 神崎 政人 役所 高齢者医療 漢方薬 遠隔医療
No.00021	2025-06-12	2025	Evening edition, Environment	ミサイル 制裁 北朝鮮 外貨 獲得 野生 動物 捕獲 中国 密輸 結果 ロンドン 研究 チーム 危機 以降 野生 動物 水面 取引 市場 成長 分析 北朝鮮 野生 生物 取引 規制 ワシントン 条約 加盟 国連 違法 取引 実態 ＮＧＯ トラ 漢方 薬用 中国 密輸 報告 野生 動物 違法 取引 存在 研究 チーム 野生 動物 違法 取引 脱北 英国 兵士 ブローカー ハンター 実施 取引 野生 動物 理由 関与 結果 捕獲 銃器 調達 許可 ハンター 現役 軍人 高官 国家 保衛 秘密 警察 役人 証言 食料 食用 シカ イノシシ 実際 回答 アジア 分布 ニホン ジカ 高級 役人 取引 絶滅 危惧 トラ 毛皮 ヒョウ 毛皮 チョウセン カモシカ 毛皮 大半 地元 消費 政府 中国 密輸 密輸 理由 中国 バイヤー 高値 大鹿 北朝鮮 平均 年収 証言 流通 ルート ブローカー 介在 …
No.00022	2025-05-29	2025	Morning edition, General, Section 2	警視 公安 地検 捜査 違法 判断 高裁 判決 捜査 出発 輸出 規制 解釈 正当 否定 冤罪 ざい 背景 参照 起訴 取り消し 異例 事件 大川原 工機 社長 裁判 事件 捏造 ねつぞう 捜査 違法 地裁 段階 認定 地裁 証人 尋問 捜査 警部 事件 捏造 証言 地裁 判決 公安 地検 追加 実験 犯罪 指摘 高裁 証人 尋問 警部 事件 立件 理由 捜査 正当 証拠 高裁 違法 捜査 認定 高裁 判決 最大 注目 捜査 出発 判断 公安 社長 逮捕 産業 省令 内部 滅菌 殺菌 輸出 規制 要件 機器 該当 判断 機器 要件 経産 解釈 公安 捜査 過程 殺菌 定義 解釈 公安 解釈 正当 事件 出発 否定 事件 捏造 批判 判決 公安 経産 確認 解釈 採用 解釈 合理 高裁 判断 解釈 採用 経緯 経産 担当 当初 省令 規制 要件 定義 不備 不正 輸出 公安 解釈 否定 経…
No.00023	2025-05-27	2025	Morning edition, Regional (Ishikawa), Local section 1	庭園 野辺 つぼみ 花びら それぞれ 色彩 北陸 金沢 総合 運動 公園 バラ園 来園 バラ 観察 金沢 富樫 砂山 風磨 撮影 金沢 総合 運動 公園 バラ園 花びら 品種 金沢 富樫 砂山 風磨 撮影 チューリップ 花壇 レンズ 満開 笑顔 ファインダー 笑顔 富山 砺波 砺波 チューリップ 公園 朱美 撮影 桃色 シャクヤク 富山 薬用 指導 満開 香り 漢方 薬 痛み 朱美 撮影 日当たり 草地 多年 翁草 おきなぐさ 白髪 命名 福井 大野 全日 俊雄 撮影 ＪＲ 勝原 隣接 勝原 花桃 公園 額縁 桃色 世界 福井 大野 勝原 全日 俊雄 撮影 漢方薬 県薬 富山県薬
No.00024	2025-05-21	2025	Morning edition, Regional (Mie), Local section 1	成長 地中 たけ みず ブランド 化粧 活用 里山 竹林 再生 プロジェクト 桑名 資源 合言葉 今月 昼過ぎ 桑名 志知 整備 陽光 竹林 名古屋 採水 地元 放置 竹林 対策 桑名 竹取 物語 協議 メンバー 手ほどき 若竹 ポリ袋 粘着 テープ 切り口 時期 採水 竹林 管理 採水 企画 協議 桑名 原料 化粧 フェイス ミスト 展開 化粧 ブランド ｋｉｉｋｓ キー クス 化粧 販売 ＪＲ 名古屋 高島 名古屋 ブランド モデル 俳優 水原 希子 昨夏 販売 原料 時期 桑名 竹林 採取 サステナブル コスメ アワード ＳＩＬＶＥＲ 受賞 化粧 ポリフェノール ビタミン セルロース 保湿 効果 漢方 解熱 効果 竹林 香り 気持ち 採水 水原 解消 目的 ひと 地方 少子 高齢 放置 里山 侵食 竹林 土砂 タケノコ イノシシ 獣害 活用 方法 フェイス ミスト 水原 ＪＲ 名古…
No.00025	2025-05-02	2025	Morning edition, Regional (Nara), Local section 1	ボタン 葛城 ひと味 当麻 西南 ハンカチ 連休 見頃 ハンカチ 初め 本植え 中国 南西 山地 原産 本堂 ごろ 石光 シャクヤク 連休 見頃 境内 桃色 濃淡 早咲き アメリカ シャクヤク ボタン ユリ 漢方 原料 井上 秀樹 シャクヤク ハンカチノキ
No.00026	2025-04-28	2025	Morning edition, Regional (Fukushima), Local section 1	只見 河井 継之助 記念 県立 医科 漢方 薬 研究 専門 戊辰 戦争 世紀 漢方 薬 原料 継之助 越後 長岡 幕末 家老 人物 司馬 遼太郎 小説 主人 役所 広司 主演 映画 長岡 攻防 官軍 深手 会津 合流 国境 くにざかい 記念 塩沢 村医 矢沢 病状 悪化 明治 矢沢 村医 廃業 水力 ダム 水没 昭和 当時 当主 記念 町民 漢方 薬 原料 芍薬 しゃくやく 県立 医大 会津 漢方 医学 協力 交流 当時 薬種 箪笥 たんす 記念 研究 チーム 漢方 医学 田原 英一 教授 総勢 漢方 薬 調合 原料 生薬 薬種 箪笥 合計 引き出し 分類 往診 薬箱 紙袋 小分け 桂皮 けいひ 生姜 しょうが 大黄 甘草 文字 研究 チーム 生薬 世紀 揮発 臭い 生薬 専門 池上 文雄 千葉 名誉 教授 当時 サジ 無駄 意思 責任 田原 県立 医大 教授 分類 整理 感心 分析 森…
No.00027	2025-04-17	2025	Morning edition, Regional (Osaka), Local section 1	規格 無駄 安来 農家 規格 活用 飲料 来月 ごろ 安来 販売 農園 浩二 農園 悩み 毎年 規格 冬季 天敵 カメムシ 大量 発生 果汁 表面 デコボコ ジャガイモ 被害 収穫 規格 規格 飲料 活用 経営 集まり 兵庫 姫路 漢方 メーカー 担当 助言 きっかけ 東洋 医学 大腸 皮膚 効果 助言 カメムシ 被害 メーカー 共同 本格 推進 ジュース 砂糖 水分 発酵 松江 大根 規格 高麗 ニンジン 配合 今後 販売 軌道 農家 規格 考え 香り 農家 収入 安定 貢献 入り 税別 広報 確保 クラウド ファンディング ＣＦ 実施 温泉 入浴 セット 命名 返礼 詳細 ＣＦ サイト ｈｔｔｐｓ ｃａｍｐ ｆｉｒｅ ｐｒｏｊｅｃｔｓ ｖｉｅｗ 天野 光一 規格 活用 試作 カメムシ 被害 規格 浩二 提供 東洋医学 東洋医
No.00028	2025-04-17	2025	Morning edition, Regional (Tottori), Local section 1	規格 無駄 島根 安来 農家 規格 活用 飲料 来月 ごろ 安来 販売 農園 浩二 農園 悩み 毎年 規格 冬季 天敵 カメムシ 大量 発生 果汁 表面 デコボコ ジャガイモ 被害 収穫 規格 規格 飲料 活用 経営 集まり 兵庫 姫路 漢方 メーカー 担当 助言 きっかけ 東洋 医学 大腸 皮膚 効果 助言 カメムシ 被害 メーカー 共同 本格 推進 ジュース 砂糖 水分 発酵 松江 大根 規格 高麗 ニンジン 配合 今後 販売 軌道 農家 規格 考え 香り 農家 収入 安定 貢献 入り 税別 広報 確保 クラウド ファンディング ＣＦ 実施 温泉 入浴 セット 命名 返礼 詳細 ＣＦ サイト ｈｔｔｐｓ ｃａｍｐ ｆｉｒｅ ｐｒｏｊｅｃｔｓ ｖｉｅｗ 天野 光一 規格 活用 試作 カメムシ 被害 規格 浩二 提供 東洋医学 東洋医
No.00029	2025-04-06	2025	Morning edition, Regional (Miyagi), Local section 1	山形 酒田 無印 良品 物産 スーパー 飲食 大型 商業 施設 いろは パーク オープン 近く 庄内 空港 幹線 道路 市街 玄関 立地 にぎわい 交流 拠点 期待 施設 酒田 観光 スポット 山居 倉庫 はす向かい 平屋 駐車 施設 江戸 時代 明治 米蔵 通称 いろは 店舗 開店 来場 無印 良品 東北 最大 売り場 面積 衣料 生活 雑貨 大型 家具 アイテム 販売 東北 カ所 まち 保健 店舗 計測 機器 漢方 薬 購入 対応 酒田 観光 物産 酒田 くら 山居 倉庫 移転 リニューアル オープン 地元 野菜 果物 販売 地酒 試飲 鮮度 イカ 姿造り 定食 イカ 食堂 ごはん メガネ ＪＩＮＳ 輸入 販売 カルディ コーヒー ファーム 酒田 薬剤 運営 カイ エイ 薬局 開店 スーパー いち 開店 予定 施設 酒田 統合 酒田 商業 跡地 整備 平方 用地 建設 会社 同市 法…
No.00030	2025-03-30	2025	Morning edition, Special feature	Ｒｅ ライフ 人生 充実 自分 応援 大人 文化 Ｒｅ ライフ フェスティバル 開催 脚本 三谷 幸喜 上野 千鶴子 料理 研究 大原 千鶴 出演 トーク ひとり 最高 善良 挑戦 上野 千鶴子 ひとり 高齢 現状 人生 下り坂 テーマ 独居 高齢 以前 偏見 うえ 同居 高齢 独居 高齢 生活 満足 同居 悩み 結果 ひとり 最高 データ 介護 保険 制度 以降 現場 経験 変化 現場 介護 ひとり 以前 無理 返答 親族 介入 ひとり 本人 意思 同居 時代 日本 介護 保険 制度 財産 料理 研究 大原 千鶴 地下 季節 行事 京都 文化 日々 くらし 工夫 京都 文化 無駄 始末 質素 京都 くらし 解決 参考 観客 日々 料理 帰宅 炊飯 重宝 洗い 料理 段取り コツ 総菜 プラスチック 容器 本当 善良 意識 ダンス ボーカル ユニット ＴＲＦ ＳＡＭ ＤＪ ＫＯＯ 観客 …
No.00031	2025-03-28	2025	Morning edition, Regional (Yamagata), Local section 1	酒田 無印 良品 物産 スーパー 飲食 大型 商業 施設 いろは パーク オープン 近く 庄内 空港 幹線 道路 市街 玄関 立地 にぎわい 交流 拠点 期待 施設 酒田 観光 スポット 山居 倉庫 はす向かい 平屋 駐車 施設 江戸 時代 明治 米蔵 通称 いろは 店舗 開店 来場 無印 良品 東北 最大 売り場 面積 衣料 生活 雑貨 大型 家具 アイテム 販売 東北 カ所 まち 保健 店舗 計測 機器 漢方 薬 購入 対応 酒田 観光 物産 酒田 くら 山居 倉庫 移転 リニューアル オープン 地元 野菜 果物 販売 地酒 試飲 鮮度 イカ 姿造り 定食 イカ 食堂 ごはん メガネ ＪＩＮＳ 輸入 販売 カルディ コーヒー ファーム 酒田 薬剤 運営 カイ エイ 薬局 開店 スーパー いち 開店 予定 施設 酒田 統合 酒田 商業 跡地 整備 平方 用地 建設 会社 同市 法人 地…
No.00032	2025-03-28	2025	Morning edition, Regional (Kochi), Local section 1	県立 牧野 運営 公益 財団 法人 高知 牧野 記念 財団 財団 理事 文化 生活 スポーツ 岡村 昭一 園長 昭和 薬科 教授 高野 昭人 人事 理事 研究 観光 拠点 財団 以来 研究 理事 園長 分離 理事 園長 退任 川原 信夫 それぞれ 専門 管理 運営 高野 漢方 薬 原料 生薬 薬用 研究 専門 ゆかり 漫画 やなせ たかし 夫妻 モデル ＮＨＫ 連続 テレビ 小説 あん ぱん 知名 あん ぱん 放送 誘客 対応 研究 分野 抱負 亀岡 龍太 高野 昭人 昭和薬 漢方薬 和薬
No.00033	2025-03-22	2025	Morning edition, Weekend supplement	凝り 長年 知人 勧め はり 治療 症状 改善 メカニズム 取材 治療 皮膚 ツボ 局所 全身 不調 改善 期待 北里 北里 研究 漢方 鍼灸 治療 客員 教授 長年 ツボ 実在 疑問 近年 神経 研究 正体 東洋 医学 ツボ 経穴 けい けつ 全身 経絡 けい らく 経絡 それぞれ 特定 臓器 古代 中国 経絡 通り道 血管 神経 機能 概念 ＷＨＯ 世界 保健 機関 ツボ 存在 基本 規定 ツボ 異常 治療 痛み 異常 ツボ 指圧 治療 ツボ 刺激 反応 局所 手足 部位 皮膚 筋肉 血流 凝り 緩和 記者 肩凝り 解消 全身 手足 刺激 神経 脊髄 せきずい 自律 神経 免疫 ホルモン 痛み 物質 分泌 ひざ 外側 ツボ 刺激 迷走 神経 胃腸 働き 改善 最近 研究 内臓 ツボ 刺激 脊髄 ルート 脊髄 心臓 腎臓 鍼灸 肩凝り 腰痛 治療 パーキンソン 神経 難病 鍼灸 治療 …
No.00034	2025-03-09	2025	Morning edition, Regional (Ishikawa), Local section 1	水分 菓子 沖縄 ちんす 記者 出身 石川 能登 伝統 菓子 いも 菓子 加賀 城下 金沢 申し分 菓子 いっぱい いも 菓子 名前 通り サツマ イモ 小麦 砂糖 生地 白あん 漢方 薬 桂皮 伝統 製法 両端 サヤインゲン 白あん いも 繊維 昆布 元日 能登 半島 地震 被害 能登 半島 珠洲 いも 菓子 復興 証し 同市 震災 いも 菓子 菓子 創業 和洋 菓子 メルヘン 日進 同市 戸町 同市 正院 メルヘン 日進 石塚 愛子 社長 七尾 以北 菓子 能登 同市 創業 秀芳 佳和 江戸 時代 北前 乗組 おやつ代わり 由来 店主 同店 震災 工場 全壊 串刺し 製法 機械 プレハブ 店舗 営業 いも 菓子 親父 主力 珠洲 工場 復活 借金 意気 メルヘン 日進 再開 石塚 社長 いも 菓子 ボランティア 地元 いも 菓子 珠洲 ソウル フード 菓子 同市 正院 仮設 店舗 い…
No.00035	2025-03-07	2025	Morning edition, Regional (Wakayama), Local section 1	高野 富貴 漢方 薬 原料 トウ 当帰 協力 森島 大介 湯もみ 作業 真っ盛り セロリ 芳香 香り 作業 トウ セリ 多年 漢方 薬 血流 効果 古来 冷え性 緩和 産後 肥立ち 冷涼 山あい 和歌山 奈良 県境 特産 江戸 時代 高野 僧侶 奈良 五條 市側 産地 富貴 トウ 農家 農業 ゼロ 森島 前面 協力 募集 応募 河内長野 ブドウ アルバイト うえ 着任 森島 泉北 ニュー タウン 家業 菓子 切り盛り パティシエ 単身 富貴 転居 菓子 づくり 区切り ただ 農業 ニッチ 自分 感性 マッチ トウ 高麗 人参 にんじん 稲穂 はぜ 要領 作業 器械 湯もみ 工程 複雑 小石 異物 薬効 濃縮 養分 必要 トウ 連作 面積 確保 農地 維持 ミニ トマト ピーマン 野菜 湯もみ トラック 水槽 県境 山あい 水くみ 自作 ドラム 自ら まき 富貴 トウ 品質 ノウハウ 秘密…
No.00036	2025-02-23	2025	Morning edition, Regional (Wakayama), Local section 1	ダンベル 両手 上げ下げ 関節 リウマチ 筋トレ ベンチ プレス 大会 出場 当時 日本 記録 更新 トレーニング リウマチ 共存 運動 自分 南海 和歌山 漢方 南海 薬品 不調 体作り ノウハウ アドバイス 出産 甲状 リウマチ 同時 発症 時期 手首 薬 痛み 我慢 転機 ジム スクワット ひざ ジム 通い トレーニング 更年 痛み 指導 栄養 食事 腸内 症状 改善 ベース 作り 筋力 栄養 具合 漢方 不調 経験 店舗 改装 器具 トレーニング 中高年 無理 筋トレ 栄養 トレーニング 不調 改善 肥満 解消 腹筋 運動 トレーニング 一緒 やりがい 榊原 ベンチ プレス 吉博 和歌山 馬場 南海薬
No.00037	2025-02-22	2025	Morning edition, Regional (Tajima), Local section 1	丹波 当初 予算 発表 こども 政策 まちづくり 給食 無償 子育て 支援 市立 中学 支援 中等 生徒 就学 援助 必要 小学 給食 無償 計上 校舎 体育 トイレ 洋式 手洗い 自動 水栓 こども 政策 リニューアル オープン 恐竜 博物 ちー 整備 オープニング イベント 規模 漢方 総合 運動 公園 整備 随時 開始 開始 予定 支所 体育 機能 市島 複合 施設 整備 開設 準備 費用 会計 青木 康行
No.00038	2025-02-15	2025	Morning edition, Weekend supplement	新型 コロナ 感染 パンデミック 世界 流行 感染 位置 づけ 季節 インフルエンザ 扱い 倦怠 後遺 症状 治療 工夫 就労 日常 生活 影響 専門 支援 整備 必要 岡山 岡山 総合 内科 総合 コロナ アフターケア 外来 開設 世界 保健 機関 ＷＨＯ パンデミック 認定 急性 症状 専門 外来 開設 総合 ケア 同科 科長 大塚 文男 教授 後遺 外来 受診 岡山 症状 一人 症状 アフターケア 外来 受診 データ 倦怠 頭痛 睡眠 倦怠 頭痛 集中 低下 流行 感染 嗅覚 きゅう かく 症状 脱毛 流行 それぞれ 減少 睡眠 近く 集中 低下 頭痛 増加 傾向 感覚 思考 ブレイン フォグ 症状 受診 進学 ストレス 働き盛り 学生 世代 特徴 外出 頭痛 病状 岡山 感染 外来 受診 流行 以降 拡大 低下 大塚 教授 後遺 発症 感染 受診 現状 受診 後遺 厚生 労働 研…
No.00039	2025-02-15	2025	Morning edition, Weekend supplement	日川 紗那 小３ 質問 神経 回路 干渉 頻尿 改善 運動 のの 同時 トイレ 藤原 先生 けさ トイレ 頻尿 トイレ 先生 おしっこ 背中 手足 先生 皮膚 温度 センサー 分布 刺激 神経 細胞 興奮 温度 センサー 最初 研究 ノーベル おしっこ 先生 おしっこ 指示 神経 回路 神経 回路 部分 脊髄 せきずい あたり 干渉 指示 おしっこ 気持ち 内臓 器官 働き 交感 神経 血液 血圧 季節 注意 先生 季節 変わり目 頻尿 頻尿 おしっこ 以外 頻尿 先生 部分 血液 つま先 立ち 反復 ひざ 屈伸 運動 頻尿 改善 報告 足つぼ 刺激 青竹 こんど 運動 ぎらい 先生 運動 冷え性 改善 以外 食事 漢方 ショウガ ニンニク ニラ ネギ 効果 苦手 先生 頻尿 むかし 生活 現代 食べ物 好ききらい 運動 不足 生活 見直し 必要 取材 協力 信州 名誉 教授 泌尿 石塚…
No.00040	2025-01-26	2025	Morning edition, Regional (Nara), Local section 1	奈良 伝統 野菜 復活 奈良 農家 レストラン 経営 三浦 雅之 過去 伝統 野菜 奈良 タカラ モノ 京阪 出版 刊行 三浦 新婚 旅行 米国 ネイティブ アメリカン 伝統 作物 トウモロコシ 恵み 伝統 文化 感銘 陽子 奈良 伝統 作物 研究 開始 レストラン 清澄 あわ オープン 著書 大和 ナス 結崎 ネブカ ネギ 奈良 伝統 野菜 穀物 復活 普及 エピソード 奈良 名産 歌姫 大根 収量 青首 大根 絶滅 種子 保存 大和 野菜 研究 尽力 復活 伝統 野菜 農業 規模 機械 農家 大量 自家 消費 農家 高齢 危機 三浦 野菜 奈良 始まり 料理 漢方 薬 興味 ネット サイト ＱＲ コード 多数 掲載 巻末 三浦 取り組み 共感 レストラン 同店 人気 ヤギ ペーター 俳優 智子 友人 登場 カラー ページ 税込み 書店 ネット 書店 販売 京阪 出版 今井 邦彦 三浦…
No.00041	2025-01-21	2025	Morning edition, Announcement	人命 疫病 無名 医者 実話 映画 原作 吉村 小説 疱瘡 ほうそう 天然 猛威 江戸 時代 末期 福井 医者 漢方 笠原 良策 松坂 桃李 千穂 芳根 京子 励まし 京都 蘭方 日野 役所 広司 教え 人生 治療 監督 小泉 堯史 公開 前売り 販売 製作 漢方医
No.00042	2025-01-13	2025	Morning edition, Regional (Wakayama), Local section 1	野山 ふもと 奈良 県境 高野 富貴 標高 前後 里山 十津川 街道 宿場 漢方 薬 原料 料理 サムゲタン トウ 当帰 近年 都市 子育て 世代 移住 休校 町立 富貴 復活 計画 話題 農業 従事 高齢 耕作 農地 積年 課題 富貴 農業 救世 ビール 原料 苦み 香りづけ 決め手 ホップ ホップ 抗菌 トウ 水耕 橋本 会社 ファーム Ａｇｒｉｓｕｓ 改名 提案 園地 拡大 天空 般若 富貴 ホップ ビール 発売 三ツ星 ファーム 醸造 和歌山 クラフト ビール メーカー 株式 会社 香り 宿坊 精進 料理 素朴 味わい 邪魔 特徴 ネーミング 標高 雲海 天空 聖地 高野 イメージ 修行 飲酒 僧侶 隠語 ことば 由来 日本 熱かん 古く 般若 ビール 般若 般若 形相 般若 古代 インド サンスクリット 知恵 意味 そう ホップ 収穫 年々 昨夏 猛暑 生育 恒例 収穫 中止 …
No.00043	2025-01-01	2025	Morning edition, Special feature	ルーム ネクスト ドア ベネチア 映画 最高 獅子 スペイン 名匠 ペドロ アルモドバル 監督 長編 英語 テーマ 演技 スター 俳優 ティルダ・スウィントン ジュリアン ムーア 共演 マーサ スウィントン 治療 延命 久々 再会 親友 イングリッド ムーア 最後 部屋 隣室 依頼 イングリッド 意思 マーサ 互い 複雑 心情 ベネチア 審査 俳優 イザベル ユペール メロドラマ 冷静 主題 絶賛 気持ち 公開 豪華 キャスト 時代 数々 困難 医者 舞台 江戸 末期 治療 手段 天然 流行 漢方 笠原 松坂 桃李 蘭方 医学 京都 蘭方 日野 役所 広司 治療 探し 奔走 幕府 世間 はやり 差別 まなざし 役人 娯楽 現代 課題 ところどころ 派手 演出 笠原 心情 変化 笠原 芳根 京子 笠原 蘭方 医学 医者 吉岡 秀隆 監督 黒澤 監督 日本 アカデミー 小泉 堯史 公開 ミッ…
No.00044	2024-12-26	2024	Morning edition, Regional (Gunma), Local section 1	漢方 薬 大手 ツムラ 漢方 製剤 需要 拡大 明和 町内 工業 団地 茨城 静岡 国内 拠点 設立 発表 進出 工場 操業 開始 予定 漢方 持続 成長 ツムラ 取得 明和 東部 工業 団地 平方 エキス 粉末 顆粒 かりゅう 最終 製品 工程 対応 工場 整備 原料 生薬 集約 茨城 石岡 拠点 機関 出荷 埼玉 久喜 物流 アクセス ＢＣＰ 継続 計画 観点 判断 明和 進出 漢方薬 漢方製剤
No.00045	2024-12-19	2024	Morning edition, Regional (Gunma), Local section 1	利根 沼田 漢方 薬 原料 薬用 トウ 漢方 薬 大手 ツムラ 契約 市場 相場 価格 野菜 安定 収入 導入 後押し トウ セリ 部分 漢方 薬 原料 コンニャク 価格 低迷 背景 吾妻 出荷 利根 沼田 ツムラ 雨風 におい せい 獣害 トウ 沼田 利根町 園原 もと 新井 手応え 夏場 トマト 冬場 収入 契約 収入 見通し 新井 部会 ＪＡ 利根 沼田 部会 メンバー トウ 種子 ツムラ 無償 貸与 育苗 定植 収穫 ごろ 乾燥 水洗い 小石 作業 収穫 機械 コンニャク ウド 転用 新井 トマト ビニール ハウス 乾燥 場所 活用 資材 労力 利益 ツムラ 国内 漢方 製剤 販売 過去 漢方 薬 薬効 解明 医学 漢方 カリキュラム 背景 今後 国内 原料 調達 考え 利根 沼田 意気 トウ 推進 予定 必要 機械 パイプ ハウス 施設 整備 補助 制度 整備 星井 麻紀 トウ…
No.00046	2024-12-18	2024	Morning edition, Opinion	仁木 北海道 上旬 中国 深セン 日本 児童 襲撃 事件 以来 深セン 出張 内視 技術 中国 交流 訪問 カ所 深セン 当初 立場 中国 進歩 衣帯 日本 中国 交流 遣隋 遣唐 中国 鍼灸 しんきゅう 漢方 薬 恩恵 生活 深セン 事件 現場 児童 無念 日中 交流 深セン 周り 人々 現場 献花 わだかまり 献花 深セン 若者 往来 日中 往来 国民 幸せ 漢方薬
No.00047	2024-12-12	2024	Morning edition, Regional (Nara), Local section 1	明日香 遺跡 出土 飛鳥 時代 後半 世紀 後半 大量 木簡 奈良 文化 研究 文研 詳細 海産 獣肉 野菜 漢方 薬 内容 八雲 確認 地名 木簡 文研 史料 研究 日本 古代 奈良 木簡 学会 発表 木簡 使用 天武 天皇 飛鳥 浄御原 きよみ はら みや 時代 律令 制度 導入 藤原 平城 本格 律令 国家 誕生 直前 史料 注目 遺跡 聖徳 太子 誕生 境内 位置 東西 南北 範囲 丘陵 構成 飛鳥 平安 時代 遺跡 教委 発掘 実施 木簡 削りくず 出土 木簡 大量 廃棄 場所 想定 詳細 遺跡 役場 庁舎 移転 候補 教委 発掘 実施 出土 木簡 文研 保存 処理 木簡 文字 教委 報告 刊行 木簡 内容 知見 年紀 木簡 確認 内容 分析 前後 内容 中国 古典 論語 文章 文書 木簡 産地 荷物 荷札 付札 木簡 不明 構成 確認 僧職 弥勒 菩薩 ぼさつ 寺院 仏教 語…
No.00048	2024-11-28	2024	Evening edition, Commentary	自分 イメージ 更年 取材 更年 ホルモン テストステロン 低下 心身 影響 疲労 発汗 不安 いらいら 集中 低下 症状 順天 堀江 重郎 主任 教授 泌尿 更年 発症 有無 発症 時期 特徴 更年 個人 変化 ストレス 栄養 不足 後天 要素 要因 きっかけ 発症 ケース 実際 更年 経験 ホンダ ＩＴ 技術 エンジニア 安藤 健一 不明 気持ち 落ち込み アイデア 更年 会社 啓発 メール きっかけ 泌尿 血液 検査 テストステロン 更年 診断 コロナ 在宅 勤務 指示 ウォーキング 漢方 療養 症状 回復 パフォーマンス 通り 機関 わけ 治療 安藤 不調 厚生 労働 意識 更年 症状 自覚 機関 受診 後ろ向き 姿勢 背景 取材 呪縛 弱音 価値 更年 状況 症状 機能 低下 更年 イメージ 更年 回復 糸口 認識 デジタル 企画 報道 たかはし なおゆき 入社 福島 総局 ウ…
No.00049	2024-11-23	2024	Morning edition, General, Nagoya common edition, Regional	馬場 駿吉 名古屋 昭和 名古屋 生まれ 住まい 大須 観音 近く おやじ 耳鼻 医院 周り 映画 芝居 小屋 芸人 歌手 講談 治療 戦後 ブギウギ ヒット 歌手 笠置 シヅ子 吸入 隙間 白川 登下校 観音 境内 薬売り 雑貨 屋台 戦争 商店 ガラス ケース 漢方 薬 強壮 ヘビ 観音 遊郭 建物 三味 日中 戦争 叔父 召集 豊橋 師団 入営 祖父母 見送り 叔父 南京 負傷 葬儀 祖母 生家 愛知 一宮 疎開 旧制 一宮 中学 海軍 陸軍 幼年 志願 全校 集会 将校 決起 先輩 志願 学芸 水兵 一日 舞台 海洋 少年 募集 学級 男子 半分 制帽 かっこ 肋膜 ろく まく 長期 欠席 だめ 戦局 不利 特攻 記事 同姓 同名 陸軍 少尉 フィリピン 敵艦 空襲 中学 深夜 校舎 原爆 投下 敗戦 玉音 放送 雑音 授業 再開 小学 中学 教師 指示 教科 軍国 部分 指示 …
No.00050	2024-11-22	2024	Morning edition, Regional (Wakayama), Local section 1	頭痛 たか 頭痛 慢性 生活 影響 頭痛 外来 開設 済生 和歌山 和歌山 神経 外科 医長 三木 潤一郎 頭痛 特徴 治療 頭痛 特徴 頭痛 パターン ＭＲＩ ＣＴ パターン 頭痛 腫瘍 しゅよう くも膜 出血 該当 検査 異常 パターン 頭痛 頭痛 頭痛 特徴 たび ドックン ドックン 感じ 表現 自分 足音 階段 五感 敏感 におい 香水 香り 吐き気 慢性 限り 頭痛 瞬間 だいたい 以内 痛み 日本 頭痛 報告 出社 会社 全体 具合 影響 学生 勉強 発作 試験 実力 発揮 頭痛 特徴 頭痛 外来 ホルモン 変動 月経 治療 頭痛 イメージ 硬膜 血管 末梢 しょう 神経 ツタ 感じ 血管 刺激 収縮 勢い 拡張 血管 周り 神経 刺激 理解 仕組み 治療 頭痛 頻度 予防 薬 本格 頓服 予防 薬 みな 頭痛 重篤 認識 思い 駄目 慢性 薬 軽症 通院 期間 日常 生活 …
No.00051	2024-11-16	2024	Morning edition, Regional (Osaka), Local section 1	夕暮れ 回診 先生 後悔 発言 海原 つけもの つけもの 独り暮らし 友だち 覚悟 一生 漬物 約束 一転 ヌカ べったら漬け レシピ 解説 なす きゅうり 大根 しそ 生姜 しょうが ずいき サトイモ 葉柄 菊芋 しとう 柚子 ゆず 昆布 重し 野菜 野菜 由来 漢方 薬 顔負け 材料 苦労 息子 明日 外出 ＯＫ 院長 漢方薬
No.00052	2024-11-02	2024	Morning edition, Regional (Osaka), Local section 1	便通 老い コト 便秘 食欲 疼痛 コントロール 夜間 せん妄 下剤 漢方 薬 薬 看護 おなか マッサージ 浣腸 工夫 往診 神経 難病 筋力 低下 運動 アルコール 各種 多飲 飲酒 便秘 肛門 もん 直腸 出口 摘便 末期 訪問 おなか 直腸 モンキー バナナ 帰り際 玄関 褒め 先日 息子 老人 施設 サラー バナナ 途中 同行 看護 摘便 女王 先生 最近 摘便 看護 院長 漢方薬
No.00053	2024-10-31	2024	Morning edition, General, Regional (Nara)	おぎ 美術 奈良 平城 宮跡 公園 朱雀 北側 風物 オギ 全体 屋外 美術 回遊 設置 フォト フレーム 朱雀 背景 風景 撮影 入場 平城 宮跡 管理 斑鳩 陶芸 クラブ 初日 最終 斑鳩 龍田 公民 平均 意欲 創作 陶芸 クラブ メンバー 花器 茶器 食器 映画 地球 交響 ガイア シンフォニー 上映 天理 内町 天理 ふるさと 会館 龍村 監督 地球 交響 シリーズ 最終 コバケン 異名 指揮 小林 研一郎 ノーベル 生理 医学 受賞 本庶 出演 地球 未来 人間 内容 上映 協力 以下 ＮＰＯ 法人 ネットワーク 天理 奈良 漢方 マルシェ 奈良 登大路町 県庁 主棟 回廊 古代 薬 奈良 ゆかり 大和 トウ 漢方 薬用 作物 雑貨 県内外 参加 販売 来場 先着 広報 担当 チューバー 奈々 クリア ファイル プレゼント 産業 創造 主催 吹奏 部門 演奏 開場 橿原 八木…
No.00054	2024-10-19	2024	Morning edition, Regional (Tottori), Local section 1	鳥取 砂丘 山陰 海岸 海沿い 群生 ハマ ゴウ 原産 本州 沖縄 太平 諸島 真夏 太陽 瓦礫 がれき 上旬 海岸 サルスベリ 漢字 百日紅 表記 ハマ ゴウ 表記 ハマ ゴウ 匂い 匂い 漢方 乾燥 薬 頭痛 かぜ 虫よけ 箪笥 たんす 郷土 シリーズ 鳥取 砂丘 生きもの 年刊 清末 忠人 海岸 散歩 ハマ ゴウ ハーブ 消毒 薬 匂い 後ろ 干し 布袋 枕元 疲れ 日本 エビデンス 根拠 天井 院長 消毒薬 海岸散 毒薬
No.00055	2024-10-19	2024	Morning edition, Regional (Tokushima), Local section 1	徳島 薬学 薬用 開放 徳島 国府 日開 徳島 薬学 薬用 開放 漢方 薬 使用 カギカズラ 観察 スダチ ユコウ シークワーサー 精油 香り 事前 申し込み 漢方薬 徳島大学薬 徳島大学薬学部薬 大学薬
No.00056	2024-10-19	2024	Morning edition, Regional (Nagasaki), Local section 1	恐竜 和訳 日本 生物 横山 又次郎 郷里 寄贈 公開 日本 職業 先駆け 上野 彦馬 横山 上野 義理 確認 幕末 明治 西洋 日本 つながり 一端 横山 オランダ 通詞 通訳 名家 出身 国内 化石 漢方 薬 材料 研究 時代 ドイツ 留学 生物 貝類 化石 研究 学問 普及 後進 育成 功績 横山 神奈川 アルバム 寄贈 恐竜 博物 姫野 順一 外国 任用 教授 上野 上野 撮影 内容 既存 資料 アルバム 横山 養母 にわ 推察 にわ 上野 確認 横山 幼少 進学 帰省 後半 毎年 上野 もと 撮影 親密 交流 姫野 教授 上野 化学 研究 センス 人物 横山 薫陶 ネットワーク 興味 恐竜 博物 ｄｉｎｏｓａｕｒｉａ 爬虫 ちゅう トカゲ 言葉 日本 研究 トカゲ 意味 きょう えき なか 横山 恐竜 翻訳 横山 学問 普及 なか 浸透 始祖 横山 恐竜 博物 中谷 大輔 学芸…
No.00057	2024-10-05	2024	Morning edition, Regional (Nara), Local section 1	アフタヌーン ヌン 奈良 市街 奈良 同市 民家 専門 ＲＯＣＨＥＲ ロシェ オープン 商店 近く 同店 民家 リノベーション 置屋 店主 三郷 出身 パティシエ 岩崎 能久 よしひさ 近く 台湾 スイーツ 専門 猿沢 どうふ 同市 かき氷 ケーキ パティスリー カラク 同市 オープン ロシェ 最近 ヌン 岩崎 フランス 菓子 技術 ベース アフタヌーン 専門 準備 スタンド スイーツ 軽食 彩り 奈良 野菜 キッシュ ケークサレ 総菜 ケーキ ハム パイ 真ん中 大和 スコーン イチゴ バラ チョコ タルト ココナツ ラズベリー ケーキ キャラメル カボチャ タルト 季節 メニュー ポット ドリンク カップ 月ケ瀬 紅茶 かをり 奈良 菊岡 漢方 薬局 スパイス マサラ チャイ 基本 セット 税込み 岩崎 一人 ＯＫ 奈良 本格 アフタヌーン 映え 意識 らん 各店 テーブル 座敷 定…
No.00058	2024-09-30	2024	Morning edition, Opinion	無職 坂上 愛知 アルツハイマー 認知 介護 認定 デイ サービス 勝手 考え 心臓 疾患 連れ合い トイレ かばん 女子 トイレ 入り口 買い物 帰宅 荷物 整理 財布 漢方 薬 食前 錠剤 食後 服用 都度 デイ サービス 仏壇 開き戸 施設 七夕 短冊 元気 我が家 息子 日々 介護 生活 自虐 気持ち 自分 ネット 推移 名前 存在 アルツハイマー型認知症 漢方薬 認知症
No.00059	2024-09-28	2024	Morning edition, Weekend supplement	徐々 通販 補助 器具 あれこれ 縁日 露店 おもちゃ マジック ハンド 起き上がり 歩行 手助け 家事 手伝い 関節 近所 整形 外科 日課 転移 心中 複雑 ベッド 布団 そば 部屋 最初 緊張 多少 いびき 我慢 次第 自分 悪態 介護 結局 トウ ヘルス 自我 崩壊 愉快 無視 トオチャ ＬＩＮＥ 毎日 感謝 感謝 ポク 文言 積極 治療 わけ 身体 漢方 薬 信頼 熊本 なじみ クリニック 薬局 自宅 白花 薬 余命 宣告 漢方 ６、７ 薬 たび 大騒ぎ 以来 漢方 役目 専用 機器 気休め 希望 編集 俊介 熊本 生まれ 考古 文化 世界 遺産 担当 著書 世界 遺産 岩波 新書 文化 世界 遺産 雄山 デジタル サイト アピタ ご覧 食事 漢方薬 整形外科 積極治療
No.00060	2024-09-21	2024	Morning edition, Regional (Nara), Local section 1	日本 最古 採取 記録 宇陀 博覧 テーマ 企画 県内外 ファン 仕掛け人 和歌山 移住 宇陀 意気 宇陀 今月 特産 大和 当帰 とうき 同市 大宇陀 飛鳥 時代 推古 天皇 薬狩り 日本 書紀 採取 記録 日本 最古 県内外 参加 電波 山中 漢方 薬 原料 大和 当帰 香り 自営 藤井 香り 凝縮 パワー 市内 民家 民家 真司 和歌山 海南 開業 移住 当初 同年 転機 早稲田 県立 医科 薬 採集 薬狩り モニター ツアー 開催 大宇陀 会場 ファン 宇陀 市内 農家 江戸 時代 開園 私設 森野 薬園 薬問屋 改修 文化 薬 存在 焦点 イベント 狩り ツアー 開催 近隣 酒造 会社 宇陀 宇陀 松山 発酵 博覧 毎年 博覧 薬 キハダ 樹皮 採取 マルシェ 専門 イベント ファン リピーター 行政 一体 まちづくり 岐阜 飛騨 宇陀 まち 注目 まち 全体 取り組み 課題 …
No.00061	2024-09-09	2024	AERA weekly	無理 活躍 アスリート 俳優 経営 自分 遠征 マイ 寝具 持参 パーフェクト 葛西 紀明 スキー ジャンプ 選手 スキー ジャンプ レジェンド 葛西 紀明 現役 活躍 葛西 疲労 回復 睡眠 睡眠 パーフェクト 設定 北海道 北部 下川 極寒 遠征 ホテル エアコン 温度 設定 眠り 微風 設定 マット 寝具 一式 スポンサー 提供 遠征 合宿 寝間着 おなか 磁気 リカバリー ウェア ７、８ 睡眠 葛西 ショート スリーパー ４、５ 自分 びっくり 変化 不思議 疲れ 工夫 入浴 キー ワード 交代 シャワー ワイン ストレス 軽減 きっかけ ソチオリンピック 交代 最初 おかげ メダル メダル 獲得 疲労 回復 習慣 風呂 ワイン グラス 睡眠 助け ストレス 軽減 効果 葛西 自身 疲れ 自覚 スキー ジャンプ 一瞬 競技 回転 疲れ 正体 疲れ 切り替え ジャンプ 一切 競技 …
No.00062	2024-09-06	2024	Morning edition, Lifestyle	無性 辛み 効果 体調 死亡 竹石 涼子 寺田 実穂 腹痛 嘔吐 下痢 代謝 保護 日常 食事 ケース 米国 事例 報告 イベント 参加 唐辛子 一種 ブート ジョロキア ソース ハンバーガー 救急 搬送 報告 食後 吐き気 嘔吐 おうと 腹痛 痛み 食道 緊急 手術 ブート ジョロ キア ハバネロ 世界 唐辛子 ギネス 世界 記録 認定 唐辛子 チップス 企画 参加 少年 直後 死亡 検視 調書 もと 現地 報道 大量 影響 少年 心臓 肥大 日本 今夏 ブート ジョロキア 粉末 チップス 体調 不良 救急 搬送 事案 事故 データ バンク 過去 国内 コンビニ カレー 下痢 腹痛 入院 インスタント 焼きそば めまい 脂汗 嘔吐 ケース 報告 慈恵 医科 救急 飯倉 克人 アレルギー 小児 反応 唐辛子 辛み カプサイシン 過剰 カプサイシン 防御 反応 嘔吐 下痢 体外 カプサイシ…
No.00063	2024-09-04	2024	Evening edition, Gender	ＴｈｉｎｋＧｅｎｄｅｒ ジェンダー 日本 本欄 アダルト ビデオ ＡＶ セックス 教科 ＡＶ 完結 漫画 作者 語り ＡＶ 女優 漫画 経歴 ゆか ＡＶ 漫画 ＡＶ 女優 完結 自伝 要素 制作 過程 濃密 スカウト 直面 世界 徹底 リアル 描写 インパクト 女優 業界 恨み節 エッチ パターン 分類 表現 現場 言葉 自分 見聞き メイン 取材 内容 ＡＶ メーカー 取材 依頼 拒否 女優 サイド エッチ 以外 発信 射精 ユーザー ノイズ 虐待 経験 バックグラウンド 父親 虐待 貧困 境遇 漫画 家庭 義父 親族 虐待 経験 ＡＶ 女優 幼少 念慮 人生 願望 投影 精神 自傷 行為 ＡＶ 世間 納得 理由 そもそも 違和 出演 強要 強要 複数 女優 攻撃 心理 人間 実際 複数 女優 強要 発言 人間 自身 取材 出演 販売 停止 手続き 支援 団体 扱い 途中 加害 気づき…
No.00064	2024-09-02	2024	Morning edition, General, Section 2	更年 理解 支援 動き 自治 発症 ばらつき 加齢 うつ病 見分け 影響 無視 対処 職場 働き手 プラス 尚之 意欲 気持ち ホンダ ＩＴ エンジニア 安藤 健一 違和 コロナ なかごろ 業務 効率 アイデア 積極 提案 おっくう 提案 アイデア 意欲 過去 経験 違和 上司 気分 業務 配慮 不調 症状 改善 経過 解決 糸口 会社 メール メール 更年 理解 社内 推進 取り組み 一環 症状 自分 更年 自分 不調 ウェブ 雑誌 泌尿 受診 ホルモン テストステロン 血液 検査 数値 気分 落ち込み テストステロン 低下 更年 診断 更年 職場 変化 発症 要因 安藤 コロナ リモート ワーク 運動 外出 診断 ウォーキング 漢方 服用 療養 朝方 ウォーキング ２、３ 半月 手応え モヤモヤ 元気 提案 世代 弱音 価値 症状 安藤 ホンダ 社内 啓発 本格 ごろ 更年 従業 配…
No.00065	2024-08-10	2024	Morning edition, General, Regional (Gifu)	登校 小中学 過去 最多 更新 対策 模索 東海 公立 登校 特例 学び 開校 岐阜 鷲見 佐知 校長 信頼 学び 聞き手 浦島 千佳 安心 場所 生徒 入学 集団 苦手 不安 緊張 ストレス 心身 疲弊 エネルギー 入学 安心 安心 場所 部屋 図書 ビーズ クッション テント パーティション 部屋 安心 場所 苦手 意識 先生 信頼 大人 体感 信頼 生徒 無理 強要 信頼 本当 休憩 必要 挑戦 状況 一緒 本当 特効 薬 漢方 教員 変化 勉強 サポート 学習 抵抗 別室 先生 人数 教科 教員 体制 内容 教材 用意 元気 気持ち 生徒 マイ タイム 放課 ２、３ バンド 練習 開校 行事 なし スタート 生徒 主導 スポーツ フェスティバル 夏祭り 生徒 先生 信頼 友達 最初 自分 教員 橋渡し 行事 参加 オン ライン 一緒 一律 苦手 廊下 安心 キー ワード 学び 登…
No.00066	2024-07-23	2024	Morning edition, General, Regional (Chiba)	掲載 受け付け 郵送 催し 資料 千葉 千葉 土地 千葉 ビル 千葉 総局 ちば マリオン 掲載 連絡 資料 返却 原則 毎月 日付 掲載 イベント 平和 祈念 原爆 県庁 本庁 モノレール 県庁 広島 原爆 原爆 ビデオ 上映 被爆 平和 平等 世代 朝太郎 被爆 大野 禮子 戦争 絶対 原爆 絶対 原爆 被爆 友愛 松戸 坂川 献灯 まつり 松戸 坂川 沿道 松戸 江戸 時代 水運 松戸 風物 とうもろこし 六千 献灯 縁日 屋台 仮設 桟橋 放流 とうろう 流し 春雨 親水 ひろば ステージ 太鼓 演奏 フード コート 実行 ミュージアム 江戸 絵画 縦横 無尽 摘水 コレクション 名品 入館 千葉 美術 千葉 江戸 時代 絵画 所蔵 摘水 記念 文化 振興 財団 肉筆 浮世 花鳥 動物 江戸 絵画 コレクション 菱川 師宣 美人 立姿 葛飾 北斎 雪中 以下 以降 半額 会期 替…
No.00067	2024-07-20	2024	Morning edition, Weekend supplement	湯煎 出来上がり 失敗 カレー 理念 世界 市販 レトルト カレー ボン カレー 産声 徳島 創業 医薬 大塚 グループ 関西 カレー ルー 製造 販売 会社 経営 分野 進出 大塚 前身 ヒント 社員 米国 包装 資材 専門 真空 パック ソーセージ 大塚 グループ 点滴 高温 処理 滅菌 技術 応用 保存 袋詰め カレー 考案 レトルト パウチ 空気 食べ物 密封 膨張 破裂 圧力 加熱 殺菌 発売 最初 構造 距離 輸送 恐れ 神戸 販売 アルミ 構造 パウチ 酸素 遮断 衝撃 賞味 期限 展開 パッケージ ホーロー 看板 人気 俳優 松山 容子 起用 子連れ おおかみ 笑福亭 仁鶴 テレビ ＣＭ 放映 決めぜりふ 分間 我慢 普段 料理 湯煎 食事 用意 イメージ 発信 関東 ばあ ボン カレー 記者 実家 帰省 煮豆 焼き魚 料理 祖母 祖母 生卵 ウスター ソース ボン カレ…
No.00068	2024-06-27	2024	Morning edition, Regional (Ishikawa), Local section 1	里山 農道 よもぎ 香り ミスト 菓子 しまい テレビ 集落 ばあ ゴミ 手間 田植え 葉っぱ 裏白 うらじろ 雄山 火口 地方 草餅 緑色 風味 美味 つなぎ 英語 音声 モグサ 画面 キャプション ｍｏｘａ 鍼灸 しんきゅう 漢方 薬 東洋 医学 メカニズム 解明 全身 体調 維持 効果 内容 ＮＨＫ スペシャル 番組 もぐさ 原料 経験 神秘 世界 松尾 芭蕉 疲れ ツボ アフリカ 気持ち 衝撃 餅草 残り 軒先 仕置き 意味 慣用 せい イメージ 皮膚 台座 棒状 間接 安全 点火 シール 温熱 香り 無煙 バリエーション 初心 試し 内くるぶし 三陰 ツボ 一筋 野焼き 香り 痛痒 がゆ 刺激 芽吹き 灰緑 いのち 身体 停滞 誕生 セット 仕切り ケース 台座 コンパクト ライター 使用 ツボ ペン 入門 実家 神戸 生まれ ヤイト 戦後 食料 栄養 失調 温泉 ばあ 背骨 …
No.00069	2024-06-19	2024	Morning edition, Opinion	学生 大江 桃奈 愛知 コロナ 感染 症状 軽症 薬 発症 食べ物 匂い 最初 鼻詰まり せい 味覚 嗅覚 きゅう かく コロナ 後遺 後遺 治療 確立 漢方 神経 薬 薬 おかげ 嗅覚 味覚 無味 全て 納豆 味覚 異常 症状 症状 改善 移行 マスク 後遺 基礎 疾患 風邪 基礎疾患 後遺症 神経障害
No.00070	2024-06-19	2024	Morning edition, Regional (Gunma), Local section 1	部活 試合 テスト 生理 痛み 不安 ホルモン 周期 把握 管理 悩み 思春 生理 カラダ セミナー オン ライン 開催 応募 締め切り 高崎 産科 婦人 出張 グループ 有志 母体 ＮＰＯ 法人 ラサーナ 主催 雄一 院長 講師 基礎 知識 保険 症状 生理 調整 方法 セルフ ケア 方法 婦人 コツ 漢方 消炎 鎮痛 薬 用量 ピル 薬 女子 母親 参加 理解 男子 生徒 参加 歓迎 セミナー 詳細 申し込み 法人 ホーム ページ ｈｔｔｐｓ ｎｐｏ ｌａｓａｎａ ｏｒｇ 消炎鎮痛薬 鎮痛薬 同病院 佐藤病院
No.00071	2024-06-14	2024	Morning edition, General, Section 3	クラフト コーラ 世界 イヨ コーラ 苦手 飲み会 コーラ 飲み物 欧州 南米 現地 コーラ クラフト コーラ 会社 コーラ 小林 修了 大手 広告 会社 ネット レシピ 手がかり コーラ づくり 母方 祖父 漢方 薬 材料 職人 下落合 神田 工房 資料 道具 風味 複雑 味わい 特徴 レシピ 祖父 名前 伊東 良太郎 シナモン クローブ カルダモン コリアンダー コーラ レモン ライム 前後 スパイス 柑橘 かんきつ 材料 組み合わせ 調合 それぞれ 加工 方法 パウダー 抽出 蒸留 加工 レシピ 正確 中身 東洋 世界 差別 高麗 人参 にんじん 漢方 材料 キッチン カー 拡大 高級 スーパー コンビニ 台湾 海外 輸出 コーラ 生活 浸透 スペシャル ドリンク コカ ペプシ イヨ 久保 こばやし たか ひで 漢方薬
No.00072	2024-06-12	2024	Morning edition, Lifestyle	小林 製薬 販売 紅麹 べに こうじ サプリメント 被害 報告 米麹 麦麹 紅麹 メーカー 農業 応用 生物 前橋 健二 教授 醸造 文化 イメージ 低下 回復 そもそも 紅麹 前橋 教授 麹菌 麹菌 麹菌 日本 みそ しょうゆ 作り 国内 日本 アスペルギルス カビ毒 紅麹 麹菌 モナスカス 遺伝 生成 代謝 麹菌 生物 麹菌 一種 カビ 紅色 紅麹 モナスカス 培養 日本 紅麹 中国 台湾 諸説 漢方 薬 色付け モナスカス 色素 特徴 発酵 生育 紅麹 自体 みそ しょうゆ 基本 添加 紅麹 日本 最近 江戸 時代 ごろ 日本 室町 時代 売り 代々 安全 麹菌 分離 麹屋 業態 古く 麹菌 うまみ あまみ 日本 味覚 感性 聞き手 大坪 佳子 意見 氏名 連絡 明記 うえ ｉｒｙｏ ａｓａｈｉ ｃｏｍ 米麹 こうじ 提供 漢方薬 小林製薬
No.00073	2024-06-05	2024	Evening edition, Gender	ＴｈｉｎｋＧｅｎｄｅｒ ジェンダー 妊娠 妊活 言葉 排卵 推測 各種 アプリ サプリ 充実 セックス 妊活 妊活 パートナー 排卵 ＥＤ 勃起 不全 言葉 妊活 セックス イメージ 会社 知識 パートナー 提唱 アダルト グッズ ＴＥＮ ＧＡ グループ 会社 ＴＥＮ ＧＡ ヘルスケア 広報 担当 妊活 きっかけ サイト カツ 妊活 特化 取り組み タイミング 妊活 排卵 妊娠 時期 性交 タイミング 妊活 男女 妊活 悩み アンケート 疲れ 性交 面倒 都合 タイミング 性交 タイミング 性交 義務 ネガティブ 思い サイト 性交 注射 精子 ちつ 注入 シリンジ 案内 自分 性交 パートナー セックス 診断 ＦＲａＵ 特集 きっかけ メディア 世間 定着 妊活 精子 卵子 働き 食事 妊娠 体作り 卵子 老化 知識 浸透 議論 卵子 凍結 選択 妊娠 セックス 状況 妊活 不妊 治療…
No.00074	2024-05-26	2024	Morning edition, Life & Aging	さい 日中 タカ 食事 しょくじ 東海 とうか ちいき みそ しる ちゅうしん 粗食 しょく つた わる 漢方 薬 やく Ｆｕｊｉｋｏ Ｐｒｏ 漢方薬
No.00075	2024-05-19	2024	Morning edition, Regional (Osaka), Local section 1	津和野 農業 女子 以前 誕生 祖母 親類 誕生 ブーム 誕生 書籍 友人 誕生 なか 祖母 誕生 鉢植え 誕生 コーナー 親類 友人 誕生 鉢植え 購入 野山 採取 野山 楽しみ 点々 自生 祖母 キランソウ キランソウ キランソウ シソ キランソウ 多年 紫色 地面 漢方 薬効 地獄 ふた 病人 この世 言い伝え ジゴクノカマノフタ 別名 日本 各地 祖母 周り 自宅 周辺 時期 紫色 キランソウ 特徴 注意 観察 自宅 一角 群生 スコップ 園芸 ポット 祖母 誕生 実際 愛着 祖母 ネジバナ 周り そう 任務 ネジバナ いしばし ともこ 島根 津和野 出身 島根 生物 資源 技術 管理 研究 卒業 農家 結婚 育児 奮闘 農業 魅力 発信 目標 自宅 周辺 祖母 キランソウ 島根 津和野 石橋 智子 撮影
No.00076	2024-04-24	2024	Morning edition, Regional (Wakayama), Local section 1	薬 ニホン ザル 分布 日本 固有 北海道 沖縄 生息 サル 仲間 ヒト 霊長 世界 霊長 分布 熱帯 地方 温帯 地方 ニホン ザル 北限 だるま 温泉 ニホン ザル 英語 Ｓｎｏｗ Ｍｏｎｋｅｙ スノー モンキー 世界 存在 野生 サル 生息 欧米 諸国 ニホン ザル 行動 興味 興味 サル 文化 えん しょく 食用 漢方 薬 サル 同量 腹下し 薬 効き目 駆除 許可 限り 本種 狩猟 鳥獣 狩猟 新緑 ニホン ザル 内山 ホーム ページ ｃｏｍ 漢方薬
No.00077	2024-04-21	2024	Morning edition, Regional (Yamaguchi), Local section 1	香り 心身 効果 最近 行為 補完 分野 香り 自分 アロマ 最初 美容 関心 自身 寿命 効能 重き ハーブ スパイス 薬膳 漢方 組み合わせ 研究 北九州 担当 土日 勤め 休日 受講 想定 ストレス 解消 ケア 重点 平日 世代 痛み 衰え 悩み 対処 重点 以外 ハーブ 入浴 トリートメント オイル 自分 ケア 方法 指導 北九州 アロマ ヨガ 香り 基本 ポーズ 瞑想 心身 アンバランス 解消 悩み 受講 受講 血色 喜び 参加 北九州 美容 アロマティック アロマ リラックス ヨガ アロマティック 暮らし 芳香 受講 詳細 芳香療法 浴剤 自然療法 補完療法 入浴剤
No.00078	2024-04-12	2024	Morning edition, General, Regional (Shiga)	ロート 製薬 東南 アジア 最大 漢方 薬 製造 販売 会社 ユー ヤン シンガポール 買収 発表 三井 物産 共同 買収 合計 見込み 目薬 スキン ケア 漢方 薬 生薬 狙い 成長 アジア 市場 ロート ユー ヤン 創業 伝統 漢方 薬 サプリメント シンガポール 香港 マレーシア 店舗 漢方 薬 クリニック 運営 買収 実質 持ち株 ロート 三井 物産 ユー ヤン 創業 見込み 今後 ユー ヤン ブランド ロート 技術 アジア ビジネス 拡大 ロート 邦雄 記者 会見 東洋 医学 分野 飛躍 期待 清井 ロート 製薬 邦雄 東洋医学 漢方薬 漢方薬クリニック 東洋医 ロート製薬
No.00079	2024-04-05	2024	Evening edition, Society	本来 生息 カメ 在来 貝類 捕食 捕獲 島外 沖縄 宮古島 宮古島 野生 動物 規制 想定 事態 ガラス ケース ガメ 天然 記念 ヤエヤマセマルハコガメ 昨秋 薬科 付属 合同 文化 両校 課外 水中 生物 研究 宮古島 公開 移動 許可 研究 興味 カメ ワシントン 条約 取引 規制 絶滅 危惧 元々 生息 国内 西表 石垣 宮古島 陸生 周辺 自力 漢方 薬 原料 地元 路上 保護 個体 宮古島 保護 ガメ 飼育 国内外 生態 影響 恐れ 出身 遺伝 混乱 保護 ガメ 出身 西表 捕獲 駆除 天然 記念 盗難 脱走 管理 必要 飼育 場所 公表 引き受け 期待 島外 動物 外来 カメ 満杯 保護 ガメ 飼育 許容 住民 窮状 水中 生物 研究 富山 ラボ 水族 メス 宮古島 生態 影響 専門 指導 カメ 内容 フン 在来 絶滅 危惧 ミヤコヤマタニシ 判明 担当 生態 影響 捕獲…
No.00080	2024-03-28	2024	Morning edition, Aichi edition, Regional (Aichi), Local section 1	小林 製薬 紅麹 原料 サプリメント 被害 訴え 紅麹 原料 自主 回収 動き 漢方 製薬 小牧 サプリメント ブロッカー 自主 回収 発表 本社 着払い かんきょう 酒造 蟹江 紅麹 梅酒 自主 回収 発表 被害 確認 菓子 専門 名古屋 こうじ 小梅 びしお アーモンド 自主 回収 ホーム ページ 使用 紅麹 原料 被害 報告 サプリメント 紅麹 原料 大村 秀章 知事 記者 会見 時点 被害 報告 体調 異変 最寄り 保健 松島 研人 漢方製薬 山本漢方製薬 小林製薬
No.00081	2024-03-27	2024	Morning edition, Society	小林 製薬 サプリメント 紅麹 こうじ コレステヘルプ 紅麹 こうじ 被害 厚生 労働 発表 同日 小林 製薬 実施 参照 自主 回収 動き ドミノ 化粧 製造 販売 ノエビア 神戸 栄養 補助 サプリメント ノエビア ＤＨＡ ＥＰＡ 自主 回収 発表 累計 販売 予防 措置 流通 販売 回収 製造 委託 小林 製薬 製造 紅麹 使用 報告 同日 通信 販売 停止 広報 担当 自社 影響 当初 思い 影響 伝統 西京 製造 京都 やま 京都 京都 製品 自主 回収 発表 創業 本田 味噌 本店 みそ しょうゆ 回収 発表 森下 友貴 金子 智彦 厚労 廃棄 命令 通知 厚生 労働 消費 合同 小林 製薬 実施 結果 衛生 規定 物質 同法 違反 該当 判断 紅麹 コレ ステ ヘルプ ナイシヘルプ コレステロール ナットウ キナーゼ ＧＯＬＤ 製品 廃棄 命令 措置 通知 厚労 被害 公表…
No.00082	2024-03-26	2024	Morning edition, Opinion	サンショ 小粒 時代 凝縮 異変 京都 菓子 サンショウ 生地 こしあん 名物 長年 ファン サンショウ 品薄 高騰 仕入れ先 七味 近所 スーパー 愛用 サンショウ 販売 休止 再開 縄文 遺跡 つきあい ブーム 発見 乾燥 サンショウ だこ 供給 産地 過剰 心配 逆転 佃煮 つくだに 薬味 定番 用途 クラフト ビール ジン 酒類 スナック 菓子 ラーメン 英語 ジャパニーズ ペッパー 海外 チョコレート 視察 かんきつ ペパーミント 針葉 バラ 系統 香り 構成 品種 産地 違い 個性 分析 兵庫 農林 水産 技術 総合 廣田 智子 上席 研究 兵庫 特産 品種 朝倉 山椒 さんしょう 特徴 乳製 相性 しびれ 唐辛子 刺激 現地 仕様 麻婆 豆腐 中国 花椒 ホアジャオ 料理 定着 リリ 江戸 本草 本朝 食鑑 サンショウ 季節 風味 薬 現今 人々 ざまし うつ 薬 懐中 い…
No.00083	2024-03-16	2024	Morning edition, General, Saitama edition, Regional (Saitama)	漢方 農法 年越し 結実 カップ 湯気 香り 一口 のどごし 印象 いちじく 若葉 さいたま 開催 商談 試飲 農業 法人 社長 藤田 誠二 加須 田んぼ 一帯 屋敷 動産 土地 田畑 売り 農業 転身 藤田 母屋 明治 地主 土地 建物 農業 わけ 農薬 化学 肥料 漢方 すき 漢方 農法 漢方 薬 土中 生物 農法 イチジク 国内 イチジク 主流 表皮 ドーフィン 藤田 表皮 バナー 久喜 農家 以前 イチジク 苗木 入手 最初 虫食い 漢方 農法 試行 錯誤 イチジク 土作り 年月 必要 １、２ イチジク 糖度 表皮 輸送 毎年 イチジク 通販 直売 毎年 若葉 製品 剪定 せんてい 若葉 ホット 香り ノン カフェイン 農薬 農業 農業 元気 藤田 若葉 加工 まゆ 小屋 活用 カフェ 農家 民宿 運営 浅野 いちじく 茶葉 バッグ 茶葉 税込み イチジク ジャム 漢方 農法 在…
No.00084	2024-03-08	2024	Morning edition, Special feature	Ｔｈｉｎｋ Ｗｅｌｌｎｅｓｓ プロジェクト 専門 担当 オン ライン イベント 映像 配信 受診 医学 研究 教授 大須賀 ホルモン 変動 疾患 血中 エストロゲン 濃度 時期 疾患 月経 月経 症候 ＰＭＳ 子宮 内膜 不妊 閉経 更年 粗鬆 こつ そしょう しょう 子宮 内膜 痛み 不妊 卵巣 不安 うつ ＰＭＳ 精神 症状 影響 更年 いらいら 症状 更年 症状 管理 昇進 断念 男女 知識 受診 セルフ ケア 休暇 勤務 緩和 受診 月経 更年 損失 日本 政策 機構 シニア マネージャー 吉村 英里 世代 月経 更年 症状 影響 ＰＭＳ 月経 半数 パフォーマンス 元気 半分 以下 更年 苦労 月経 更年 体調 不良 背景 欠勤 遅刻 早退 経験 賃金 換算 日本 全体 損失 低下 損失 更年 就労 状況 労働 人口 人生 時代 真ん中 知識 対処 大塚 製薬 ニュートラシュー…
No.00085	2024-03-08	2024	Morning edition, Lifestyle	閉経 前後 更年 症状 体調 不良 プレゼンティーズム 注目 損失 試算 本格 更年 支援 検討 神宮司 実玲 会議 発汗 不眠 ミス 受診 治療 周知 関東 労災 川崎 専門 外来 開設 営業 会議 緊張 場面 眠り 日中 ミス 日本 平均 閉経 前後 卵巣 機能 低下 エストロゲン ホルモン 分泌 減少 からだ ホット フラッシュ 発汗 めまい 気分 不眠 症状 世代 管理 部下 イライラ 厚生 労働 更年 症状 受診 目安 専門 外来 開設 婦人 星野 寛美 生活 支障 治療 機関 受診 薬 治療 エストロゲン ホルモン 補充 漢方 薬 抗うつ 症状 改善 看護 入浴 介助 業務 同僚 ホルモン 補充 症状 入浴 介助 治療 わけ 星野 治療 我慢 職場 理解 症状 受診 課題 産業 医科 藤野 善久 教授 公衆 衛生 保険 組合 提供 報酬 明細 レセプト データ 実態 加入 更…
No.00086	2024-03-07	2024	Morning edition, Regional (Nara), Local section 2	天理 太鼓 倶楽部 太鼓 チャリティー コンサート 開場 天理 川原城町 会館 のべ ホール 同市 太鼓 演奏 ボランティア 能登 半島 地震 復興 支援 コンサート ミニ コンサート 同会 メンバー 阪神 淡路 震災 復興 支援 演奏 披露 会場 義援 能登 半島 地震 被災 入場 同会 吉井 漢方 プロジェクト 研究 分野 統合 本部 研究 発表 奈良 水門 大寺 総合 文化 金鐘 ホール 奈良 ゆかり 漢方 漢方 産業 推進 研究 賢治 理事 研究 機関 漢方 研究 成果 発表 産業 政策 主催 参加 イベント ホーム ページ ｈｔｔｐｓ ｎａｒａ ｈｔｍ 申し込み 必要 定員 奈良 文化 魅力 発見 フォーラム 保存 ヒミツ ミリョク 桜井 高家 魅力 創造 付属 セミナー ハウス 奈良 女子 名誉 教授 的場 基調 ずし 吉野 奈良 老舗 社長 パネル ディスカッション 定員 …
No.00087	2024-03-06	2024	Morning edition, Opinion	難病 倫理 事件 厚生 労働 経緯 検証 ケア 充実 萎縮 側索 硬化 ＡＬＳ 当時 依頼 薬物 投与 殺害 嘱託 殺人 被告 京都 地裁 有罪 判決 共犯 実刑 殺害 懲役 判断 旅行 運動 神経 全身 筋肉 徐々 ＡＬＳ 発症 独居 闘病 生活 事件 被告 ＳＮＳ 厚労 技官 勤務 被告 願い 無罪 主張 判決 専門 診察 意思 確認 報酬 うえ 対面 経緯 利益 犯行 一連 裁判 事件 前日 訪問 主治 証言 悲観 漢方 薬 最大 努力 病状 終末 態勢 訪問 介護 被告 ヘルパー さなか 偽名 友人 寝室 凶行 主治 ヘルパー 共有 連携 確認 必要 事件 議論 裁判 傍聴 難病 自己 決定 強調 懸念 苦悩 孤立 意味 実感 ＡＬＳ 大半 人工 呼吸 装着 発話 困難 動き 会話 補助 機器 国会 議員 誕生 治療 研究 不治 挑戦 ありよう 難病 理解 日々 取り組み 問診 …
No.00088	2024-03-05	2024	Morning edition, Economy	大正 製薬 脂肪 吸収 肥満 改善 アライ オルリスタット 発表 なし 薬局 漢方 以外 内臓 脂肪 腹囲 減少 期待 国内 薬 日本 肥満 体格 指数 ＢＭＩ 肥満 血圧 減量 必要 肥満 区別 アライ 肥満 段階 薬 腹囲 条件 価格 税込み 価格 薬局 研修 薬剤 チェック シート もと 確認 購入 食事 食後 以内 カプセル 服用 フォン 専用 アプリ 生活 習慣 記録 報告 必要 アライ 脂質 分解 酵素 働き 脂肪 一緒 排出 期待 軟便 薬 オルリスタット 欧米 カ国 市販 薬 承認 大正 製薬 製薬 大手 グラクソ スミスクライン 導入 契約 日本 宮崎 肥満症 市販薬 大正製薬 英製薬 健康障害 処方箋
No.00089	2024-03-05	2024	Morning edition, Regional, Local section 1	中旬 仁川 空港 松山 空港 航空 会社 ＬＣＣ 飛行 座席 プライベート 帰り 後ろ 中年 ゴルフ プレー 料金 目当て 松山 機内 ゴルフ 円安 値打ち 夫婦 温泉 松山 百貨 フォン 仁川 松山 余り 瀬戸 島々 眼下 済州 チェジュ 飛行 男の子 空気 松山 空港 旅客 ビル 拡張 工事 予定 入国 審査 カウンター 外国 カウンター 行列 日本 平日 愛媛 ソウル 外国 日本 釜山 日本 松山 空港 発着 定期 台北 再開 ソウル 釜山 過去 最多 愛媛 海外 つながり 日韓 若者 隣国 理由 それぞれ ＰＯＰ 仁川 飛行 高知 成瀬 瑠美 ＰＯＰ 文化 興味 卒業 旅行 明洞 おでん おでん 日本 由来 言葉 植民 支配 名残 空港 ビル 日本 旅行 帰国 パクジュンヨン 昨夏 兵役 友人 観光 印象 都市 愛媛 ソウル 南西 全州 漢方 勉強 松山 商店 サービス 使命 文…
No.00090	2024-02-26	2024	Morning edition, Regional (Nara), Local section 1	新刊 世界 近鉄 奈良 北西 船橋 商店 本屋 名前 入り口 開店 平方 店内 暖色 本棚 陳列 中高生 入門 専門 中高生 設定 正確 ピント 感じ 服部 健太郎 神奈川 出身 小説 時代 ノンフィクション 卒業 アルバイト 書店 オープニング スタッフ 陳列 発注 新刊 作業 本当 地元 奈良 本屋 退職 自宅 今後 自分 本屋 背中 本屋 知り合い 船橋 商店 店舗 漢方 薬局 物件 調剤 名残 部屋 ガラス 世界 入り口 思い 名前 新刊 書店 自分 テーマ フェア オープン 週末 イベント 著者 常連 教授 専門 分野 解説 入り口 週末 定期 開催 読本 読書 イベント 人気 常連 不安 充実 日々 最初 思い 感謝 商店 生活 道隆 店内 奈良 船橋 閉店 イベント 様子 漢方薬
No.00091	2024-02-22	2024	Morning edition, Regional (Mie), Local section 1	漢方 薬 原料 獣害 薬用 ミシマ サイコ 松阪 中山間 本格 動物 獣害 耕作 放棄 削減 収益 作物 期待 ミシマ サイコ 本州 以南 日当たり 山野 生育 セリ 多年 乾燥 生薬 柴胡 サイコ 解熱 消炎 静岡 三島 地方 サイコ ミシマ サイコ 和名 定着 松阪 実証 奈良 桜井 生薬 製造 薬用 作物 マイスター 福田 浩三 協力 実施 農家 生薬 取引 団体 組織 かは 薬用 作物 組合 飯南 産業 文化 実証 成果 報告 参加 参加 種まき 時期 成果 参加 農地 乾燥 重量 収穫 ミシマ サイコ 雑草 闘い 地下 増殖 スギナ 地面 ツユクサ 生命 ヒシバ 厄介 収穫 成長 夏場 花芽 摘芯 作業 必要 獣害 確認 報告 イノシシ シカ 形跡 漢方 薬 におい ミシマ サイコ 食害 発表 果物 野菜 収穫 市場 メーカー 問屋 直接 取引 価格 比較 安定 本格 乾燥 重…
No.00092	2024-02-21	2024	Morning edition, Economy	本州 人口 石川 珠洲 移住 自身 社長 上場 本社 機能 移転 成立 ビジネス 商売 軌道 矢先 能登 半島 地震 参照 人口 減少 先端 持続 モデル 岩城 下旬 岩城 慶太郎 金沢 コワーキング スペース 避難 困りごと 被災 発災 フェイス ブック 個人 携帯 番号 公開 以来 東証 プライム 上場 医薬 製造 販売 大手 アステナホールディングス ＨＤ 社長 日本橋 薬種 問屋 創業 売り上げ 岩城 創業 出身 社長 旅行 珠洲 距離 休み たび 滞在 アステナ ＨＤ 本社 機能 珠洲 珠洲 本社 自ら 移住 珠洲 人口 高齢 消滅 都市 移転 語弊 金もうけ 自治 人口 以下 高齢 珠洲 年商 ビジネス 規模 最初 漢方 薬 キノコ 断念 地元 職人 酒かす スキン ケア 雑草 成長 ロボット 有機 販売 現地 決済 ふるさと 納税 システム 自治 導入 売上 軌道 地震 帰…
No.00093	2024-02-16	2024	Morning edition, Regional (Yamagata), Local section 1	天童 たか だま ハッカ 魅力 思い 市立 擶小 児童 ハッカ 香り 香り 今月 天童 温泉 産直 サン ピュア 販売 声がけ 販売 用意 完売 ハッカ 古く 漢方 生薬 香料 天童 周辺 明治 時代 ハッカ 国内 北海道 北見 ハッカ 旧高 擶村 出身 屯田 石山 伝次郎 一人 明治 後半 天童 ハッカ 産業 衰退 田んぼ あぜ道 ハッカ 自生 背景 擶小 総合 学習 ハッカ 機会 花壇 擶小 香り 夏ごろ 収穫 ハッカ 乾燥 手縫い ハッカ 染め ひも 児童 ハッカ ブランド イメージ デザイン パンフレット 作り 分業 販売 価格 税込み 香り 塩野 ハッカ 意識 北見 ハッカ ハッカ 直売 販売 今後 天童 薄荷 テラス 販売 予定 擶小 売上 能登 半島 地震 被災 ライター 板垣 美加 ハッカ 香り 販売 児童 天童 ハッカ 香り
No.00094	2024-02-16	2024	Morning edition, Regional (Iwate), Local section 1	活用 ＮＩＥ 協議 オン ライン 学習 実践 教諭 参加 取り組み 発表 盛岡 城南 猪鼻 しし 裕之 教諭 児童 活用 事例 担任 児童 家庭 購読 世帯 紙面 文章 構成 学習 陸上 男子 記録 記事 地方 着目 違い 興味 記事 感想 児童 相手 主張 自分 経験 最後 猪鼻 教諭 効果 漢方 薬 定期 購読 必要 二戸 金田一 大日向 千尋 教諭 毎週 ＮＩＥ タイム 記事 切り抜き クイズ づくり 発表 支援 学級 児童 興味 文字 苦手 意識 報告 東野 真和 オン ライン 報告 盛岡 城南 猪鼻 裕之 教諭 岩手 日報 提供 漢方薬
No.00095	2024-01-27	2024	Evening edition	比叡 洛北 薬用 世界 公開 存在 発信 京都 左京 武田 薬品 工業 京都 薬用 前身 昭和 初期 薬用 基礎 研究 戦後 天然 由来 薬 薬 製造 方法 化学 合成 移行 貢献 暮らし 存在 意識 きっかけ 作り 野崎 香樹 園長 起伏 園内 道沿い ニッケイ 冬枯れ 季節 タチバナ キンカン 標本 西洋 整備 となり 葛根 通り 漢方 区画 植生 再現 樹木 熱帯 温室 バニラ コショウ スパイス 担当 坪田 勝次 かつじ 気候 変動 適地 日本 おこし 京都 伝統 文化 接点 祇園 厄よけ チマキ ササ 絶滅 危機 直面 再生 取り組み 園内 協力 京都 野菜 保全 堀川 ゴボウ 九条 ネギ 四季 折々 京都 交流 鷹峯 たか みね 唐辛子 農家 収穫 研修 テーマ 抽選 人気 見頃 ツバキ あまり 寺院 門外 不出 名品 収集 昭和 成長 ツバキ 担当 小島 正明 年月 なか …
No.00096	2024-01-25	2024	Morning edition, Osaka prefecture edition, Regional (Osaka), Local section 2	催し 変更 主催 確認 交流 コンサート ラテン フォルクローレ 響き 大東 末広町 市立 生涯 学習 アクロス 目的 ラテンアメリカ 民族 音楽 フォルクローレ 日本 フローレス デュオ コンドル 演奏 就学 入場 不可 前売り 大人 中高生 当日 前売り アクロス 購入 当日 予約 ＦＡＣＥＬＥＳＳ 谷町 ａｒｔ ピアノ 立体 造形 浮川 秀信 演劇 制作 赤星 マサ ノリ 二人 道成 モチーフ 演劇 会期 公演 有料 予約 舞台 空間 鑑賞 詳細 ＱＲ コード 休み 女神 堂山 アート ギャラリー 女神 テーマ 油彩 銅版 販売 出展 作家 アルフォンス イノウエ 謝敷 高松 潤一郎 由紀子 坂東 藤原 舞子 休廊 ちんどん屋 豊中 待兼 山町 総合 学術 博物 待兼 修学 扮装 歌舞 音曲 口上 宣伝 ちんどん屋 芸能 時代 ハブ 芸能 ちんどん屋 交流 コミュニケーション 方法…
No.00097	2024-01-20	2024	Morning edition, Regional (Hiroshima), Local section 1	交通 事故 衝撃 損傷 一種 軽度 外傷 損傷 ＭＴ ＢＩ ＣＴ 画像 従来 ＭＲＩ 検査 損傷 集中 感情 安定 症状 衝撃 直後 意識 軽度 本人 ケース 専門 周知 大野 晴香 四国 地方 勤務 途中 事故 渋滞 減速 後ろ トラック 追突 追突 衝撃 後頭 ヘッド レスト 頭痛 事故 処理 車内 当時 看護 事故 勤務 外科 整形 外科 受診 外科 ＣＴ 検査 異常 整形 外科 頸椎 けいつい ねんざ 診断 鎮痛 自宅 安静 事故 部活 参加 グラウンド ハンドル 帰り道 カー ナビゲーション 痛み 事故 職場 復帰 上司 指摘 自覚 自分 つもり 再度 外科 受診 精密 診断 ＭＲＩ 出血 必要 上司 精神 受診 精神 外傷 ストレス ＰＴＳＤ 診断 頭痛 集中 精神 安定 味覚 料理 指摘 休職 事故 トイレ ＰＴＳＤ 弁護 広島 神経 内科 受診 ＭＲＩ 検査 結果 ＭＴ …
No.00098	2024-01-16	2024	Morning edition, Regional (Aomori), Local section 1	ブック コンシェルジュ 佳正 ７、８ 八戸 ブック 安藤 昌益 フェスティバル 開催 安藤 昌益 江戸 時代 八戸 人物 思想 世紀 テーマ 朗読 シンポジウム 一人芝居 本立て 構成 演劇 切り口 昌益 きっかけ 企画 狙い おかげ 両日 来場 満員 安藤 昌益 江戸 時代 医者 思想 著書 真営 道真 ひと昔 日本 教科 人物 思想 安藤 昌益 八戸 安藤 昌益 資料 酒造 会社 敷地 米蔵 資料 ガイド 久保沢 陸奥 解説 思想 前段 人物 浅田 浅田 由来 浅田 宗伯 幕末 将軍 明治 宮内 診察 漢方 世界 安藤 昌益 小児 虫下し 昌益 医者 有能 次回 安藤 昌益 思想 教科 八戸 ブック 主任 もり はなこ 漢方医
No.00099	2024-01-13	2024	Morning edition, Regional (Tajima), Local section 1	福崎 山崎 登録 有形 文化 小國 おぐ 住宅 主屋 今春 宿泊 施設 所有 構想 実現 國家 住宅 江戸 庄屋 明治 以降 婦人 教会 音楽 建物 棟札 建築 時期 不明 世紀 初頭 推定 播但 一揆 処刑 國家 当主 小國 十郎 てつ ろう 生家 十郎 民衆 身代わり 処刑 主屋 長屋 土塀 登録 有形 文化 所有 國家 子孫 たけし 幼少 敷地 建物 会社 勤め かたわら 営利 団体 ルネサンス 國家 プロジェクト 空き家 建物 活用 漢方 アロマ マッサージ 飲食 施設 誘致 主屋 以外 建物 足つぼ 専門 テナント 賃料 収益 文化 維持 主屋 活用 貸し 宿泊 飲食 複合 施設 構想 國家 住宅 場所 都市 計画 市街 調整 区域 住宅 用途 変更 困難 文化 活用 後世 思い 専門 知識 建築 工務 協力 耐震 補強 複合 施設 用途 変更 自身 昨春 会社 早期 退職 退…
No.00100	2023-12-29	2023	Morning edition, International	暗闇 なか 希望 今泉 アドレ チャド ビニール テント 合間 後ろ 人だかり アフリカ 中部 チャド アドレ 難民 キャンプ 隣接 スーダン 西部 ダルフール 娯楽 場所 ヒゲ ヅラ 東洋 好奇 まなざし テント 電気 暗がり 片隅 ジャミラ ザカリア 女の子 本当 感謝 妊娠 故郷 戦闘 想像 国軍 軍事 組織 戦闘 民間 標的 国境 絶望 スーダン 難民 交戦 空爆 隣人 レイプ 拷問 以降 救い 取材 暗闇 幸せ ジャミラ 激論 ウルトラ マラソン 開催 牛尾 ブリュッセル 欧州 連合 ＥＵ 取材 意見 とことん 夜中 早朝 取材 今月 人工 知能 ＡＩ 規制 詰め 協議 協議 休憩 結論 夜中 議論 合意 参加 ＳＮＳ 会議 ドラマ 投稿 ウルトラ マラソン 開催 コーヒー メーカー 朝食 オレンジ ジュース 交渉 本番 心底 感心 欧州 議論 記者 仲間 それぞれ 参加 欧州…
No.00101	2023-12-25	2023	Morning edition, Regional (Nara), Local section 1	パイプ 県警 少年 少年 サポート 教員 免許 所長 補佐 日々 トラブル 対応 アドバイス 所属 奈良 生徒 暴力 行為 件数 あたり 最多 県警 教委 人事 交流 代々 連携 吉川 紀子 国語 教諭 前線 現場 実情 立場 窓口 現場 対応 ノウハウ 意見 少年 同僚 吉川 フットワーク 吉川 教師 目標 刺激 気づき やりがい 目標 一緒 背中 県警 直面 現場 警察 世話 事案 全体 職場 全て 事案 パパ 女子 生徒 薬物 恐れ 少年 いじめ 生徒 日々 教員 人生 わけ 遅刻 宿題 教師 なりたて 生徒 叱責 しっせき ごめん 生徒 先輩 教員 遅刻 生徒 ケア 必要 ヤング ケア 現象 多忙 現場 教員 全て わけ 方面 存在 警察 児童 それぞれ 強み 苦悩 連携 パイプ 自分 役割 家庭 逃げ場 結果 自分 危険 担当 職員 自ら 経験 知識 もと 助言 漢方 薬 仙道…
No.00102	2023-12-23	2023	Morning edition, Weekend supplement	ライフ マネー 金太郎 最近 睡眠 話題 得子 くこ 眠り 話題 睡眠 休養 厚生 労働 注意 気絶 記憶 疲労 スケジュール 眠り 夜中 以内 夜中 夜中 心配 睡眠 徹夜 元気 睡眠 ホルモン 働き 活性 内臓 筋肉 からだ ダメージ 修復 整理 からだ ダメージ 修復 安定 注意 日本 睡眠 世界 現代 生活 養生 意識 医学 概念 熟睡 ベスト 無理 意識 休み 前日 夜更かし 意識 日中 パソコン 合間 屈伸 回し からだ 肉体 労働 漢字 ドリル 冷え性 日中 服装 飲食 カフェイン 日光 改善 早寝 早起き 季節 中国 最古 医学 黄帝 内経 早起き 太陽 太陽 人間 生活 太陽 早朝 暖房 タイマー ＯＮ 早起き わけ 人間 勉強 繰り返し 養生 日常 生活 実践 無理 目標 それぞれ 漢方 体質 生活 万人 画一 食事 方法 体調 変化 観察 取材 協力 漢方 桜井 大…
No.00103	2023-12-19	2023	Evening edition, Society	難病 萎縮 側索 硬化 ＡＬＳ 当時 依頼 薬物 投与 殺害 嘱託 殺人 直樹 被告 免許 取り消し 判決 京都 地裁 川上 裁判 知人 大久保 愉一 よしかず 被告 同罪 起訴 共謀 認定 被告 懲役 求刑 懲役 判決 被告 大久保 被告 共謀 京都 自宅 マンション 訪問 殺害 依頼 チューブ 栄養 胃ろう 薬物 注入 急性 薬物 中毒 川上 裁判 被告 事件 大久保 被告 捜査 機関 発覚 方法 殺害 関心 認識 指摘 弁護 被告 具体 計画 内容 事前 大久保 被告 犯行 無罪 主張 死亡 尊厳 嘱託 苦痛 方法 共謀 嘱託 殺人 幇助 執行 猶予 判決 妥当 被告 間違い 共謀 実行 検察 論告 被告 強調 知識 弱者 生死 選別 価値 値踏み ビジネス 横行 厳罰 必要 公判 主治 出廷 胃ろう 中止 テレビ 番組 話題 サプリメント 漢方 薬 最大 努力 片側 証言 被告 …
No.00104	2023-12-16	2023	Morning edition, Weekend supplement	ライフ マネー 金太郎 養生 イメージ 得子 くこ 行為 漢方 桜井 大典 提唱 養生 からだ 不調 根本 食事 睡眠 ケース 日常 生活 基本 改善 ストレス コンビニ 薬食 同源 言葉 食べ物 からだ パワー 調子 食事 炭水 化物 心身 不調 ショック 特定 食べ物 意識 限り 不調 食べ物 最近 食事 サラダ 毎日 野菜 果物 からだ 注意 サラダ 代わり おひたし 加熱 からだ 栄養 吸収 果物 リンゴ バナナ 以外 ミカン イチゴ グレープフルーツ 味覚 胃腸 桜井 自分 からだ ブラック 胃腸 温度 通常 温度 からだ 温度 胃腸 疲弊 ダウン からだ 調子 注意 胃腸 負担 絶対 無理 頻度 揚げもの 毎日 からだ はやり 特定 何事 バランス 体質 それぞれ 万人 食材 養生 足し算 引き算 理由 日常 心がけ 意識 人間 栄養 補給 嗜好 栄養 調子 アイス 常温 リ…
No.00105	2023-12-14	2023	Morning edition, Kyoto edition, Regional (Kyoto), Local section 1	承認 方法 薬 製造 漢方 生薬 製造 小城 製薬 小城 忠明 社長 亀岡 工場 亀岡 業務 停止 業務 改善 命令 停止 期間 来年 薬務 製造 品目 品目 生薬 抽出 温度 製造 販売 承認 方法 製造 品目 試験 検査 省略 検査 過去 立ち入り 検査 虚偽 記録 提出 通告 検査 実施 発覚 被害 報告 聞き取り 出荷 武井 風花 小城製薬 府薬 漢方生薬
No.00106	2023-12-13	2023	Morning edition, Regional (Kumamoto), Local section 1	小粒 山椒 さんしょう 中山間 救世 甲佐 宮内 豪雨 災害 田畑 活用 山椒 漢方 薬 大手 ツムラ 注目 漢方 薬 原料 確保 活性 組合 連携 協定 緑川 支流 山あい 住家 田畑 点在 宮内 山椒 本格 きっかけ 豪雨 宮内 土砂 田畑 住宅 復旧 作業 田畑 元通り 野菜 住民 協力 助言 山椒 自家 山椒 収穫 作業 根気 小粒 身体 負担 高齢 鳥獣 食害 山椒 日当たり 場所 収穫 影響 西日 土地 宮内 県外 視察 勉強 開催 耕作 放棄 土地 収穫 ツムラ 山椒 漢方 薬 販売 金額 建中 けん ちゅう 原料 漢方 薬 近年 根拠 効能 証明 採用 需要 安定 需要 なか 材料 確保 課題 宮内 山椒 ニュース 組合 委託 契約 先月 連携 協定 締結 ツムラ 協定 長期 付き合い 約束 適地 甲佐 周辺 確保 期待 今後 収穫 山椒 乾燥 種子 選別 加工 設置 予…
No.00107	2023-12-09	2023	Morning edition, Weekend supplement	ライフ マネー 得子 くこ 表情 金太郎 最近 調子 寝つき 夜中 肩こり 感じ やる気 わけ 漢方 未病 最近 言葉 未病 診断 放置 漢方 段階 心身 調子 養生 養生 漢方 人間 からだ エネルギー 全身 栄養 バランス 体調 バランス からだづくり 養生 心身 生活 方法 サウナ ブーム 最近 言葉 現代 不調 ストレス 運動 不足 興味 養生 基本 ポイント 食べ物 睡眠 からだ 運動 めぐり 坊主 養生 日々 実践 無理 長続き 修業 治療 ヘン 姿勢 生活 意識 養生 あご イメージ 姿勢 呼吸 空気 からだ 気持ち 背中 姿勢 呼吸 呼吸 大気 エネルギー 漢方 ルーツ 医学 呼吸 呼吸 めぐり イライラ 気持ち 緊張 不安 効果 昼休み 最低 でこ 意識 リラックス スーハースーハー 感じ ひま 足踏み からだ 強調 からだ 冷え 万病 もと 血流 アップ 代謝 からだ…
No.00108	2023-11-24	2023	Morning edition, Lifestyle	不快 耳鳴り ひと息 ピー 布団 ピー 耳鳴り 耳鳴り 治療 名医 ネット 都内 耳鼻 受診 聴力 鼓膜 検査 異常 診察 血流 ビタミン 漢方 耳鳴り 一生 不安 無機 響き 受診 耳鳴り 不安 薬 睡眠 導入 薬 睡眠 薬 睡眠 導入 薬 安心 出来事 ときどき 気分 安定 リラックス 不安 薬 メイ ラックス ロフラゼプ エチル 睡眠 導入 薬 レンドルミン ブロチゾラム ベンゾジアゼピン 精神 薬 ベンゾジアゼピン 受容 不安 眠気 薬物 依存 薬 不快 症状 離脱 耳鳴り 薬 正確 薬 阿部 連載 意見 氏名 連絡 明記 うえ ｉｒｙｏ ａｓａｈｉ ｃｏｍ サイト アピタル ｃｏｍ ａｐｉｔａｌ ご覧 ベンゾジアゼピン 睡眠 導入 薬 向精神薬 抗不安薬 睡眠導入薬 耳鳴 睡眠薬 ビタミン剤 神薬
No.00109	2023-11-19	2023	Morning edition, Special feature	きょう デー 明日 元気 注目 最新 研究 成果 実践 老化 予防 専門 テストステロン 仲間 ホルモン 元気 堀江 重郎 テストステロン ホルモン ホルモン 成人 ピーク 傾向 役割 高齢 維持 傾向 筋肉 認知 機能 生活 冒険 挑戦 意欲 仲間 組織 意識 競争 達成 分泌 公平 価値 ボランティア 寄付 貢献 更年 ストレス 対処 仕方 症状 改善 ハードル ホルモン 仲間 コミュニティー ボランティア 趣味 仲間 ホルモン アップ 人生 後半 順天 主任 教授 泌尿 外科 日本 メンズ ヘルス 医学 理事 日本 加齢 理事 更年 心身 影響 セルフ チェック 井手 久満 プレゼンティーズム 言葉 心身 出社 業務 パフォーマンス 背景 更年 ホルモン テストステロン 減少 イライラ 不眠 筋力 機能 低下 症状 メタボリック 症候 梗塞 こうそく 糖尿 うつ 疾患 示唆 ストレ…
No.00110	2023-11-15	2023	Morning edition, Kyoto edition, Regional (Kyoto), Local section 1	男の子 ばあ 芸者 外国 トーン 登場 人物 宮津 森山 道子 教員 退職 紙芝居 上演 回数 節目 医者 宮津 図書 催し 森山 新作 披露 主人 江戸 時代 後期 蘭方 新宮 凉庭 りょう 宮津 由良 漢方 凉庭 後半 西洋 医学 のち 京都 開業 南禅 左京 京都 本格 洋医 順正 書院 後進 育成 勉学 道中 文人 交わり オランダ もと 日々 森山 凉庭 子孫 新宮 涼輔 宮津 文献 物語 作画 涼輔 涼輔 芸術 卒業 デザイン 会社 西陣 紙芝居 半年 画用 森山 ＯＫ 森山 兵庫 浜坂 新温泉 出身 京都 教員 宮津 勤務 学芸 毎年 ミュージカル 上演 シナリオ 自ら 退職 上司 先輩 一人 紙芝居 ミュージカル シナリオ 楽譜 記憶 禅寺 紙芝居 細川 ガラシャ 丹後 ちりめん 北前 丹後 地方 ゆかり 人物 題材 新作 意欲 史実 伝承 創作 一人 紙芝居 自分 作画…
No.00111	2023-11-06	2023	Morning edition, Regional (Wakayama), Local section 1	山椒 さんしょう ウナギ かば焼き 山椒 ソフト クリーム 提供 有田川 カフェ ｋａｄｏ カド 棚田 展望 場所 店主 永岡 初美 店舗 空き家 実家 リフォーム 展望 周囲 飲食 地元 魅力 案内 場所 山椒 ソフト ペースト 山椒 ミルク クリーム 山椒 ソフト クリーム 直前 香り 食材 永岡 和歌山 宏明 山椒 スー 風味 気持ち 山椒 永岡 冬樹 町内 ぶどう 山椒 有田川 山椒 日本 産地 平安 時代 法制 延喜 えんぎ 全域 三重 南部 相当 紀伊国 山椒 薬物 朝廷 記載 ぶどう 山椒 江戸 時代 末期 町内 集落 発見 ぶどう 夫妻 ぶどう 山椒 当時 漢方 薬 香辛 原料 出荷 習慣 価格 冬樹 山椒 かんきつ 香り 山村 なりわい 決心 加工 販売 一貫 山椒 設立 ソフト クリーム 香り 周囲 酸味 アクセント ソフト クリーム 辛み あいだ 展望 山椒 ソフト…
No.00112	2023-11-06	2023	Morning edition, Learning	まなび 広場 更年 言葉 イメージ 婦人 ソンミヒョン 症状 エッセイスト 葉石 かおり オン ライン イベント 更年 我慢 更年 閉経 前後 平均 生理 周期 生理 閉経 典型 パターン 更年 全員 更年 症状 自覚 症状 生活 支障 更年 経験 症状 のぼせ ホット フラッシュ 不眠 関節 ホルモン エストロゲン 減少 閉経 粗鬆 こつ そしょう しょう 失禁 脂血 動脈 硬化 疾患 メタボリック シンドローム 症状 更年 婦人 症状 それぞれ 診察 提案 関節 整形 外科 めまい 耳鼻 婦人 治療 心配 ホルモン 補充 安全 確認 診断 法定 検診 葉石 半ば 更年 経験 真冬 カー ボタ 感情 起伏 離婚 離職 経験 更年 婦人 若年 更年 診断 用量 ピル ホット フラッシュ パートナー ドクター 二人 三脚 葉石 最初 婦人 ハードル 婦人 ヘルスケア 専門 ホーム ページ …
No.00113	2023-10-19	2023	Morning edition, Osaka city edition, Regional (Osaka), Local section 1	在日 コリアン 半生 一人芝居 身世 シンセタリョン 俳優 新屋 英子 公演 同行 谷ノ上 朋美 一人芝居 富田林 新屋 英子 沖縄 題材 上演 谷ノ上 新屋 講師 富田林 劇団 参加 新屋 同行 自身 人権 差別 演劇 出演 差別 自分 人権 思い 演劇 看護 漢方 不妊 カウンセラー 自身 マイノリティー 不妊 難病 なか 自分 状況 実感 新屋 一緒 芝居 新屋 劇団 野火 復活 公演 出演 づくり 発信 ＬＧＢＴＱ ＤＶ テーマ 一人芝居 上演 谷ノ上 沖縄 祖母 思い 芝居 戦争 沖縄 本土 復帰 完成 沖縄 谷ノ上 価値 新屋 先生 応援 新屋 英子 富田林 久野 劇団 野火 稽古 うずら 劇場 両日 身世 ＤＶＤ 上映 劇団 思い出 入場 事前 申し込み 必要 劇団 今村 由香 前田 新屋 英子 谷ノ上 朋美 谷ノ上 提供 谷ノ上 朋美 漢方不妊
No.00114	2023-09-26	2023	Morning edition, Regional (Kagoshima), Local section 1	動植物 学問 薩摩 琉球 王国 海域 季節 黒潮 領国 熱帯 冷温 気候 動植物 薩摩 博物 地方 博物 発展 地理 素地 航海 時代 アメリカ 大陸 新作 真っ先 薩摩 伝来 タバコ サトウキビ・サツマイモ・グアバ 鹿児島 産物 鎖国 日本 高麗 人参 にんじん 自給 薩摩 帰化 中国 かきん 三股 宮崎 薩摩 人参 ひげ 人参 発見 薩摩 熱帯 気候 黒糖 ウコン 漢方 原料 薬種 作り 財政 救世 山川 薬園 佐多 薬園 リュウ ガン レイシ ハズ 実学 奨励 将軍 徳川 吉宗 物産 薩摩 薩州 産物 提出 薩摩 博物 飛躍 発展 藩主 島津 重豪 しげ ひで 侍講 成形 図説 質問 本草 博物 研究 編纂 へん 成形 図説 江戸 時代 最大 農業 百科 事典 サツマ イモ 甘藷 かんしょ 図解 薩摩 家老 種子島 久基 甘藷 農政 基幹 作物 シラス 台地 普及 幕府 甘藷 享保…
No.00115	2023-09-24	2023	Morning edition, Regional (Nagano), Local section 1	飛鳥 なかむら あすか 長野 善光寺 勧進 紫雲 薬膳 料理 提供 薬膳 長野 各地 信号 必要 料理 薬膳 茨城 出身 関心 固形 渡米 現地 大手 ビール 会社 帰国 食事 胃腸 入院 北里 相模原 漢方 治療 きっかけ 薬膳 興味 外科 影響 異常 サイン 一人ひとり 事情 治療 感銘 薬膳 スクール 長野 自宅 料理 食材 知識 県外 生徒 最近 オン ライン 講義 薬膳 料理 分析 ツール 相手 呼吸 立て 仮説 食材 必要 料理 サイン ごま マグロ 食材 薬膳 仏教 薬膳 国内 仏教 宗派 来年 タイ 出家 予定 悩み 不調 解決 古く 生活 なか 薬膳 本来 遠藤 和希 大病院 北里大病院 漢方治療 脳外科 胃腸炎
No.00116	2023-09-09	2023	Morning edition, General, Kanagawa edition, Regional (Kanagawa)	山清 サン チョン 今月 開幕 伝統 医学 祭典 山清 世界 伝統 医薬 老化 ＥＸＰＯ 相模原 在日 飲食 経営 李春 イチュノ 名誉 広報 大使 委嘱 各国 ＥＸＰＯ ＰＲ 伝統 医学 外国 在住 委嘱 日本 任命 アンチ エイジング 長寿 願い 祖国 知恵 日本 山清 伝統 医学 ハンバン 体系 医学 宝鑑 著者 許浚 ホジュン 医学 伝統 医学 聖地 日本 漢方 中国 伝統 医学 起源 鍼灸 しんきゅう 食材 治療 美容 ＥＸＰＯ 舞台 会期 食事 治療 アンチ エイジング 鍼灸 化粧 商談 開催 長野 松本 料理 経営 当時 伝統 医学 大邱 テグ 関心 同県 筑北 職員 案内 機会 現地 施術 医院 院長 自身 薬膳 料理 大邱 相模原 日本 コリア 在日 相模原 共同 映画 上映 日韓 交流 薬膳 山清 ＥＸＰＯ イベント 料理 研究 チャンクムスン 菓子 準備 依頼 関心…
No.00117	2023-08-29	2023	Morning edition, Lifestyle	愛知 春日井 ライジン アトピー 皮膚 全身 悪化 入社 会社 休職 アトピー 症状 体温 調節 みな ひとり 自分 浸出 シーツ 敷物 毎日 交換 母親 経験 痛み ぶつぶつ 全身 アトピー 皮膚 テーマ 浸出 タオル 壇上 アトピー 総合 受診 入院 ヘルペスウイルス 感染 悪化 失明 脳炎 恐れ アトピー 入院 感染 治療 アトピー 皮膚 わけ 治療 ステロイド 塗り薬 注射 手当たり 次第 冷水 酸性 アロエ クリーム 漢方 治療 入院 入院 アトピー 粉末 穀物 粉末 不思議 回復 食べ物 拍子 抜け あまり 退院 半年 休職 会社 復職 以前 症状 アトピー 彩子 意見 氏名 連絡 明記 うえ ｉｒｙｏ ａｓａｈｉ ｃｏｍ サイト アピタル ｃｏｍ ａｐｉｔａｌ ご覧 アロエ 本人 提供 合病 総合病院 漢方治療 アトピー性皮膚炎 皮膚炎 感染症
No.00118	2023-08-22	2023	Morning edition, Regional (Miyagi), Local section 1	宮城 牡鹿 半島 中ほど 女川 ホタテ 養殖 漁師 木村 義秋 毎日 息子 小型 漁期 木村 漁協 ホタテ 報告 下落 たび 業者 注文 水揚げ 漁期 売り上げ 稚貝 仕入れ値 採算 割れ ホタテ 理由 木村 卸業 処理 影響 中国 北海道 ホタテ 電力 福島 原発 事故 処理 海洋 放出 自分 ホタテ 国内 出荷 中国 輸出 供給 過剰 農林 水産 北海道 ホタテ 漁獲 収穫 財務 貿易 統計 北海道 中国 輸出 年明け 日本 政府 処理 放出 時期 夏ごろ 状況 一変 ゴールデン ウィーク 明け 中国 ホタテ 北海道 根室 水産 加工 会社 やま 前川 商店 宮崎 ゆき のり 社長 近年 ホタテ 商社 経由 中国 輸出 商社 中国 社員 処理 放出 中国 会社 様子 中国 輸出 国内 市場 道内 動き 業者 国内 供給 過剰 ホタテ 値崩れ 宮崎 社長 むき身 ホタテ 下落 宮城 漁…
No.00119	2023-08-09	2023	Morning edition, General, Kanagawa edition, Regional (Kanagawa)	日向 ひなた 薬師 伊勢原 名物 のどあめ 発売 地元 伊勢原 遺産 創造 給食 セゾオン 同市 伊勢原 日向 薬師 のど飴 あめ 販売 キキョウ のど 痛み キキョウ 甘草 かんぞう ミカン 乾燥 陳皮 生薬 パウダー 金沢 老舗 漢方 薬局 調達 伊勢 原産 蜂蜜 のどあめ 下旬 日向 薬師 祈祷 日向 薬師 売店 伊勢原 北口 駅ナカ クルリンハウス 市内 薬局 販売 入り 売り上げ 文化 保護 周知 寄付 セゾオン 豊平 発売 伊勢原 日向 薬師 のど飴 伊勢原 提供 日向薬 漢方薬 一部薬 老舗漢方薬
No.00120	2023-07-20	2023	Morning edition, Education	漢方 薬 ＣＭ 東洋 医学 由来 概念 未病 予防 推進 自治 注目 浸透 出題 未病 駿台 予備 論文 講師 上條 解説 長寿 発症 不調 注目 駿台 予備 論文 講師 上條 未病 東洋 医学 由来 概念 西洋 医学 ベース 出題 医薬 入試 出題 最近 医科 歯科 富山 広島 未病 研究 組織 連携 研究 試み 動き 注目 東洋 医学 由来 未病 西洋 医学 エッセンス 血圧 尿酸 検査 数値 基準 自覚 症状 本人 具合 数値 正常 未病 領域 評価 ＥＢＭ 根拠 データ 訴え インフォームド コンセント 判断 アプローチ 未病 定義 団体 メタボリック シンドローム 自覚 症状 検査 異常 西洋 医学 未病 冷え 胃もたれ 自覚 症状 検査 異常 東洋 医学 未病 慢性 疲労 中間 未病 複数 学会 団体 それぞれ 定義 二元 連続 未病 領域 共通 意識 厚生 労働 検討 未病…
No.00121	2023-06-23	2023	Morning edition, Regional (Miyagi), Local section 1	厨房 ちゅう 食卓 医薬 台所 仙台 宮城野 鶴ケ谷 千葉 フィールド 池上 文雄 講師 野菜 穀物 増進 効果 漢方 観点 入場 つるが 元気 菅原
No.00122	2023-06-22	2023	Morning edition, Society	京都 難病 萎縮 側索 硬化 ＡＬＳ 当時 依頼 薬物 投与 殺害 嘱託 殺人 直樹 被告 免許 取り消し 公判 京都 地裁 主治 尋問 主治 事件 治療 中止 証言 被告 作成 拒否 主治 診察 以降 チューブ 栄養 胃ろう 中止 テレビ 番組 話題 証言 サプリメント 漢方 薬 最大 努力 片側 最後 診察 事件 前日 通り 被告 起訴 内容 知人 大久保 愉一 よしかず 被告 同罪 起訴 マンション 訪問 胃ろう 薬物 注入 急性 薬物 中毒 殺害 弁護 大久保 被告 犯行 無罪 主張 祥吾 漢方薬 急性薬 薬物中毒 筋萎縮性側索硬化症 急性薬物中毒
No.00123	2023-06-22	2023	Morning edition, Society	京都 難病 萎縮 側索 硬化 ＡＬＳ 当時 依頼 薬物 投与 殺害 嘱託 殺人 直樹 被告 免許 取り消し 公判 京都 地裁 主治 尋問 主治 事件 治療 中止 証言 被告 作成 拒否 主治 診察 以降 チューブ 栄養 胃ろう 中止 テレビ 番組 話題 証言 モルヒネ 作成 依頼 宛先 直樹 サプリメント 漢方 薬 最大 努力 片側 最後 診察 事件 前日 異常 所見 通り 被告 起訴 内容 知人 大久保 愉一 よしかず 被告 同罪 起訴 マンション 訪問 胃ろう 薬物 注入 急性 薬物 中毒 殺害 弁護 大久保 被告 犯行 無罪 主張 祥吾 漢方薬 急性薬 薬物中毒 筋萎縮性側索硬化症 急性薬物中毒
No.00124	2023-06-18	2023	Morning edition, Aichi edition, Regional (Aichi), Local section 1	アジア ウズベキスタン 今秋 植樹 予定 公益 財団 法人 オイスカ 豊田 法人 中部 日本 研修 トーク イベント アラル 沙漠 さばく 緑化 挑戦 参加 中国 モンゴル 自治 ウズベキスタン 緑化 実証 千葉 常勤 講師 冨樫 アラル 綿花 灌漑 かんがい 不足 農薬 被害 世界 綿花 ウズベキスタン 成長 主義 持続 冨樫 中国 モンゴル 自治 ウズベキスタン 緑化 ＮＰＯ 法人 グリーン グラ スロッツ 光岡 保之 理事 アラル 緑化 オイスカ 本部 意義 オイスカ 宏行 研究 担当 ウズベキスタン サクサウール 寄生 ホンオニク 漢方 薬 ニクジュヨウ 産業 振興 オイスカ カ年 計画 位置 アラル 緑化 中川 アラル 緑化 トーク イベント 豊田 漢方薬
No.00125	2023-06-15	2023	Morning edition, General, Saitama edition, Regional (Saitama)	膿瘍 のうよう 切開 ケア 赤ちゃん 肛門 もん 近く おでき うみ 肛門 周囲 膿瘍 のうよう 乳児 痔瘻 じろう 乳児 頻発 トラブル 痔瘻 肛門 うみ トンネル 大人 赤ちゃん 発症 乳児 治療 腫れ 程度 確認 状況 うみ 存在 判断 初期 炎症 抗生 物質 内服 炎症 進行 うみ ごろ 判断 赤ちゃん 排尿 ブブブ 噴出 看護 大慌て 油断 顔面 報復 赤ちゃん 処置 治療 母親 うみ ごめん ごめん うみ 炎症 体調 再燃 切開 家庭 ケア 必要 おむつ しこり 肛門 圧迫 うみ うんち 皮膚 治療 予防 乾燥 清潔 指導 再燃 切開 しこり 赤ちゃん 母親 免疫 自分 免疫 生後 前後 免疫 男児 女児 治療 経験 解剖 男児 肛門 近く くぼみ 肛門 短針 位置 最近 免疫 漢方 薬 治療 急性 排膿 きゅう 再発 十全 補湯 じゅうぜん たいほ 使用 赤ちゃん 抵抗 乳…
No.00126	2023-06-13	2023	Morning edition	元気 疲れ 整体 漢方 札幌 キッチン オーロラ タウン 購入 美唄 スタンド ブルー ファーム 製造 熟成 にんにく 大地 真珠 大地 真珠 にんにく 高級 ブランド 品種 福地 ホワイト 使用 美唄 市光 内町 農場 寒暖 気候 粘土 有機 肥料 堆肥 たいひ こだわり 糖度 にんにく 製法 熟成 発酵 甘み 栄養 にんにく にんにく 食感 プルーン にんにく におい 想像 アミノ 抗酸 サプリメント 感覚 １、２ 元気 チャージ 北海道 夏バテ 季節 世話 大地 真珠 ネット ショップ 札幌 フーズ バラエティ 購入 漫画
No.00127	2023-06-08	2023	Morning edition, Lifestyle	修学 旅行 小学 体重 神経 やせ 治療 校医 心身 クリニック 受診 心当たり 悪者 摂食 国内外 文献 団体 インターネット ＦＢＴ 言葉 臨床 心理 専門 両親 栄養 管理 体重 回復 欧米 神経 やせ 治療 選択 位置 自己 カロリー ミートボール オリーブ オイル 次第 体重 日本 小児 心身 医学 ガイドライン 標準 体重 未満 入院 治療 選択 該当 受診 入院 診察 廊下 体重 重し ポケット 自宅 文鎮 代わり 金属 置物 体重 自宅 以前 入院 入院 重し 自分 本人 意思 評価 自宅 治療 提案 胃腸 働き 効果 漢方 薬 ビタミン 改善 兆し 米田 悠一郎 意見 氏名 連絡 明記 うえ ｉｒｙｏ ａｓａｈｉ ｃｏｍ サイト アピタル ｃｏｍ ａｐｉｔａｌ ご覧 自己 手書き 栄養 家族療法 日本小児心身医学 大学病院 摂食障害 心身医学 漢方薬 入院治療 心身症 …
No.00128	2023-06-02	2023	Morning edition, Regional (Nara), Local section 1	薬品 工業 本社 橿原 自社 農園 成功 原料 芍薬 甘草 しゃくやく かんぞう ツラネルゼリー 発売 筋肉 けいれん つり こむらがえり 改善 漢方 薬 無し ゼリー 特徴 漢方 メッカ 推進 プロジェクト 参画 自社 工場 周り 耕作 放棄 平方 芍薬 試験 農業 研究 薬事 研究 アドバイス ごろ 医薬 芍薬 成功 ツラネルゼリー 自社 芍薬 使用 プロジェクト 一環 販売 医薬 生薬 産業 実現 医薬 つり ゴルフ スポーツ 途中 就寝 発汗 体内 ミネラル バランス ツラネルゼリー 由来 入り 入り 税別 携帯 便利 スティック タイプ マスカット 苦み 結城 常務 取締 服用 即効 特徴 販路 通販 サイト ｈｔｔｐｓ ｓａｔｏ ｙａｋｕｈｉｎ ｓｈｏｐ 購入 製品 芍薬 甘草 ツラネルゼリー 発売 薬品 工業 結城 常務 取締 県庁 佐藤薬 漢方薬 県薬
No.00129	2023-05-19	2023	Morning edition, Regional (Gifu), Local section 1	生活 様式 変化 仏壇 需要 先細り なか 老舗 仏壇 商機 香り 原料 ビャクダン 漢方 天然 香料 着目 薬剤 見識 香り 生活 提案 大垣 久瀬 江戸 時代 横田 仏壇 経験 職人 仏壇 仏具 販売 修理 洗濯 薬剤 横田 化学 興味 北海道 薬科 進学 卒業 大垣 大手 ドラッグストア 薬剤 父親 高齢 家業 住宅 事情 生活 様式 変化 仏壇 情勢 横田 仏壇 以外 展開 模索 なか 卸し 会社 勉強 参加 原料 天然 香料 白檀 びゃく だん 桂皮 けいひ 丁子 漢方 生薬 つながり 研究 性格 調合 薬剤 知識 経験 原料 メーカー 協力 本格 勉強 アロマ ブレンド デザイナー アロマテラピー アドバイザー 資格 西濃 個人 起業 創業 支援 大垣 ビジネス サポート 助言 白檀 ベース 塗香 関ケ原 観光 戦国 時代 武将 イメージ 仏壇 イメージ ギャップ 横田 イン…
No.00130	2023-05-11	2023	Morning edition, Aichi edition, Regional (Aichi), Local section 1	海外 砂漠 植樹 豊田 ＮＰＯ アジア ウズベキスタン 再開 コロナ 現地 世界 各地 保全 公益 財団 法人 オイスカ 連携 オイスカ 本部 実施 同市 新町 光岡 保之 幸子 夫妻 愛知 万博 きっかけ 設立 ＮＰＯ 法人 グリーン グラ スロッツ 中国 モンゴル 自治 砂漠 防止 千葉 常勤 講師 冨樫 緑化 尖閣 諸島 国有 日中 戦後 最悪 状況 ウズベキスタン 場所 アラル キャビア チョウザメ 塩湖 世界 綿花 灌漑 かんがい 影響 世紀 縮小 植樹 サクサウール アジア 自生 乾燥 寄生 ホンオニク ハマ ウツボ 漢方 薬 ニクジュヨウ 重宝 緑化 産業 振興 両方 保之 植樹 スタディー ツアー 成田 中部 国内 空港 仁川 合流 首都 タシケント 農業 訪問 博物 見学 光岡 夫妻 苗木 購入 費用 工面 チャリティー イベント 自宅 敷地 ＹＡＳＡ ローズ ガーデン…
No.00131	2023-05-11	2023	Morning edition, Saitama edition, Regional (Saitama), Local section 1	手すき 和紙 小川町 伝統 和紙 づくり 原料 トロロアオイ 後押し プロジェクト トロロアオイ 粉末 活用 方法 下旬 粉末 料理 試食 イベント トロロアオイ アオイ 抽出 粘り気 ねり 和紙 原料 ねり 繊維 液中 均一 厚み 調整 役割 和紙 需要 収量 安定 近年 農家 課題 規格 廃棄 処分 利益 トロロアオイ 組合 前後 減少 農家 状況 規格 トロロアオイ 活用 プロジェクト トロロアオイ 家庭 出荷 取り組み 企画 発案 組合 トロロアオイ 古く 漢方 薬 以前 かまぼこ そば つなぎ 粉末 出荷 業者 近年 業者 廃業 粉末 ノウハウ 販路 組合 粉末 収穫 規格 トロロアオイ 温風 乾燥 ミキサー 粉砕 ふるい パウダー 原料 粉末 生成 ビーガン 料理 シェフ 本道 佳子 下旬 小川町 料理 試作 メニュー トロロアオイ お好み焼き カブ レンコン トロロアオイ …
No.00132	2023-05-02	2023	Morning edition, Opinion	リス キリング 言葉 最近 スキル 職場 プレッシャー 大人 必要 自ら 家事 スキル 小島 慶子 エッセイスト 産休 育休 リス キリング 国会 質問 岸田 文雄 首相 答弁 産休 育休 前提 実態 乖離 かいり 積読 つんどく 育休 日中 赤ちゃん 家事 授乳 体力 精神 負荷 生活 リズム 産休 育休 身体 生活 変化 適応 政府 リス キリング ＤＸ デジタル トランスフォーメーション 労働 市場 流動 安心 視点 実態 勉強 社員 リス キリング 機会 体力 人材 採用 余裕 人々 窮状 政府 理解 不信 硬直 日本 新卒 一括 採用 前提 一斉 スタート 仕組み 出産 賃金 正規 雇用 現状 子育て 職場 荷物 構造 リス キリング 少子 対策 成果 日本 家事 自分 スキル 家事 衛生 おなか 元気 家事 育児 雑用 価値 母親 発想 日本 他者 ケア スキル ケア 自身 …
No.00133	2023-04-27	2023	Morning edition, Regional (Nara), Local section 2	ニホン オオカミ 大淀 桧垣 文化 会館 指定 文化 岸田 日出男 資料 ニホン オオカミ 頭骨 標本 速報 頭骨 明治 時代 上北山 捕獲 ニホン オオカミ 戦前 岸田 入手 頭骨 ニホン オオカミ 資料 研究 最新 国内 絶滅 ニホン オオカミ 吉野 熊野 地方 機会 祝日 休館 奈良 景観 資産 パネル 奈良 登大路町 奈良 公園 バス ターミナル 東棟 眺望 登録 景観 資産 同所 周辺 景観 資産 奈良 奥山 ドライブウェイ 白毫 地図 パネル 入場 景観 シャクヤク ガーデン 中旬 ごろ 下市 平原 平原 シャクヤク ガーデン 漢方 薬 原料 同町 建設 機械 リース 会社 大紀 農園 シャクヤク 観光 物産 販売 菓子 すくい イベント 入園 オスト メイト 個別 奈良 学園 西部 公民 会議 橿原 大久保 福祉 総合 ボランティア ルーム 専門 看護 ストーマ 装具 人工…
No.00134	2023-04-15	2023	Morning edition, Weekend supplement	福井 敦賀 いろは 集落 小屋 福井 有形 民俗 文化 指定 小屋 さんご 看板 内部 分娩 ぶん べん 生理 不浄 風習 由来 出産 月経 けが 小屋 小屋 慣習 日本 各地 敦賀 小屋 遺構 集落 住民 自身 小屋 母方 祖母 赤ん坊 役目 生理 小屋 生理 漁業 農業 働きづめ 様子 場所 移築 以前 小屋 集落 真ん中 神社 赤ちゃん おなか 布団 小屋 わら わら 道路 整備 敦賀 市街 出産 小屋 立石 集落 小屋 遺構 草むしり 小屋 生理 小屋 もん ゴム パンツ 手作り ゴム 工夫 生理 普段 すき 片道 田んぼ 田んぼ 原子 土地 民俗 板橋 春夫 立石 白木 集落 コヤ 小屋 質問 年配 口々 白木 立石 小屋 小屋 白木 月経 コヤ 遅く コヤ 寝泊まり 冬場 バケツ 生理 食事 制限 玄関 流し 軒下 場所 コヤ 一緒 食事 板橋 小屋 軒下 玄関 座敷 時代 …
No.00135	2023-04-15	2023	Morning edition, General, Nagoya common edition, Regional	愛知 東海 小児 岩間 正文 愛知 総合 日誌 執筆 かぜ アトピー 皮膚 デジタル 機器 テーマ コラム 思い テーマ 離乳 夜泣き 乳幼児 話題 読者 なか 幼児 次第 学童 生活 連載 少子 指摘 機会 保護 育児 子育て 助け 保護 安心 思い 変化 薬 ワクチン 接種 代わり 肥満 便秘 睡眠 不足 生活 習慣 症状 朝食 登園 登校 小学 腹痛 頭痛 検査 異常 ストレス コロナ 影響 一斉 休校 生活 リズム 昼夜 逆転 イライラ 当時 診察 生活 リズム 以降 ゲーム フォン 使用 部屋 太陽 外来 担当 漢方 専門 おやま クリニック 名古屋 夜尿 そう 入学 前後 宿泊 学習 成長 習い事 合宿 不安 機会 おねしょ 生活 指導 水分 排尿 治療 小学 おねしょ 受診 子育て 保護 メッセージ 診察 助言 一緒 実行 保護 方々 保護 役割 幸せ 貢献 思い 日誌 愛…
No.00136	2023-04-12	2023	Morning edition, Regional (Tochigi), Local section 1	飼育 クラフト ビール 宇都宮 福島 両市 運営 会社 ファーマーズ フォレスト 自社 醸造 福島 養蚕 盛衰 養蚕 文化 後世 狙い 家畜 飼料 肥料 蒸留 製造 廃棄 ふくしま 福島 運営 活用 視野 分析 福島 依頼 漢方 薬 宇都宮 クラフト ビール 醸造 福島 奈良 時代 養蚕 機織り 技術 埼玉 群馬 長野 明治 東北 日本 銀行 出張 福島 養蚕 福島 養蚕 農家 最盛 飼育 生糸 織物 づくり 産地 産業 維持 文化 貢献 発信 一昨 パン ワイン 原料 ブドウ 地元 廃棄 材料 活用 エシカル ビール づくり エシカル 倫理 配慮 行動 ビール 一環 位置 福島 養蚕 文化 シンポジウム 参加 試作 感想 改良 仕込み 醸造 山下 所長 材料 理解 ビール づくり 臭み 香り 自信 小山 養蚕 農家 原料 調達 検討 販売 宇都宮 福島 両市 シルク ロード エール 原…
No.00137	2023-04-03	2023	Morning edition, Regional (Nara), Local section 1	ＰＯＰ 韓流 雑貨 軽食 コリア タウン 生野 平日 一帯 猪飼 戦前 朝鮮 半島 出身 変遷 生駒 在住 詩人 文化 みんな 地図 地図 日本 日本 気まま 詩人 時鐘 キムシジョン 同胞 かいわい 日々 猪飼 詩集 前半 行政 住居 表示 愛着 地名 記録 済州 出身 日本 戦後 戦前 河川 改修 工事 工場 朝鮮 出身 猪飼 暮らし 人々 生活 支援 再建 奔走 青年 文学 博士 冠婚 葬祭 あいさつ 住まい 折々 済州 伝統 故郷 本国 生活 習慣 在日 他界 徐々 拠点 チェーン 日本 文化 共生 変遷 藤本 長年 撮影 漢方 薬 韓流 菓子 通り 装い 路地 在日 人々 信仰 朝鮮 民家 時代 まち 魅力 開幕 藤本 記録 あいさつ 痕跡 夕映え 共生 時鐘 詩篇 風景 休館 入場 文化 中野 猪飼 変遷 開幕 記念 撮影 時鐘 藤本 文化 漢方薬
No.00138	2023-03-29	2023	Morning edition, Culture	美術 森村 泰昌 半ば 以降 国内外 美術 個展 蜷川 幸雄 演出 舞台 パンドラ 仁成 監督 映画 フィラメント 出演 芸能 つながり 時期 メジャー 芸能 プロダクション 誘い 世界 手伝い 仕事場 自分 即効 薬 漢方 薬 芸能 即効 薬 効果 何十 宿題 漢方 薬 芸術 誘い 三島 由紀夫 パフォーマンス 発表 世紀 テーマ シリーズ なにもの レクイエム 開始 自分 サイレント 時代 トーキー 時代 映像 セルフ ポートレート 要素 三島 チャプリン 映画 独裁 メッセージ 大声 時代 同級 討論 政治 自分 言葉 芸術 分野 自分 言葉 芸術 対立 プラットフォーム 女優 シリーズ 一転 なにもの レクイエム レーニン ゲバラ 自分 要素 嫌悪 子供 女優 抵抗 着脱 身体 イメージ 聞き手 ゑれ 森村 泰昌 なにもの レクイエム ＭＩＳＨＩＭＡ 本人 提供 即効薬 漢方薬
No.00139	2023-03-23	2023	Evening edition, General, Society	腸内 細菌 変化 うつ病 精神 疾患 発症 システム 仕組み ジョンズ ホプキンス 神谷 教授 酒本 真次 研究 岡山 助教 腸管 免疫 細胞 論文 ネイチャー イミュノロジー 電子 掲載 細胞 体内 粘膜 存在 リンパ 免疫 反応 制御 研究 毎日 攻撃 ストレス マウス 細胞 分化 乳酸 うつ 確認 タイプ 乳酸 減少 ヒト うつ病 重症 相関 ストレス 細胞 炎症 サイトカイン 物質 細胞 分化 細胞 髄膜 症状 分化 受容 働き マウス 漢方 生薬 茯苓 ぶくりょう パキ マン うつ 予防 神谷 教授 既存 うつ病 治療 薬 脳内 神経 伝達 物質 効き目 腸管 免疫 システム 創薬 ターゲット 予防 治療 岡崎 明子 治療薬 病治療薬 精神疾患
No.00140	2023-03-21	2023	Morning edition, Osaka city edition, Regional (Osaka), Local section 1	ＰＯＰ 韓流 雑貨 軽食 コリア タウン 生野 平日 一帯 猪飼 戦前 朝鮮 半島 出身 変遷 文化 同市 みんな 地図 地図 日本 日本 気まま 詩人 時鐘 キムシジョン 奈良 生駒 同胞 かいわい 日々 猪飼 詩集 前半 行政 住居 表示 愛着 地名 記録 済州 出身 日本 戦後 戦前 河川 改修 工事 工場 朝鮮 出身 猪飼 暮らし 人々 生活 支援 再建 奔走 青年 文学 博士 冠婚 葬祭 あいさつ 住まい 折々 済州 伝統 故郷 本国 生活 習慣 在日 他界 徐々 拠点 チェーン 日本 文化 共生 変遷 藤本 奈良 生駒 長年 撮影 漢方 薬 韓流 菓子 通り 装い 路地 在日 人々 信仰 朝鮮 民家 時代 まち 魅力 共生 時鐘 詩篇 風景 休館 入場 文化 中野 生野 民族 文化 藤本 提供 時鐘 藤本 奈良 生駒 漢方薬
No.00141	2023-03-05	2023	Morning edition, Regional (Gunma), Local section 1	中国 漢方 薬 古く 日本 古事 記録 ショウガ 生姜 前橋 ショウガ 最初 部位 活用 ギョーザ 中華 総菜 製造 販売 会社 同市 香り ギョーザ ショウガ 高知 九州 産地 赤城 南麓 前橋 粕川 農家 梅澤 使用 宇都宮 短大 常勤 講師 亀山 大輔 協力 農薬 土作り 実現 通常 生育 期間 食感 養分 吸収 収穫 生育 期間 栃木 メーカー シオダ 協力 みじん 香り ギョーザ 豚肉 ジンゲロール ショウガ オール 代謝 胃腸 働き 炎症 ショウガ 企画 担当 風邪 のど ショウガ あめ ショウガ スペシャル 食材 ギョーザ 群馬 しょうが 餃子 冷凍 入り アンテナ ショップ 餃子 工房 ＲＯＮ 同市 野中 工房 サイト 県産 長ネギ 販売 編集 小泉 信一 しょうが 餃子 最初 ショウガ 部位 抗炎症 漢方薬
No.00142	2023-03-04	2023	Morning edition, Books	ダイヤル 泡坂 妻夫 創元 推理 文庫 薬剤 紺野 天龍 新潮 文庫 ｎｅｘ 探偵 物語 門前 典之 光文 文庫 日本 ミステリ 日本 推理 作家 直木 受賞 泡坂 妻夫 発表 短篇 ぺん 刑事 語り手 犯人 トランプ 死体 名前 アトリエ 事件 常識 超越 論理 展開 魅了 幕切れ 角度 洒落 しゃれ 衝撃 現代 位相 怪異 存在 舞台 世界 漢方 薬剤 活躍 シリーズ 本作 悪魔 ばら いと 錬金 術師 奇蹟 中篇 泡坂 論理 妙味 前者 悪魔 祓い 行為 背後 論理 薬剤 知識 推理 連鎖 着地 快感 劇団 孤島 合宿 事件 記録 入手 探偵 密室 殺人 真相 推理 事件 展開 謎解き 本書 タクシー 拉致 物語 並走 合流 興味 トリック 味わい 堪能 書評 漢方薬 漢方薬剤
No.00143	2023-02-24	2023	Morning edition, Lifestyle	肝臓 必要 物質 機能 アルコール アンモニア 物質 分解 解毒 はたらき 劇症 肝炎 細胞 肝臓 機能 急性 肝炎 重篤 急性 肝炎 劇症 肝炎 進行 ウイルス 感染 自己 免疫 疾患 薬 薬 漢方 薬 サプリメント アレルギー 反応 有無 個人 体質 影響 薬 事前 予測 服用 倦怠 食欲 不振 黄疸 おうだん 症状 注意 必要 血液 濾過 ろか 透析 機能 治療 回復 移植 必要 硬変 胆道 閉鎖 移植 肝臓 移植 親族 肝臓 提供 生体 移植 脳死 提供 脳死 移植 日本 移植 報告 生体 移植 脳死 移植 承諾 提供 以降 近年 生存 症例 生体 移植 脳死 移植 脳死 移植 施設 カ所 移植 必要 臓器 不全 各地 肝臓 移植 想定 ケア 移植 看護 都立 明裕 教授 移植 側面 移植 変化 伴走 移植 生活 意思 決定 サポート 看護 側面 指摘 看護 移植 看護 基礎 な…
No.00144	2023-02-24	2023	Shukan Asahi	テストステロン 言葉 体内 ホルモン ひと 名前 中高年 必須 物質 元気 テストステロン 注目 テストステロン 物質 母胎 分泌 胎児 染色 胎生 ごろ 精巣 シャワー 男の子 誕生 思春 骨格 筋肉 成人 ホルモン テストステロン 原料 卵巣 分泌 後述 体調 影響 テストステロン 欠乏 フレイル 虚弱 進行 人生 時代 男女 高齢 元気 テストステロン 維持 医学 泌尿 熊本 テストステロン 補充 実施 加齢 精巣 卵巣 機能 ホルモン 更年 克服 方法 熊本 更年 喝破 人物 筆者 テストステロン 遊離 血液 ピコグラム 更年 世代 ピコグラム 熊本 仲間 研究 中高年 血中 テストステロン レベル 男女 加齢 副腎 テストステロン 原料 ＤＨ ＥＡ 低下 ＤＨ ＥＡ 維持 高齢 寿命 要素 示唆 閉経 ホルモン 分泌 ピーク 排卵 テストステロン 上昇 米国 研究 唾液 ホルモ…
No.00145	2023-02-18	2023	Morning edition, General, Saitama edition, Regional (Saitama)	県立 浦和 以下 同窓 職域 集まり 職業 出身 卒業 出入り 自由 アップル パーク 坂本 和穂 発足 以来 毎月 さいたま 会合 クラブ 当時 毎日 マラソン 遠泳 行事 参加 張り 様子 時期 基礎 体力 卒業 年次 集まり 卒業 仲間 仕切り 埼玉 いえ まち 再生 会議 理事 建築 小山 祐司 担当 時代 剣道 当時 顧問 黒田 清次 通称 クロ 剣道 陸上 体操 顧問 口癖 体操 もも 朝礼 そんきょ 名物 教師 クロ 長老 自慢 小山 気味 司会 出席 思い出 メンバー 卒業 尾間 史跡 保存 はじめ 剣道 断念 砂利道 産業 道路 自転 通学 学生 江戸 時代 半ば 見沼 船堀 通行 管理 子孫 史跡 保存 日本 おもちゃ 図書 財団 秀明 中学 バスケット 入部 好奇 生活 担当 新田 純弘 ポスト 誘惑 国家 予算 賄賂 賄賂 現実 目先 誘惑 自分 戒め 土屋 義彦…
No.00146	2023-02-10	2023	Morning edition, Regional, Local section 1	昆虫 むし うんこ 伊丹 昆虫 昆虫 成長 暮らし 内容 開催 人気 内容 スペース 前回 拡大 充実 仲間 ヤママユ 幼虫 花びら アオスジ アゲハ 幼虫 まくら カブトムシ 幼虫 ふん セミ クワガタ ふん 瞬間 映像 会場 昆虫 一緒 アゲハ 幼虫 ミカン 香り カイコ 幼虫 漢方 薬 知識 ウサギ クマ 動物 企画 学芸 美雪 昆虫 それぞれ うろこ 大人 イメージ 視点 休館 入館 大人 中高生 小学 同館 会場 昆虫 仲間 ヤママユ 幼虫 花びら ふん 伊丹 漢方薬
No.00147	2023-02-09	2023	Morning edition, Regional (Oita), Local section 1	規模 サービス 合同 プレス 発表 大分 商工 会議 大分 参加 ＡＩ 人工 知能 遠隔 操作 清掃 ロボット 活用 ケア スナック 睡眠 サービス 報道 ＰＲ 大分 商議 販路 開拓 支援 毎年 複数 ビル メンテナンス ビックス 人手 不足 取引 値下げ 圧力 清掃 挽回 ばんかい 清掃 ロボット 現場 派遣 ＡＩ 遠隔 制御 システム 展開 アイ ケア ルーム 宇佐 大豆 漢方 薬剤 視覚 専門 共同 アイ ケア スナック おやつ 栄養 補給 ＮＴＴ 日本 支店 睡眠 データ もと 改善 助言 サービス 九州 ディーゼル ガソリン 価格 高騰 対策 電動 バイク 普及 村上 伸一 会場 披露 ＡＩ 制御 清掃 ロボット 大分 長浜 漢方薬 漢方薬剤
No.00148	2023-02-03	2023	Shukan Asahi	大麻 由来 合法 ＣＢＤ カンナビジオール ヘルスケア 流行 兆し 違法 リラックス 効果 集中 効果 今後 定着 前線 取材 最近 量販 ネット 通販 ＣＢＤ 大麻 取締 所持 禁止 違法 薬物 大麻 ＴＨＣ テトラヒドロカンナビノール 幻覚 中毒 大麻 ＣＢＤ 被害 リラックス 効果 集中 向上 期待 所持 使用 合法 日本 ヘンプ 理事 長年 大麻 カンナビノイド 研究 昭和 薬学 教授 ＣＢＤ 神経 細胞 調整 因子 エンドカンナビノイドシステム ＥＣＳ 間接 効果 神経 アナンダミド 物質 リラックス 効果 睡眠 免疫 アデノシン 受容 活性 炎症 過剰 摂取 ＣＢＤ 注目 契機 ＣＮＮ 放送 ドキュメンタリー ＷＥＥＤ 難治 てんかん 少女 発作 ＣＢＤ オイル 映像 話題 欧米 合法 大麻 バブル グリーン ラッシュ 米国 合計 規模 規模 臨床 試験 米食 医薬 ＦＤＡ …
No.00149	2023-01-30	2023	Morning edition, Regional (Wakayama), Local section 1	性別 かかわり 職場 づくり 取り組み 和歌山 担当 改革 推進 和歌山 労働 参加 協議 自社 取り組み 発表 育休 体調 支援 ウェブ システム 人材 ＩＴ ベンチャー ＳＡＫＵＲＵＧ サク ラグ 本社 渋谷 白浜 オフィス 白浜 オフィス 在籍 一人 久仁子 採用 応募 結婚 出産 ライフスタイル 変化 活躍 仕組み 充実 時短 勤務 制度 育児 役員 時短 勤務 執行 役員 育休 取得 達成 役員 率先 育休 体調 サポート ピル 漢方 補助 妊活 支援 制度 仕組み 社員 満足 向上 離職 低下 プラス 休み 取得 業務 家庭 日用 製造 販売 サンコー 本社 海南 従業 半数 会社 働きがい 職場 づくり 部門 社内 グループ クローバー 発足 社内 発行 社員 旅行 企画 課長 管理 労働 短縮 一人ひとり 複数 業務 業務 共有 づくり 年次 有給 休暇 年休 取得 美徳…
No.00150	2023-01-29	2023	Morning edition, Opinion	ニュース 世界 日本 大人 睡眠 指摘 小中高生 生活 課題 負担 確保 一緒 宿題 不調 中学 入学 異変 睡眠 困り事 ニュース 事例 複数 当事 長女 異変 公立 入学 方針 入学 直後 宿題 教科 課題 自主 学習 毎日 ノート ページ 自分 苦手 単語 漢字 隙間 長女 宿題 次第 深夜 最初 おなか 受診 睡眠 起立 調節 思春 変化 不調 指摘 運動 所属 時々 部活 宿題 練習 宿題 睡眠 導入 漢方 薬 徐々 症状 周り 登校 生徒 支援 施設 勉強 定時 服薬 自分 カリキュラム 登校 生徒 さぼり 状況 居眠り 睡眠 導入 睡眠 団体 九州 地方 中学 長女 睡眠 小学 先生 授業 居眠り 以前 持病 寝付き 睡眠 導入 服用 居眠り 薬 徐々 睡眠 リズム 診断 報告 理解 登校 気味 扱い 中学 状況 登校 登校 友だち しゃべり 登校 元気 先生 長女 全日 …
No.00151	2023-01-29	2023	Morning edition, Regional, Local section 1	銀漢 尾根 新居浜 和田 恒夫 牽牛 書道 松山 宮川 直子 色紙 つて 高知 加田 紗智 マリー ゴールド 今治 松本 京子 侘助 茶店 づる 大洲 片岡 義弘 閉経 ビデ ボタン 小春 今治 岸本 晴天 南天 松山 久井 広史 小人 松山 中矢 白河 関越 松山 高山 久枝 重ね着 年々 重き ほこり 新居浜 清水 哲夫 銭湯 露天 風呂 銀河 四国中央 久仁子 紅葉 三豊 由井 礼子 熱燗 駄洒落 土庄 メリ 半身 不随 まへ 多度津 やま まゆ 音曲 乱れ 高松 村川 知恵子 地下 地図 高松 馬場 弘美 たび 目高 多度津 あつ子 大寒 白け 高松 後藤 政春 善通寺 国重 文子 墨染 漢方 小春 東かがわ 工藤 有華 秋高 まんのう 大平 美智子 べこ 東かがわ 岩倉 泰一郎 入り日 徳島 明美 後ろ姿 田野 岡本 圭弘 三木 益美 除草 シート 今日 蝉時雨 高松 ひろ 村…
No.00152	2023-01-27	2023	Morning edition, Regional, Local section 1	昆虫 むし うんこ 伊丹 昆虫 昆虫 成長 暮らし 内容 開催 人気 内容 スペース 前回 拡大 充実 仲間 ヤママユ 幼虫 花びら アオスジ アゲハ 幼虫 まくら カブトムシ 幼虫 ふん セミ クワガタ ふん 瞬間 映像 会場 昆虫 一緒 アゲハ 幼虫 ミカン 香り カイコ 幼虫 漢方 薬 知識 ウサギ クマ 動物 企画 学芸 美雪 昆虫 それぞれ うろこ 大人 イメージ 視点 休館 入館 大人 中高生 小学 同館 会場 昆虫 仲間 ヤママユ 幼虫 花びら ふん 伊丹 漢方薬
No.00153	2023-01-25	2023	Morning edition, Lifestyle	数々 ニュース 番組 キャスター 長野 智子 更年 症状 閉塞 へいそく 打破 聞き手 彩子 更年 症状 からだ ホット フラッシュ 症状 報道 番組 メイン キャスター 放送 世界 不定 愁訴 判断 友人 ホルモン 外来 診察 ホルモン 数値 採血 頻度 通院 ホルモン 先生 ホルモン 墜落 着陸 ホルモン 外来 治療 墜落 ホルモン 補充 数値 塗り薬 貼り薬 薬 調整 着陸 更年 症状 信頼 定期 近況 報告 漢方 薬 必要 薬 対症 本当 苦労 更年 自分 全体 アドバイス 先生 存在 以降 本当 一生 信頼 先生 人生 自分 対策 男女 雇用 機会 均等 成立 入社 当時 弱音 時代 生理 更年 普通 会社 本気 不妊 治療 休暇 終わり 昼休み 注射 整備 意思 決定 最低 必要 悪気 ヘルスケア ウェルネス 目配り 会社 労働 存続 政治 かなめ 国会 意識 部分 国民 影…
No.00154	2023-01-18	2023	Morning edition, Lifestyle	自分 呼吸 症状 ネット 耳管 開放 じかん ほうしょう 一時 漢方 薬 器具 治療 神奈川 吉岡 哲志 よしおか さとし 藤田 医大 耳鼻 咽喉 頭頸 外科 教授 愛知 豊明 耳管 開放 鼓膜 空間 鼓室 耳管 普段 一瞬 鼓室 気圧 気圧 機能 耳管 自分 呼吸 感覚 耳管 開放 無理 ダイエット 体重 減少 脱水 きっかけ 耳管 筋肉 耳管 自体 弾性 もと ゴム もと 体重 減少 脱水 弾性 ゴム 対処 位置 一時 症状 半分 栄養 体重 最初 血管 薬 治療 耳管 シリコン ピン 挿入 手術 日本 認定 施設 器具 納得 治療 選択 日常 生活 苦痛 支障 現実 難治 中耳 難聴 きっかけ 近く 耳鼻 質問 連絡 明記 メール ｋｅｎｋｏ ａｓａｈｉ ｃｏｍ ファクス 郵送 報道 回答 紙面 耳管開放症 漢方薬 頭頸部外科 藤田医大耳鼻咽喉科 中耳炎
No.00155	2023-01-14	2023	Morning edition, Regional (Okayama), Local section 1	幕末 美作 鶴田 づた 島根 浜田 藩士 倒幕 自ら 津山 鶴田 賊軍 子孫 史実 結社 礒部 修作 浜田 忠義 賊軍 汚名 結束 藩士 子孫 美作 浜田 佐野 国史 津山 田園 地帯 津山 石垣 一角 殉難 石碑 明治 鶴田 居宅 長州 薩摩 鹿児島 官軍 賊軍 幕府 藩士 追悼 明治 建立 佐野 場所 美作 浜田 毎年 慰霊 藩士 子孫 殉難 建立 以来 戦時 コロナ 役員 出席 島根 浜田 議会 議長 先人 伝統 後世 未来 郷土 誇り 愛着 メッセージ 会員 浜田 帰属 意識 藩主 子孫 会員 世代 佐野 津山 職員 警察 父親 美作 浜田 石高 激減 時代 翻弄 藩士 時代 翻弄 ほんろう 人生 きっかけ 慶応 長州 戦争 キー ワード 津山 洋学 資料 浜田 浜田 松平 たけあき 長州 戦い 武器 浜田 松江 反撃 機会 慶喜 将軍 幕府 攻撃 許し 飛び地 津山 浜田 津山…
No.00156	2023-01-08	2023	Morning edition, Regional (Nara), Local section 1	人日 じん じつ 七草 節句 奈良 春日 大社 境内 春日 茶屋 参拝 七草 がゆ 無病 息災 同店 万葉 食材 万葉 がゆ 月替わり 提供 七草 がゆ せり なずな 七草 漢方 薬 茴香 ういきょう 毎年 コロナ 石田 敦子 主任 鹿児島 鹿屋 濱畑 みゆき 瑠弥 るみ 来店 七草 がゆ 節句 鹿児島 七草 がゆ 違い 元気 今井 邦彦 春日 茶屋 七草 がゆ 奈良 春日野 漢方薬
No.00157	2022-12-19	2022	Morning edition, Opinion	ヒグマ 出没 北海道 本来 期間 春先 狩猟 事実 方針 グマ 駆除 絶滅 危惧 狩猟 目的 根絶 共生 防止 方策 アイヌ 民族 人々 キムンカムイ 山の神 ヒグマ 人間 異変 北海道 本来 期間 春先 狩猟 生活 空間 ヒグマ 出没 目的 事実 方針 冬眠 捕獲 来年 実施 道内 グマ 駆除 奨励 ハンター 射殺 札幌 冬季 五輪 きっかけ 各地 農作 駆逐 存在 絶滅 危惧 事態 保護 生物 徐々 対応 絶滅 政策 批判 グマ 駆除 廃止 ヒグマ 保護 北海道 象徴 状況 一変 事故 札幌 市街 体長 体重 オス 会社 安藤 伸一郎 出勤 途中 背後 右腕 むき出し クマ 肋骨 ろっ こつ 背中 重傷 オス 要請 ハンター 射殺 道内 ヒグマ 死傷 過去 最多 死者 危機 ヒグマ 管理 計画 人里 出没 危険 切迫 判断 被害 段階 射殺 異変 都市 東部 酪農 地帯 移動 乳牛 …
No.00158	2022-12-13	2022	Morning edition	サッカー ワールド カップ 予選 リーグ 日本 強豪 ドイツ 勝利 理由 指摘 相手 ボール 保持 勝因 最後 何人 選手 ストレッチ 練習 トップ 選手 脱水 就寝 ふくらはぎ 痛み 経験 サッカー 選手 症状 ミネラル バランス こむら返り 筋肉 伸び縮み 細胞 ふくらはぎ 伸び縮み 様子 賞状 イメージ ふた 途中 指令 運動 神経 アセチルコリン 物質 細胞 アセチルコリン 細胞 電気 信号 変化 きっかけ カルシウム 細胞 線維 フィラメント 接着 細胞 フィラメント フィラメント 賞状 線維 本体 線維 ふた 部分 フィラメント カルシウム イオン 接着 フィラメント 移動 フタ 開け閉め イメージ 細胞 変化 曲げ伸ばし 動作 細胞 収縮 ナトリウム カルシウム 役割 バランス こむら返り こむら返り ミネラル バランス 食事 黄色 野菜 海藻 牛乳 バランス 血液 流れ …
No.00159	2022-12-05	2022	Morning edition, Saitama edition, Regional (Saitama), Local section 1	スポーツ 選手 飲み物 さいたま クラウド ファンディング ＣＦ 目標 金額 資金 製造 協力 プロ スポーツ チーム 選手 提供 予定 飲料 さいたま 教委 日本 薬科 伊奈 連携 プロジェクト 一環 市内 中学 生計 参加 ラベル デザイン 飲料 効果 しょうが 発酵 ジンジャー エール ベース 栄養 ヨーロッパ 野菜 ビーツ 漢方 貧血 防止 効果 ナツメ 選手 最高 パフォーマンス 発揮 思い カラダ ＣＦ 市立 大宮 中等 大西 北沢 宏和 担当 ごろ プロジェクト 大人 助言 指導 サイト 内容 アイデア ＣＦ サイト 返礼 プロジェクト 飲料 セット プロジェクト 協力 バスケットボール さいたま ブロン コス 卓球 リーグ 試合 観戦 チケット 飲料 セット 選手 サイン グッズ 飲料 セット 飲料 さいたま 教委 提供 クラウド ファンディング 作成 画像 日本薬
No.00160	2022-12-02	2022	Evening edition	ミルク クリーム ケーキ ミホミ 静岡 名菓 こっこ 南アルプス 山系 伏流 使用 ミルク クリーム ケーキ こっこ プレーン 抹茶 いちご 限定 入り セット 賞味 期限 製造 岡南 郵便 私書 トムス こっこ 必着 上旬 発送 西京 みりん セット 西京 寺田 連続 モンド セレクション 最高 金賞 受賞 ふるさと 納税 評価 スペシャル ギフト セット ホタテ 貝柱 銀ザケ サバ エビ 西京 スルメイカ みりん 西京 みそ うまみ 魚醤 しょう 上品 味わい 特徴 発送 茨城 常総 大輪 スペシャル ギフト セット 必着 下旬 発送 秋冬 限定 ドリップ コーヒー 味の素 ＡＧＦ ドリップ コーヒー ブレンド ｇ× オープン 価格 コーヒー 注目 札幌 コーヒー 監修 カカオ チョコレート 香り 特長 北国 限定 ブレンド カップ セット 荒川 郵便 私書 必着 下旬 発送 日中 …
No.00161	2022-11-25	2022	Shukan Asahi	シニア ターゲット 販売 戦略 押しつけ 勘弁 大人 コラムニスト 矢部 万紀子 終わり コンサート 会場 ＫＴ Ｚｅｐｐ Ｙｏｋｏｈａｍａ キャンディーズ 時代 ファン 夫婦 一人 少数 アウェー ファン 歌手 復帰 新曲 うた コン ＮＨＫ 総合 場所 プライド 恋愛 背徳 匂い 作詞 生まれ 当時 直前 番組 竹内 まりや Ｍｕｓｉｃ Ｌｉｆｅ ＮＨＫ 総合 デビュー 番組 最後 人生 竹内 作詞 作曲 サビ 英語 ｓａｙ ｉｔ ｆｕｎ Ｙｏｕ ｓａｙ ｉｔ ｇｒｅａｔ ｌｏｖｅｌｙ ｎｉｃｅ ｆｉｎｅ ａｌｒｉｇｈｔ ｓｔｉｌｌ ｇｏｏｄ ｍａｙｂｅ ｌｉｖｅ ベタ 日本 生まれ 当時 ｆｉｎｅ 居心地 おしゃれ 体力 知力 衰え 自覚 ゆえ へそ曲がり 自覚 番組 竹内 生まれ 歌手 前後 人生 応援 作詞 薬師丸 ひろ子 生まれ 作詞 コトバ ＳＯＮＧＳ ＮＨＫ 総合 コトバ…
No.00162	2022-11-15	2022	Morning edition	更年 前後 発汗 不眠 気分 落ち込み 症状 特徴 ホルモン エストロゲン 卵巣 分泌 エストロゲン 月経 終了 一気 卵子 周り 風船 卵胞 成熟 分泌 ピーク 卵胞 卵巣 卵子 排出 排卵 排卵 エストロゲン 分泌 卵胞 変化 プロゲステロン ホルモン 分泌 プロゲステロン 子宮 内膜 受精 着床 妊娠 成立 子宮 内膜 体外 排出 月経 妊娠 毎月 変化 エストロゲン 受精 妊娠 準備 卵巣 子宮 以外 乳房 発達 血管 関節 維持 妊娠 出産 母親 エストロゲン ストレス 働き 排卵 卵子 卵巣 エストロゲン 分泌 閉経 閉経 前後 ホルモン ゆらぎ 更年 症状 更年 ホルモン ゆらぎ 症状 必要 方法 漢方 薬 生活 改善 運動 根本 治療 エストロゲン 補充 乳がん 発症 リスク 若干 上昇 デメリット 症状 選択 婦人 先生 乳がん 検診 必要 エストロゲン 補充 大豆 イ…
No.00163	2022-11-15	2022	Morning edition, Regional (Iwate), Local section 1	プランクトン 外海 養殖 野田 荒海 ホタテ 特徴 野田 漁協 ブランド 成功 結果 成貝 単価 漁師 収入 出荷 目標 実績 養殖 施設 沖合 作業 機械 効率 漁師 漁協 理事 組合 小谷地 やち 野田 ホタテ 以外 ワカメ 養殖 定置 網漁 採算 高齢 チャレンジ 後継 漁協 最近 漁師 仲間 入り 地元 出身 遺伝 専攻 漢方 薬 大手 ツムラ 社員 茨城 徳島 営業 経歴 持ち主 会社 地元 家業 気持ち 理由 政春 親子 毎日 ホタテ 養殖 技術 生活 徳島 勤務 時代 同僚 兵庫 出身 結婚 長女 一家 少子 高齢 存在 小幡 淳一 野田 ターン 漁師 野田 漢方薬
No.00164	2022-11-05	2022	Morning edition, Regional (Kumamoto), Local section 1	流行 サムゲタン 料理 アンテナ トレンド 敏感 料理 人気 鶏肉 煮込み 料理 本来 丸鶏 高麗 ニンジン ナツメ もち米 漢方 食材 薬膳 料理 レシピ 手羽 家庭 アレンジ 鶏肉 手羽 材料 身体 最後 甘露 褒美 アクセント 特筆 コツ 主菜 スープ 難解 今日 チャレンジ ひと 夏子 わたなべ なつこ 生まれ ＦＣＡＪ 認定 フード コーディネーター 取得 熊本 フリーランス カフェ プロデュース メニュー プロデュース 万能 調味 奇跡 たれ ふるさと 祭り みやげ グランプリ 各国 審査 羽先 サムゲタン 材料 手羽 もち米 大さじ 長ネギ 大根 ｃｍ 甘露 ニンニク ショウガ 薄切り 鶏ガラ スープ ｍｌ ごま 小さじ こしょう 少々 クコ 唐辛子 羽先 先端 部分 切り込み 長ネギ ｃｍ 斜め切り 大根 ｍｍ いちょう もち米 水気 ごま 甘露 調味 クコ 鶏ガラ スー…
No.00165	2022-11-02	2022	Morning edition, Lifestyle	新型 コロナ ウイルス 軽症 感染 後遺 懸念 後遺 特徴 対処 専門 聞き手 村山 知博 特効 薬 手立て 本気 ヒラハタクリニック 院長 平畑 光一 後遺 外来 クリニック 渋谷 連日 未明 北海道 沖縄 遠く 来院 症状 特徴 倦怠 頭痛 不眠 従来 おおむね せき 味覚 嗅覚 きゅう かく 後遺 特徴 感染 症状 後遺 クリニック ブレーン フォグ やっかい 症状 倦怠 後遺 中核 症状 症状 それぞれ 足し算 数字 記憶 文字 意味 複数 作業 並行 日常 生活 支障 咽頭 多種 症状 治療 特効 薬 手立て 咽頭 いんとう 鼻うがい 倦怠 ブレーン フォグ 期待 感染 咽頭 サイトカイン 物質 生活 呼吸 リハビリ 漢方 薬 治療 治療 後遺 専門 外来 治療 施設 後遺 対処 手立て 厚生 労働 周知 現場 意識 本気 退職 損失 後遺 治療 クリニック 診察 後遺 休職 …
No.00166	2022-10-31	2022	Morning edition, Regional, Local section 1	丹波 山南 市立 薬樹 公園 和田 漢方 まつり 江戸 時代 催し 新型 コロナ ウイルス 影響 開催 興し ふるさと 和田 振興 企画 近く 和田 足湯 手湯 クイズ コーナー 兵庫 医科 とうき 天ぷら うどん アイス クリーム 販売 子育て 世代 和田 生徒 とうき 鹿肉 スープ 来場 参加 峯崎 調整 存在 岡田 鹿肉 スープ 準備 和田 丹波 市立 薬樹 公園 薬草薬 市立薬草薬
No.00167	2022-10-27	2022	Morning edition, Regional (Nara), Local section 2	卒中 予防 治療 リハビリテーション 開場 王寺 交流 リーベル ホール 寺町 日本 卒中 支部 西和 公開 理学 卒中 予防 リハビリ 支援 申し込み 定員 ＮＡＲＡ ハート 暴力 被害 現状 支援 奈良 東向 南町 暴力 被害 サポート ＮＡＲＡ ハート 支援 事前 申込 定員 先着 託児 申し込み ウェブサイト ｈｔｔｐｓ ｎａｒａ ｈｔｍ いにしえ 龍田 古道 最終 三郷 町勢 文化 平城 難波 古代 官道 龍田 古道 推定 ルート 周辺 史跡 奈良 フード フェスティバル シェ フェスタ 奈良 奈良 公園 大路 園地 人気 シェフ 大型 キッチン カー 県産 食材 料理 販売 屋台 出店 野菜 販売 ステージ トーク ショー 音楽 ライブ 予定 実行 入場 奈良 漢方 モノ コト ５、６ 奈良 橋本 ＢＯＮＣＨＩ 製薬 会社 ビール 会社 出店 マルシェ 入浴 におい袋 漢方 …
No.00168	2022-10-24	2022	Digital edition	日本 主催 アフリカ 会議 ＴＩＣＡＤ チュニジア アフリカ 諸国 新型 コロナ ウイルス 流行 ウクライナ 危機 会議 出席 外務 新美 しん みじゅん ＴＩＣＡＤ 担当 大使 日本 政府 日本 アフリカ 外交 意味 転換 新型 コロナ 世界 例外 日本 現地 新型 コロナ 影響 大会 議場 参加 マスク 日本 往復 機内 チュニジア マスク 会議 新型 コロナ 前面 発言 アフリカ アフリカ 従来 マラリア エイズ パンデミック 比較 軽症 若年 人口 コロナ 抵抗 発揮 日本 新型 コロナ 世界 例外 実感 ウクライナ 危機 距離 アフリカ ＴＩＣＡＤ チュニス 宣言 共同 声明 ウクライナ 情勢 懸念 表明 ロシア 批判 日本 アフリカ 諸国 会談 積極 ウクライナ 情勢 濃淡 アフリカ 諸国 ウクライナ 危機 一定 距離 植民 時代 冷戦 時代 アフリカ 同盟 主義 米ロ 両国…
No.00169	2022-10-04	2022	Morning edition, General, Section 2	自宅 トレーラー ハウス ＳＮＳ 薬局 依頼 薬局 薬 調剤 北里 薬学 卒業 地元 青森 十和田 薬局 ドラッグストア 安定 生活 答え フリーランス 安定 好奇 挑戦 薬剤 対応 件数 上限 薬局 薬剤 発熱 出勤 出番 会社 薬局 ＰＲ ファクス 十和田 開業 初め 不審 扱い 徐々 認知 はしご 対応 多忙 漢方 薬 天然 体調 不思議 魅力 ひと 踏ん張り 必要 学生 時代 空手 自身 気合 店舗 購入 トレーラー ハウス 移動 信条 ミニマム 最小 生活 横山 おおくぼ みお 漢方薬 大薬 北里大薬 処方箋
No.00170	2020-01-03	2020	Morning edition, Regional, Local section 1	一緒 漢方 薬局 焼け跡 一刻 一心 家々 風雨 シート 自分 ふるさと 赤穂 神戸 兵庫 漢方 専門 薬局 ガラス 店内 当初 ガラス プライバシー 薬剤 薬 調合 不調 たいがい 人生 先月 宣伝 薬局 つながり 財産 薬局 コート 残骸 途端 ショック 鼻血 消防 消防 場所 防火 水槽 再燃 薬局 周辺 禁止 待望 焼け跡 現金 耐火 金庫 変形 硬貨 江戸 時代 漢方 古書 カルテ 全て 兵庫 耐火 金庫 中身 地震 連絡 途方 見舞い 手紙 現金 おかげ 場所 再開 毎年 見舞い 仏壇 感謝 方々 冥福 未練 電車 水量 淀川 神戸 消火 聞き手 岩田 恵実 なかい のぶこ 赤穂 生まれ 開業 漢方 専門 薬局 中井 一緒 切り盛り 薬局 読書 趣味 薬局 漢方 古書 カルテ 連絡 震災 地震 見舞い 薬局 再開 思い 場面 作画 沙弥 モチベーション 抽象 自分 想像 解釈…
No.00171	2019-12-18	2019	Morning edition, Lifestyle	複雑 解明 部分 漢方 薬 岡田 典弘 振興 財団 主席 研究 分子 生物 遺伝 レベル 一端 個人 症状 正確 対応 薬 選択 岡田 貧血 疲労 倦怠 漢方 薬 十全 補湯 じゅうぜん たいほ たんぱく 設計 ＲＮＡ 細胞 遺伝 コピー 部分 イントロン イントロン 削除 ＲＮＡ 正常 たんぱく ショウジョウ バエ 実験 ミス 老化 マウス えさ 十全 補湯 臓器 ＲＮＡ 分析 肝臓 血液 ミス 遺伝 岡田 ミス 減少 薬 効能 岡田 将来 手法 漢方 薬 個人 組み合わせ 薬 谷口 哲雄 漢方薬
No.00172	2019-12-14	2019	Morning edition, Economy	クラシエ 薬品 こども せき 漢方 ゼリー 呼吸 炎症 せき 気管 効果 漢方 薬 配合 グレープ 風味 ゼリー 税抜き 漢方薬 クラシエ薬 気管支炎
No.00173	2019-12-13	2019	Morning edition, Regional, Local section 2	東北 辺り 沖合 砂泥 ゴカイ エビ カニ にべ 名前 発端 浮袋 粘着 上質 ニカワ 接着 重宝 ニベ 他人 親密 にべ 愛想 意味 頭骨 内耳 姿勢 内耳 存在 耳石 バランス 感覚 炭酸 カルシウム たんぱく 耳石 漢方 頭痛 薬 粉末 服用 将軍 徳川 家斉 頭痛 大量 耳石 大名 献上 記録 話題 求愛 オス 自慢 浮袋 振動 グー グー 船上 グチ 愚痴 地方 不運 身の上 気持ち 漁師 情緒 東海 海洋 博物 学芸 柴田 勝重 接着剤 頭痛薬
No.00174	2019-12-04	2019	Evening edition	北海道 園内 博物 資料 成形 囲炉裏 収集 不明 ニフンベ 獲物 計算 魚形 フンベ 直訳 クジラ 意味 昭和 収集 名称 ポン・フンペ・ノカ クジラ 噴火 沿岸 八雲 収集 アイヌ 文化 研究 更科 源蔵 所有 内容 ポン・フンペ オットセイ 隠語 捕獲 たび 波間 休息 オットセイ 北大 資料 名称 形態 機能 共通 類例 噴火 沿岸 オットセイ 漢方 薬 需要 背景 明治 前期 太平 乱獲 北海道 沿岸 回遊 激減 衰退 北海道 博物 アイヌ 民族 文化 研究 大坂 アンカン ピリカ アイヌ 造形 意味 ニフンベ クジラ 北大 博物 所蔵 漢方薬
No.00175	2019-11-22	2019	Morning edition, Kyoto edition, Regional (Kyoto), Local section 1	府内 銭湯 市営 地下 石田 場所 赤字 建物 ぴあ ダイゴ 伏見 開業 食事 駐車 銭湯 イメージ 入り口 階段 券売 入浴 フロント フロア 厨房 ちゅう ビール つまみ 麺類 食事 人気 おでん おでん 浴場 浴槽 洗い場 天窓 太陽 サウナ 露天 水風呂 漢方 銭湯 豪華 経営 信也 肩書 取締 スーパー 銭湯 疑問 開業 当時 スーパー 銭湯 信也 法律 れっき 銭湯 銭湯 スーパー 銭湯 公衆 定義 厚生 労働 同法 適用 公衆 公衆 公衆 銭湯 公衆 スーパー 銭湯 区分 風呂 日々 暮らし 増進 銭湯 保健 衛生 公共 施設 入浴 料金 知事 指定 敗戦 物価 統制 決まり 銭湯 経営 教授 公衆 入浴 料金 審議 意見 大人 入浴 料金 値上げ ぴあ ダイゴ 銭湯 ぴあ ダイゴ 信也 義父 松村 幸雄 故人 昭和 金色 観音 岩風呂 銭湯 島原 温泉 下京 経営 ぴあ …
No.00176	2019-11-22	2019	Shukan Asahi	頭皮 全身 疲れ 専門 頭皮 頭皮 癒やし ツボ ヘア 頭皮 頭髪 ケア 最近 スマホ パソコン 画面 疲れ 悩み 介護 疲れ 精神 疲れ 頭痛 頭皮 自由が丘 恵比寿 店舗 漢方 ヘッド スパ キャスパ ケア リスト 小原 望美 頭皮 診断 もと センブリ 漢方 一人ひとり 頭皮 配合 クリーム ヘッド マッサージ ヘア 印象 女優 手塚 理美 人気 日々 男女 頭皮 頭皮 変化 頭皮 人気 日本 専門 宣伝 文句 悟空 きもち 京都 開店 ニューヨーク 展開 サラリーマン 主婦 学生 性別 人気 キャンセル 頭皮 マッサージ アプローチ 感じ パワー 定期 小原 ケア 麻理恵 仮名 ＯＬ 毎日 指圧 整体 疲労 女子 頭皮 日常 頭皮 小原 頭皮 耳たぶ 全体 上下 ポイント 根もと 親指 人さし 関節 耳たぶ 小顔 効果 期待 効果 手のひら テーブル 両ひじ 固定 気持ち 余裕 …
No.00177	2019-11-16	2019	Morning edition, Weekend supplement	名残 半ば 紅葉 頭上 足元 匂い 日本 書紀 薬猟 菟田野 奈良 宇陀 大宇陀 竜門 山地 清流 宇陀 宇陀 松山 豊臣 大名 山城 旧城 下町 通り 医薬 ゆかり 民家 いらか 特産 森野 吉野 本舗 屋敷 裏手 江戸 中期 民間 最古 森野 薬園 スニーカー 山道 軽快 森野 てる子 てるこ 当主 薬園 おかみ 長年 しるし トリカブト 猛毒 数段 薬園 日々 管理 原野 年輪 背中 感嘆 摂生 食卓 葛粉 当帰 とうき 青葉 薬効 草木 薬園 開祖 吉野 製造 家業 森野 当主 みち 宇陀 山野 恵み 草木 自ら 研究 成り行き てる子 当時 日本 衛生 栄養 疫病 飢饉 ききん 薬 原料 生薬 大半 高価 渡来 財政 圧迫 幕府 各地 採薬 くし 国産 生薬 模索 植村 平次 見習 近畿 美濃 北陸 同行 採取 活躍 外国 初代 藤助 幕府 拝受 薬園 以来 世紀 森野 体力 …
No.00178	2019-11-16	2019	Morning edition, International	香港 政府 通年 実質 域内 ＧＤＰ 成長 予測 前年 下方 修正 実際 マイナス 成長 リーマン ショック 直後 以来 米中 貿易 摩擦 中国 減速 拡大 デモ 影響 景気 悪化 香港 政府 当初 プラス 成長 下方 修正 声明 暴力 安定 回復 発表 成長 修正 前年 同期 速報 景気 悪化 要因 中国 本土 観光 激減 高級 ブランド 金融 セントラル 連続 デモ 会社 道路 占拠 警察 出動 雰囲気 ショッピング モール 客足 各地 交通 妨害 地下 バス 運行 従業 出勤 影響 中国 観光 モンコック 閉店 ドラッグストア 急増 大量 購入 薬 日用 路上 スーツケース 中国 工芸 従業 デモ 開始 売り上げ 半減 スポーツ シューズ 最大 セール 看板 宝石 あくび 店員 漢方 薬 店員 商売 ため息 テーマ パーク 例外 絶好 行楽 日和 今月 香港 ディズニー ランド 閑…
No.00179	2019-11-15	2019	Morning edition, Regional (Tottori), Local section 2	催し 大漁 感謝 岩美 町田 周辺 松葉 ガニ 鮮魚 販売 カニ 甲羅 大会 港内 遊覧 乗船 ステージ イベント カニ汁 配布 予定 先着 漁協 鳥取 フェスタ 鳥取 鳥取 周辺 松葉 ガニ 鮮魚 販売 カニ ゲーム 飲食 ブース イカ 解体 ショー カニ汁 配布 正午 先着 実行 漁協 露支 発見 鳥取 商工 フェア 鳥取 用瀬 用瀬 ＪＲ 用瀬 横芝 広場 プラネタリウム 各回 先着 整理 配布 包丁 とぎ チャリティー 療術 台風 被災 復興 寄付 飲食 食材 販売 屋台 商工 愛犬 愛猫 文化 ベルリン カフェ 鳥取 気高 ビンチェーロ ペット 販売 飲食 出店 愛犬 ゲーム ドッグトレーナー コーナー 入場 動物 愛護 福祉 啓発 団体 アニマル リンク 鳥取 カニス いなば 西郷 工芸 人間 国宝 対談 Ｖｏｌ． 伝統 工芸 美育 鳥取 尚徳 とり ぎん 文化 会館 会議 …
No.00180	2019-11-14	2019	Morning edition, Aichi edition, Regional (Aichi), Local section 1	ショウガ 日進 特産 農業 臨床 検査 技師 情熱 東南 アジア 原産 気候 適応 課題 克服 方法 商工 協力 加工 販売 産業 視野 日進 東部 虫よけ ネット 葉っぱ ショウガ 今月 下旬 収穫 同市 五色 小林 柾樹 まさき 収穫 サイン 塊根 かいこん 栄養 小林 名古屋 付属 臨床 検査 技師 予防 会社 設立 知人 タイ 現地 生薬 重宝 ショウガ 日本 熱帯 需要 ショウガ 冷え症 滋養 強壮 美白 鎮痛 効能 日本 食材 確信 厚生 労働 許可 タイ ショウガ 熱帯 気候 沖縄 線虫 発生 試行 錯誤 成果 日進 知人 薬剤 活性 ショウガ 塊根 条件 熱帯 気候 中旬 移植 生育 下旬 収穫 ショウガ 塊根 ポリフェノール 小林 方法 模索 漢方 薬 原料 薬用 需要 付加 価値 地元 農家 知人 試験 普及 準備 小林 規模 拡大 特産 日進 商工 振興 役所 しん…
No.00181	2019-11-04	2019	AERA weekly	日本 フェンシング 五輪 メダリスト 青天 霹靂 日本 異例 前例 踏襲 疑問 発想 スポーツ 団体 常識 自ら 招致 前線 五輪 ゴール スポーツ 真価 ポスト 視線 稲垣 康介 植田 ボルテージ 高潮 フェンシング 日本 一騎 打ち 体育 小学 応援 合戦 体温 上昇 館内 温度 太田 雄貴 ジャケット シャツ 児童 千葉 船橋 宮本 訪問 盛況 フィナーレ 太田 最後 今日 応援 反抗 感謝 成長 幸せ スポーツ 団体 政治 トップ アスリート 重鎮 イメージ 太田 営業 前線 トップ セールス 訪問 汗だく 締め 全員 ハイ タッチ 熱狂 授業 応援 代弁 応援 文化 声援 会場 選手 来夏 五輪 フェンシング 千葉 幕張 メッセ 会場 訪問 ファン 開拓 狙い 太田 視座 応援 背中 文化 ねたみ ひがみ 未来 空席 大会 就任 実践 行動 政治 学者 マスコミ 目線 空虚 理…
No.00182	2019-11-02	2019	Evening edition, General, Society	日本 最古 医薬 現代 伝統 医学 和方 膨大 再現 万葉 大伴 家持 歌人 みやび 現代 試み 医薬 平安 時代 桓武 天皇 大同 類聚 だいどう るい 原典 複数 写本 存在 写本 偽書 幕末 医家 藤方 評価 横浜 薬科 漢方 和漢 薬 研究 横浜 来秋 完成 現代 古典 医学 研究 佐知子 写本 現代 全訳 精解 大同 類聚 完成 薬 配合 同書 確認 薬 配合 全訳 編纂 へん 当時 遣唐 大陸 高価 漢方 薬 桓武 天皇 国産 生薬 和方 標準 編纂 死後 完成 渡来 薬 大半 伝統 家持 薬 高千穂 薬 強壮 薬 禰那 ねや ネナシカズラ 体液 解熱 健胃 加羅 ラン 一種 生薬 つぼ 土中 山芋 効能 精神 うつけ しき 研究 根本 幸夫 精神 うつけ 生気 様子 せき 血痰 風邪 羽田 紀康 理科 教授 生薬 構成 生薬 分量 分量 現代 意義 根本 古社 旧家 連絡 …
No.00183	2019-11-01	2019	Morning edition, Regional (Tokushima), Local section 1	徳島 艇庫 オープニング イベント 阿南 市中 林町 海洋 新艇 海水 艇庫 オープン スタンドアップパドルボード ＳＵＰ カヌー 藍染め 体操 五輪 畠田 好章 サーファー 藍染め デザイナー 永原 レキ トーク ショー カヌー 先着 藍染め 参加 スポーツ 振興 人形 芝居 ふすま カラクリ 徳島 八多 五王 神社 境内 犬飼 農村 舞台 勝浦 傾城 阿波 鳴門 巡礼 人形 浄瑠璃 上演 犬飼 農村 舞台 保存 からくり 披露 入場 保存 徳島 まつり 徳島 両国 橋西 公園 メイン ステージ 太鼓 オカリナ 演奏 大喜利 参加 徳島 空襲 戦跡 ピース ウォーク 保険 上地 法律 九条 徳島 アメリカ 戦争 リアル 徳島 総合 三島 けやき ホール 徳島 三島 ベトナム 戦争 看護 従軍 兵士 通訳 資料 学生 同大 政治 研究 豊田 勇造 ライブ イン 徳島 記念 フリー コンサ…
No.00184	2019-10-25	2019	Morning edition, Regional, Local section 2	狩猟 生業 集団 マタギ 伝統 信仰 発祥 秋田 北秋田 山間 阿仁 マタギ 資料 マタギ 文化 後世 阿仁 館内 ツキノワ グマ キツネ テン 剥製 はくせい 狩り 代物 火縄 山刀 狩猟 年季 装束 かんじき 携帯 秘伝 巻物 再現 マタギ 部屋 囲炉裏 周り 毛皮 木工 わら 道具 想像 そもそも マタギ 語源 資料 諸説 江戸 時代 後期 旅行 菅江 真澄 すがえ ますみ 随筆 狩猟 禁止 時代 樹木 樹皮 入山 アイヌ 雪山 狩り 意味 マタウンパ 由来 猟師 北国 山の神 伝統 作法 もと 共同 狩猟 人々 獲物 山の神 授かり物 重宝 クマ 山の神 儀式 解体 毛皮 以外 内臓 漢方 薬 胆嚢 たんのう 乾燥 クマ 万病 薬 収入 オコゼ 干物 山の神 焼きもち 女神 オコゼ 自分 マタギ 英雄 身なり 危険 場所 戒め 習俗 一子 相伝 秘密 継承 戦後 解明 マタギ 文…
No.00185	2019-10-25	2019	Morning edition, Regional, Local section 1	丹波 山南 和田 薬樹 公園 リフレッシュ 周辺 和田 漢方 まつり 和田 江戸 時代 料理 販売 一種 トウ パスタ アイス クリーム 販売 薬剤 商工 出店 太鼓 ピアノ 吹奏 演奏 野外 ステージ ヨーヨー 釣り 輪投げ 縁日 雨天 プログラム 変更 和田 体育 和田 づくり 前田 和田 漢方 まつり チラシ 薬草薬
No.00186	2019-10-01	2019	Morning edition, Regional, Local section 2	街道 まつり 鳥栖 武士 薬 行商 ボランティア ガイド 登場 鳥栖 江戸 時代 タイム スリップ イベント 盛り 街道 豊前 小倉 肥前 江戸 時代 街道 江戸 時代 鎖国 体制 開港 オランダ 使節 中国 異国 情緒 鳥栖 対馬 藩領 田代 代官 田代 佐賀 藩領 同市 領域 田代 轟木 宿場 祭り 舞台 宿場 区間 田代 八坂 神社 鳥栖 田代 新町 鳥栖 八坂 神社 本町 秋葉 神社 秋葉 轟木 日子 神社 轟木 カ所 江戸 時代 田代 代官 発行 紙幣 藩札 実物 複製 販売 神社 境内 出店 茶店 屋台 食事 サガン 鳥栖 グッズ 対馬 物産 富くじ ごっこ 抽選 鳥栖 八坂 神社 江戸 時代 面影 沿道 旧家 公開 予定 田代 街道 製薬 薬 行商 本拠 田代 八坂 神社 市内 記念 博物 協力 漢方 薬 原料 道具 薬研 やげん 街道 ボランティア ガイド 元気 隊長 大…
No.00187	2019-09-25	2019	Morning edition, Regional (Aomori), Local section 2	弘前 企画 連載 更年 言葉 英語 クリマクテリック クライマックス 言葉 最高 レベル 分岐 意味 ホルモン レベル アクティビティー 頂点 時期 更年 閉経 前後 日本 閉経 更年 時期 種々 症状 通常 更年 症状 卵巣 卵巣 産生 ホルモン エストロゲン 一定 レベル 時期 低下 変化 症状 更年 親離れ 介護 配偶 単身 赴任 生活 変化 要因 本人 心理 要因 程度 影響 症状 日本 産科 婦人 更年 症状 評価 作成 自覚 症状 それぞれ 程度 日本 更年 訴え 肩こり のぼせ 発汗 異常 エストロゲン 低下 症状 前後 人口 更年 該当 程度 強弱 症状 仮定 試算 更年 症状 日常 生活 程度 症状 機関 受診 以前 薬 使用 症状 更年 症状 対処 基本 規則 生活 食事 運動 自分 変調 理解 症状 緩和 薬 治療 方法 カウンセリング 心理 精神 対話 方向 方法…
No.00188	2019-09-25	2019	Morning edition, Regional, Local section 1	猛暑 終わり 大空 葉っぱ 背景 山々 夏草 マメ科 多年 七草 山野 道端 紅紫 蝶形 ちょう がた 乾燥 葛粉 漢方 薬 ツル ヘビ いわれ 邪魔 扱い 童話 ジャック 遊びゴコロ ごろ 剱岳 遠近 おちこち 漢方薬
No.00189	2019-09-20	2019	Shukan Asahi	疲れ 気温 気圧 変化 不調 年々 症状 薬剤 鍼灸 平地 治美 和光 治療 漢方 薬局 たか 感染 リスク 老化 促進 東洋 医学 必要 エネルギー 水分 不足 食べ物 水分 胃腸 食べ物 エネルギー 水分 バランス 低下 結果 疲労 食欲 不振 症状 冷房 症状 助長 高齢 頭痛 腰痛 痛み そう 元気 ステーキ ウナギ 胃腸 疲れ ダメ 平地 ススメ ホット ミルク 牛乳 豆腐 消化 食べ物 飲み物 体温 明け方 冷え 予防 足首 パジャマ 靴下 平地 栄養 管理 栄養 カロ ニック ダイエット スタジオ 竹内 冨貴子 ビタミン 不足 ビタミン 炭水 エネルギー 神経 機能 維持 栄養 のど越し 麺類 炭水 食事 ビタミン 不足 拍車 竹内 ビタミン 食材 豚肉 ハム 豚肉 加工 レバー マイタケ エノキ ニンニク ニラ ネギ 香味 野菜 一緒 吸収 ダメージ 回復 抵抗 カルシウ…
No.00190	2019-09-20	2019	Shukan Asahi	実際 キーン 耳鳴り 高齢 加齢 聞こえ 難聴 耳鳴り 好評 発売 週刊 ムック 専門 取材 内容 抜粋 耳鳴り 体外 音源 異常 感覚 耳鳴 ガイドライン 定義 実際 ガイドライン 継続 慢性 耳鳴 耳鳴り 表記 本稿 表記 耳鳴り 人口 なか 高齢 耳鳴り 日常 生活 苦痛 不快 耳鳴り 日本 耳鳴り メカニズム 解説 通常 内耳 蝸牛 電気 信号 変換 高音 低音 難聴 加齢 難聴 高音 高音 電気 信号 中音 低音 電気 信号 高音 電気 信号 高音 電気 信号 キャッチ 高音 電気 信号 意識 高音 電気 信号 興奮 耳鳴り 発生 耳鳴り 不足 難聴 キーン 高音 耳鳴り 難聴 具合 高音 中音 低音 音域 全体 聞こえ テレビ ノイズ セミ 鳴き声 以前 耳鳴り 内耳 異常 電気 信号 興奮 耳鳴り 記憶 感情 精神 症状 特徴 慶応 義塾 耳鼻 咽喉 神崎 耳鳴り イライラ…
No.00191	2019-09-17	2019	Morning edition, Lifestyle	初め 我が家 飼い猫 悪性 リンパ 診断 腫瘍 しゅよう 切除 組織 検査 判明 長女 小学 完治 主治 言葉 全員 ショック それぞれ 抗がん 漢方 サプリ 治療 費用 限界 自身 セーブ 本人 ご飯 催促 おやつ 催促 夕方 ご飯 帰宅 看取 みと 毎日 熊本 畠山 祐子 講師
No.00192	2019-09-15	2019	Digital edition	マレーシア ボルネオ 山奥 先住 民族 長老 言葉 違法 伐採 ボルネオ 取材 サラワク ロング ジェイク プナン 人々 集落 先住 民族 食事 長老 一族 狩猟 採集 自給 自足 暮らし 違法 伐採 暮らし 取材 伐採 中止 五輪 国立 競技 建設 木材 輸出 提訴 民芸 収入 団体 援助 おなか 掘っ立て 小屋 集落 人々 車座 晩ご飯 長老 一族 民話 通訳 長老 イノシシ 調理 仕方 実用 食べ物 イノシシ 真剣 勝負 足音 絶対 獣道 一気 イノシシ 差し入れ インスタント ラーメン 長老 記憶 イノシシ 先住 民族 食事 取材 サラワク クチン 取材 協力 ＮＧＯ 雑談 ロング ジェイク 取材 話題 長老 熱弁 サラワク 先住 民族 料理 プナン 食事 最大 先住 民族 イバン 鶏肉 料理 サラワク 一帯 アヤム パンサー 料理 名前 通り 竹筒 料理 先住 民族 山地 サラ…
No.00193	2019-09-14	2019	Morning edition, Economy	クラシエ 薬品 葛根 クイック 風邪 ひき はじめ 漢方 薬 意識 コーヒー 風味 苦み 粉薬 顆粒 かりゅう ため口 希望 小売 価格 税抜き 漢方薬 クラシエ薬
No.00194	2019-09-11	2019	Digital edition	張栩 名人 芝野 虎丸 挑戦 囲碁 名人 勝負 主催 台北 シャングリ・ラ ファー イースタン プラザ ホテル 台北 日本 立会 名人 黒番 勝ち スタート 芝野 挑戦 黒番 名人 故郷 台湾 応援 勝目 防衛 前進 挑戦 名人 誕生 シリーズ 成績 タイ 注目 タイム ライン 表記 日本 現地 マイナス 平田 総評 解説 平田 智也 名人 左辺 一団 ペース 上辺 一路 ハネ 左上 右上 大地 挑戦 決断 一手 左辺 攻防 なか 戦線 上辺 決断 一手 左辺 挑戦 左辺 戦い 終息 長期 様相 封じ手 局面 優劣 平田 解説 名人 左辺 シノギ 成功 挑戦 流れ 名人 流れ 一団 隙間 解説 平田 名人 左辺 上辺 一団 不安 長期 模様 名人 封じ手 意思 表明 日本 手数 記録 更新 検討 名人 封じ手 意思 表示 名人 終了 消費 黒番 芝野 名人 日本 再開 村上 耕司 最多 …
No.00195	2019-09-11	2019	Morning edition, Lifestyle	持病 薬 高齢 複数 機関 連携 薬 症状 薬 薬 事象 厚生 労働 指針 医薬 服用 回復 神奈川 有料 老人 ホーム 状況 認知 梗塞 こうそく 膀胱 ぼうこう 以前 カ所 機関 症状 たび 薬 薬剤 三谷 パル コーポレーション 在宅 提案 日中 ベッド 食事 一緒 部屋 掃除 三谷 減薬 生活 高齢 減薬 きっかけ 薬 管理 老人 ホーム 薬剤 薬 見直し 意見 体調 変化 胃薬 急性 気管 薬 症状 漢方 薬 カリウム ふらつき 食欲 低下 三谷 高齢 担当 薬 症状 対症 薬 指針 報酬 後押し 厚労 治療 薬 高齢 肝臓 腎臓 機能 代謝 排泄 はいせつ 薬 薬 厚労 高齢 医薬 使用 検討 機関 転倒 高齢 症状 薬 指針 催眠 鎮静 薬 排尿 コリン 薬 長期 服用 用量 利尿 薬 見直し 検討 必要 制度 後押し 内服 薬 薬剤 減薬 提案 薬 調剤 報酬 高齢 ベン…
No.00196	2019-09-07	2019	Morning edition, Weekend supplement	料理 研究 雅世 牛乳 甘み 菓子 フランス 食べ物 意味 ブランマンジェ アーモンド 牛乳 ゼラチン フランス イギリス コーンスターチ 中国 杏仁 豆腐 あん どうふ あんず 種子 牛乳 寒天 それぞれ 果物 ソース 砂糖 シロップ 日本 ブランマンジェ 牛乳 葛粉 きな粉 ミルク 葛餅 葛粉 血行 改善 漢方 葛根 風邪 胃腸 不良 古く 本葛 おやつ 身体 葛粉 片栗粉 コーンスターチ 小麦 加熱 液体 葛粉 一味 昨今 口当たり 注目 ヨーロッパ シェフ 葛粉 ソース とろみ 付け はじめ 天然 でんぷん 調理 葛粉 牛乳 ダマ 確認 茶こし 加熱 厚手 へら 油断 鍋底 注意 へら 全体 バニラ エッセンス スプーン 口分 氷水 粗熱 口金 絞り袋 絞り袋 冷水 方法 砂糖 きな粉 甘み きな粉 黒蜜 メープル シロップ 美味 日本 ブランマンジェ 材料 葛粉 牛乳 ｃｃ き…
No.00197	2019-09-04	2019	Morning edition, Regional (Tochigi), Local section 2	蝉時雨 公園 気分 わけ 姿勢 きのこ セミ タケ セミ タケ 漢方 薬 冬虫 夏草 きのこ 仲間 冬虫 夏草 セミ タケ ゼミ セミ 幼虫 寄生 地中 セミ 感染 養分 セミ きのこ 地上 褐色 ピンセット 慎重 根元 ニイニイゼミ セミ タケ 公園 社寺 境内 山奥 冬虫 夏草 やまもと こうへい 栃木 博物 学芸 嘱託 生まれ 京都 出身 専門 菌類 県立 博物 テーマ 冬虫 夏草 開催 冬虫 夏草 ゼミ 幼虫 セミ タケ 漢方薬
No.00198	2019-09-03	2019	Morning edition, Regional (Tochigi), Local section 1	存在 食用 染色 農薬 生活 菌類 菌類 焦点 企画 キノコ 地衣 菌類 不思議 宇都宮 県立 博物 分類 キノコ 地衣 生態 焦点 地衣 木肌 岩石 表面 生息 細胞 糸状 菌糸 構成 ほこり 胞子 不思議 生態 キノコ 地衣 繁殖 方法 キノコ かかわり エノキ タケ エリンギ 食材 キノコ キノコ 注意 キノコ ニガクリタケ 担当 坂井 広人 主任 研究 うどん ニガクリタケ 腹痛 嘔吐 おうと 下痢 近所 症状 地衣 食用 イワタケ 乾物 様子 レプリカ ロウソク 着色 ロウソク ゴケ 会場 漢方 薬 珍重 冬虫 夏草 殺虫 キノコ 寄生 体内 地表 キノコ 冬虫 夏草 発見 発見 担当 航平 学芸 嘱託 信州 博士 課程 修了 県立 博物 就職 以来 新種 地表 キノコ 土中 宿主 解説 博物 関根 光夫 キノコ 地衣 昆虫 宿主 成長 冬虫 夏草 手前 実物 標本 県立 博物…
No.00199	2019-09-01	2019	Morning edition, Regional, Local section 1	アブラゼミ 近年 季節 セミ 小学 夏休み 宿題 ワイシャツ セミ 展翅 標本 作り セミ テープ セミ 背中 なか アブラゼミ ヒグラシ カナカナ アブラゼミ 正確 仕事場 まわり 代わり ゼミ ネット 各地 角館 古城 ゼミ 占拠 平地 勢力 ゼミ 斜面 アブラゼミ 駆逐 わけ アリ 死体 地面 アブラゼミ 散策 途中 カマキリ 断末魔 羽ばたき セミ セミ 漢方 はじめ 西洋 セミ 抜け殻 薬 効能 下痢 眼病 皮膚 注目 夜泣き 出産 胎盤 剥離 利尿 セミ 生態 観察 自分 生きもの 互い 共通 夜泣き セミ 抜け殻 胎盤 剥離 元気 ようす おしっこ 利尿 薬 推測 ほんとう ばか じつ 素朴 不思議 アブラゼミ 減少 幼なじみ 友情 薬効 共通 カナカナ 早く コオロギ ミズヒキ キン ミズヒキ アキ カラマツ イノコズチ ヌスビトハギ アカソ 角館 生まれ 理科 大卒 日…
No.00200	2019-08-23	2019	Morning edition, Regional, Local section 1	みやき 福祉 拠点 複合 施設 メディカル コミュニティ みやき 仮称 起工 同町 白壁 完成 運営 計画 費用 ふるさと 納税 寄付 施設 延べ 面積 平方 訪問 看護 ステーション 介護 支援 施設 温浴 施設 就労 支援 施設 トレーニング ジム 福祉 施設 店舗 入居 予定 開業 民間 資金 ノウハウ ＰＦＩ 方式 建設 ふるさと 納税 寄付 基金 基金 償還 財源 寄付 ふるさと 納税 制度 過去 寄付 基金 影響 見込み 安伸 町長 近代 西洋 医学 はり 漢方 アロマ 統合 拠点 施設 町内外 人々 増進 寄与 大野 メディカル コミュニティ みやき 完成 予想 みやき 提供 近代西洋医学 西洋医学 地域医療 統合医療
No.00201	2019-08-14	2019	Morning edition, Regional (Yamagata), Local section 2	バイオ サイエンス 分野 研究 成果 発表 バイオ サミット 鶴岡 先端 研究 産業 支援 市内 生徒 鶴岡 細胞 転移 抑制 効果 漢方 薬 探索 発表 県立 鶴岡 南高 今野 裕貴 受賞 サミット 鶴岡 慶応 先端 生命 研究 実行 主催 山形 総局 後援 期間 スイス 高専 生徒 生徒 実験 結果 考察 ポスター 発表 置賜 農業 上山 新館 酒田 鶴岡 高専 鶴岡 鶴岡 鶴岡 羽黒 村山 産業 米沢 興譲 参加 県外 生徒 交流 研究 講義 慶大 先端 冨田 所長 閉会 研究 レベル 年々 うえ 世の中 正解 意見 なか アピール 周囲 自分 課題 研究 発信 強調 自由 研究 成果 成果 発表 部門 岐阜 岐阜 カスミサンショウウオ フェロモン 受容 文部 大臣 ＤＮＡ 定量 解析 生物 分布 モニタリング 確立 長良 揖斐 アユ 冷水 病菌 季節 相互 産業 大臣 受賞 厚生…
No.00202	2019-08-03	2019	Morning edition, Society	製薬 メーカー 松浦 薬 名古屋 承認 方法 方法 医薬 製造 愛知 発覚 虚偽 製造 記録 作成 被害 報告 品目 製品 自主 回収 製品 医薬 医薬 品目 葛根 エキス 漢方 製剤 医薬 承認 材料 工程 製造 方法 製品 規格 材料 添加 順番 勝手 変更 発覚 記録 不正 立ち入り 検査 松浦薬 葛根湯エキス 医療用医薬 漢方製剤 一般用医薬 添加剤
No.00203	2019-07-19	2019	Morning edition, Lifestyle	レビー 小体 自律 神経 たんぱく かたまり レビー 小体 細胞 初期 眠り レム 睡眠 レム 睡眠 行動 異常 失神 便秘 嗅覚 きゅう かく 症状 神奈川 歯科 付属 認知 高齢 総合 内科 眞鍋 雄太 教授 ストレス 不調 症状 注意 必要 指摘 レビー 小体 胃薬 吐き気 止め 市販 薬 おそれ 症状 自分 判断 専門 受診 眞鍋 レビー 小体 脳幹 中脳 黒質 パーキンソン 大脳 皮質 レビー 小体 認知 睡眠 異常 レム 睡眠 行動 異常 内容 治療 神経 細胞 異常 興奮 てんかん 薬 服用 てんかん 薬 眠気 漢方 薬 対応 無理 現実 区別 混乱 寝入り ばな 眠り 明け方 照明 ケア 専門 看護 専門 レビー 小体 認知 サポート ネットワーク 各地 参加 交流 エリア 介護 支援 専門 ケア マネジャー 長澤 かほる 介護 悩み 診察 主治 専門 ホーム ページ ｏ…
No.00204	2019-07-18	2019	Morning edition, Lifestyle	品川 櫻井 完治 主治 神奈川 歯科 付属 認知 高齢 総合 内科 眞鍋 雄太 教授 外来 担当 同大 付属 横浜 クリニック 横浜 レビー 小体 レム 睡眠 行動 異常 診断 完治 就寝 普段 異変 レビー 小体 自律 神経 たんぱく かたまり 眠り レム 睡眠 異常 行動 レム 睡眠 行動 異常 初期 症状 進行 たんぱく かたまり 脳幹 パーキンソン 大脳 皮質 レビー 小体 認知 パーキンソン ふるえ 運動 レビー 小体 認知 幻視 認知 症状 完治 症状 眞鍋 治療 必要 心配 日本 認知 学会 専門 眞鍋 診察 たんぱく かたまり 薬 レム 睡眠 行動 異常 症状 方法 完治 眞鍋 漢方 薬 最近 自分 動作 みどり おかげ 対策 完治 自身 自分 実感 日々 最近 趣味 旅行 ペース タクシー 運転 リラックス 入学 資金 学資 保険 積み立て 目標 水戸部 六美 意見 氏…
No.00205	2019-07-13	2019	Morning edition, Weekend supplement	漢方 日常 頼り 効果 疑問 千差 現状 特定 西洋 医学 背景 両者 対立 補完 漢方 薬 現場 薬 現場 存在 漢方 ルーツ 中国 ６、７ 世紀 朝鮮 半島 経由 日本 宗教 芸術 文化 伝来 発展 江戸 時代 オランダ 解剖 西洋 医学 混同 漢方 漢方 日本 伝統 中国 医学 区別 位置 日本 医学 西洋 医学 漢方 必修 授業 西洋 医学 耳鼻 泌尿 ターゲット 薬 手術 ピンポイント 治療 特徴 漢方 体内 神経 ホルモン 分泌 ネットワーク 全身 バランス 解釈 診察 方法 症状 問診 おなか 弾力 総合 判断 バランス 正常 生薬 調合 漢方 薬 バランス 崩れ 一人ひとり 症状 漢方 薬 漢方 薬 原料 生薬 天然 由来 動物 鉱物 多岐 北里 東洋 医学 総合 研究 国内 二百 生薬 組み合わせ 漢方 薬 調合 製品 保険 適用 機関 漢方 薬 名称 語尾 形状 煎じ…
No.00206	2019-07-13	2019	Morning edition, General, Regional	料理 ライター 八田 靖史 ハモ 季節 日本 海岸 港町 羅南 チョルラナムド 麗水 ヨス 産地 日本 輸出 現地 日本 ハモ 呼び名 定着 本来 ケッチャンオ 意味 日本 ハモ はむ 語源 そう 日韓 印象 ハモ 先日 豊前 機会 出身 ハモ 馴染 うえ 美味 日本 ハモ 京都 イメージ 正直 九州 印象 地元 豊前 ハモ 自慢 名物 同席 友人 近所 大分 中津 在住 ハモ 骨切り 中津 元祖 ＪＲ 中津 日本 ハモ 椅子 地元 認識 ハモ ハモ フライ ハモ 唐揚げ ハモ 料理 舌鼓 しょうゆ ハモ ウナギ ハモ フライ 衝撃 ハモ 料理 骨切り 調理 料理 ハモ サシミ 刺し身 ハモユビキ 湯引き 日本 実際 仕上がり ハモ サシミ ワサビ 醤油 じょうゆ 唐辛子 みそ 野菜 みそ ニンニク 唐辛子 タマネギ 一緒 タマネギ ハモ 刺し身 みそ 食感 タマネギ アクセント ハモユ…
No.00207	2019-07-10	2019	Morning edition, General, Regional (Gifu)	展覧 若尾 作陶 最終 閉場 岐阜 日ノ出町 岐阜 高島 美術 画廊 青色 青瓷 製作 作者 花入れ つぼ 茶わん 入場 歳時 ドクダミ クチナシ 各務原 川島 竹早 内藤 記念 博物 ホール 薬剤 北川 宗正 知名 ドクダミ 生薬 漢方 薬 クチナシ 先着 事前 申し込み 資料 ａｓｉａｎ ｂｅａｕｔｙ ｔｒｉｏ 開演 開場 岐阜 芥見 南山 ふれあい ホール まち 元気 テーマ コンサート ピアノ バス テネシー ワルツ ムーン リバー 演奏 芥見 音楽 同好 大野 電動 ロクロ 陶芸 海津 海津 福江 国営 木曽 三川 公園 アクア ワールド 水郷 パーク 電動 ロクロ 手びねり 茶わん 人形 つぼ 制作 事前 予約 漢方薬
No.00208	2019-07-05	2019	Shukan Asahi	改正 対応 絶対 失敗 相続 預金 引き出し 自宅 生前 贈与 介護 貢献 変更 注意 徹底 解説 自筆 証書 遺言 ガイド ワイド 特集 停滞 前線 討論 党首 討論 山場 選挙 年金 給付 削減 眞子 小室 交際 継続 秋篠宮 智子 石田 ひかり 出演 低下 フジ ブランド 山形 地震 首都 静けさ 気味 百恵 近影 掲載 キルト 引退 生活 司馬 名作 往生 闘い 投入 税金 日の丸 液晶 崩壊 連続 赤字 資金 繰り 国宝 文化 宝庫 ガール 急増 名城 現存 天守 効果 漢方 キホン 相続 節税 年金 注意 動産 業者 トリセツ レシピ 服部 幸應 提言 生活 日常 生活 サポート 自立 シニア グッズ ヤフー ＣＲＡＺＹ サイボウズ やる気 休暇 制度 瀬戸内 寂聴 ｖｓ． 瀬尾 まな 師弟 対談 しゃべり 天下 みんな 最期 他界 マチ子 すみ江 萩原 健一 市原 悦子 自…
No.00209	2019-07-05	2019	Shukan Asahi	西洋 医学 症状 治療 近年 漢方 関心 漢方 薬 漢方 疑問 悩み 週刊 ムック 本格 漢方 東邦 大森 東洋 医学 教授 診察 耕一郎 取材 形式 漢方 薬 原料 存在 動物 鉱物 漢方 薬 生薬 生薬 原料 薬効 鉱物 貝殻 動物 部位 乾燥 使用 鉱物 石膏 貝殻 牡蛎 動物 ロバ 阿膠 症状 得意 得意 検査 異常 西洋 医学 症状 得意 倦怠 冷え 慢性 痛み イライラ 西洋 医学 治療 症状 効果 検査 異常 漢方 治療 月経 不調 更年 漢方 得意 西洋 医学 ホルモン 治療 ホルモン 抵抗 漢方 不調 トラブル 治療 循環 疾患 生命 標準 治療 確立 西洋 医学 煎じ薬 エキス 製剤 エキス 製剤 便利 半面 効果 漢方 薬 生薬 煎じ薬 生薬 抽出 エキス 顆粒 粉末 加工 エキス 製剤 エキス 製剤 便利 エキス 製剤 薬効 薬効 香り 漢方 効果 消化 症状 食…
No.00210	2019-07-01	2019	AERA weekly	発売 予約 書店 反響 先週 ＡＥ ＲＡ ラスト 週刊 異例 重版 店頭 表紙 本誌 登場 Ｋｉｎｇ Ｐｒｉｎｃｅ カラー ページ グラビア 休養 メンバー エール 間違い インタビュー 必見 巻頭 発達 特集 反響 名前 理解 対策 今後 時事 芸能 盛り ご覧 新刊 発売 まさこ からだ 人気 スタイリスト まさこ からだ 発売 疲れ 寝つき 不調 からだ 変化 一緒 春夏 食材 冷え 不眠 更年 症状 野菜 レシピ トマト 梅干し スープ キャベツ 白和え しじみ にゅうめん からだ メニュー 漢方 専門 対談 不調 改善 ヒント 発売 からだ 定価 税込み ページ 定価 税込み ページ 発達障害 更年期症
No.00211	2019-06-28	2019	Shukan Asahi	ケーキ 菓子 パン ポテト チップス マヨネーズ 味覚 生活 改善 ダイエット 味覚 意識 無理 画期 ダイエット ママ 在住 主婦 ジュン 中学 ひと言 ダイエット 決意 体重 出産 身長 妊娠 増加 指導 もと ダイエット 実践 結果 減量 なか 効果 出汁 ダイエット 考案 特製 出汁 方法 開始 減量 成功 多少 変動 体重 ビックリ 味覚 通り 夕飯 出汁 ダイエット コーラ ポテト チップス マヨネーズ ダメ アルバイト 焼き肉 昼食 まかない 満足 苦痛 出汁 ダイエット 減量 考案 内科 工藤 内科 みやま 院長 工藤 孝文 ギャンブル 依存 アルコール 依存 一種 依存 依存 解決 方法 出汁 理論 人間 味覚 味覚 甘味 塩味 苦味 酸味 うまみ うまみ 味覚 甘味 肥満 国内 研究 デブ 味覚 痩せ 味覚 無理 ダイエット 味覚 リセット うまみ 出汁 工藤 席巻 …
No.00212	2019-06-26	2019	Evening edition, Society	蔵前 通り ＪＲ 山手 首都 高速 伊東 玄朴 住居 家塾 象先 しょう せんどう 肥前 佐賀 出身 幕末 蘭方 シーボルト 師事 江戸 天然 治療 種痘 漫画 テレビ ドラマ だまり ＪＩＮ 日本 西洋 医学 玄朴 種痘 西洋 医学 東大 医学 源流 従来 漢方 蘭方 玄朴 種痘 圧倒 成果 将軍 家定 昭和 天皇 侍医 伊東 貞三 子孫 玄朴 郷土 英雄 尊敬 偉人 司馬 遼太郎 胡蝶 ちょう 視点 幕末 明治 維新 連載 司馬 住居 あたり 視界 高速 秋葉原 渋滞 中小 各種 問屋 密集 まこと 熱閙 とう 見当 のち 台東 設置 案内 歩道 抜井 規泰 伊東 玄朴 住居 そば 首都 往時 台東 漢方医 東大医学 西洋医学
No.00213	2019-06-26	2019	Morning edition, Regional (Nara), Local section 1	滋賀 東近江 万葉 あかね 紫野 むらさき 標野 野守 もり 額田 おおきみ 登場 ムラサキ 原料 化粧 注目 海外 引き合い 万葉 時代 高貴 紫色 染料 周辺 紫野 産地 合成 染料 同市 県立 八日市 同校 教員 株式 会社 みんな 永源寺 前川 真司 市内 耕作 放棄 傍ら 製品 模索 漢方 薬 やけど 湿疹 肌荒れ 化粧 化粧 メーカー 製造 委託 ムラサキ 乳液 化粧 洗顔 税込み 販売 色素 薄紅 特徴 当初 見込み 販売 赤色 中国 香港 台湾 販売 滋賀 店舗 販売 前川 万葉 出典 令和 時代 愛用 期待 新谷 千布 化粧 原料 ムラサキ 前川 真司 提供 ムラサキ 化粧 前川 真司 滋賀 草津 渋川 漢方薬
No.00214	2019-06-24	2019	Morning edition, Regional (Shiga), Local section 1	東近江 万葉 あかね 紫野 むらさき 標野 野守 もり 額田 おおきみ 登場 ムラサキ 原料 化粧 注目 海外 引き合い 万葉 時代 高貴 紫色 染料 周辺 紫野 産地 合成 染料 同市 県立 八日市 同校 教員 株式 会社 みんな 永源寺 前川 真司 市内 耕作 放棄 傍ら 製品 模索 漢方 薬 やけど 湿疹 肌荒れ 化粧 化粧 メーカー 製造 委託 ムラサキ 乳液 化粧 洗顔 税込み 販売 色素 薄紅 特徴 当初 見込み 販売 赤色 中国 香港 台湾 販売 店舗 販売 近鉄 百貨 草津 草津 見本 前川 万葉 出典 令和 時代 愛用 期待 新谷 千布 化粧 原料 ムラサキ 前川 真司 提供 ムラサキ 化粧 前川 真司 草津 渋川 漢方薬
No.00215	2019-06-18	2019	Morning edition, Regional (Nara), Local section 1	伝統 漢方 薬 陀羅尼 だら 三光 さんこう 原料 薬 キハダ 製薬 一端 イベント 今月 来月 山添 天川 曽爾 農業 法人 ポニー ファーム 高取 参加 ポニー キハダ 企画 高取 キハダ 山添 開催 陀羅尼 発祥 天川 キハダ 曽爾 会場 地場 産業 振興 団体 開催 要望 イベント 会場 地元 農家 指導 キハダ 伐採 樹皮 採取 樹皮 内側 内皮 胃腸 薬 陀羅尼 三光 原料 採取 樹皮 草木 木工 山添 陀羅尼 工場 見学 天川 樹液 採取 見学 曽爾 日程 山添 村立 やま 駐車 集合 昼食 天川 両日 天川 役場 集合 宿泊 費用 参加 負担 曽爾 ６、７ 両日 Ｕｒｕｓｈｉ Ｂａｓｅ Ｓｏｎｉ ＮＥＮＲＩＮ 集合 先着 締め切り 山添 天川 曽爾 氏名 番号 住所 メール ｉｎｆｏ ｐｏｎｙｎｏｓａｔｏｆａｒｍ ｃｏｍ ポニー 石川 和彦 キハダ 内皮 部分 漢方 薬 …
No.00216	2019-06-15	2019	Morning edition, Regional, Local section 1	伝統 南砺 城端 創業 老舗 菓子 田村 まん せい 伝統 城端 毎年 あんころ 風習 あんころ 法事 結婚 菓子 卒業 専門 菓子 修業 帰郷 劇症 肝炎 玄米 かゆ 米ぬか クッキー 地元 老人 アマチャ ヅル アマチャ ヅル 米ぬか クッキー クッキー 売れ アマチャヅルクッキー 売れ行き アーモンド 卵白 菓子 マカロン 大喜び マカロン ゴマ キャラメル 和洋 折衷 菓子 木の葉 ナンバー ワン 養蚕 絹織 知人 美容 カイコ フン 試し 自分 香り カイコ フン 漢方 薬 原料 米粉 生地 マユ 土産品 評判 城端 絹織 城端 自店 販売 城端 まち 魅力 藤井 田村 南砺 城端 休み 落雁 らく 木型 木型 併設 田村 のり 漢方薬 劇症肝炎
No.00217	2019-06-14	2019	Morning edition, Regional (Nara), Local section 1	五條 しょう れんじ 住職 高畑 ハス 缶入り 蓮茶 はす ネット 通販 販売 茶葉 飲料 先祖 蓮茶 文化 高畑 筑波 京都 研究 生命 博士 経歴 実家 境内 ハス ハス 境内 ハス 図鑑 出版 試作 独創 研究 飲料 蓮茶 東南 アジア 漢方 薬 ハス 茶葉 におい 日本 敬遠 採取 時期 天日 試行 錯誤 におい 安定 味わい 製法 確立 ジャスミン 風味 評価 和歌山 橋本 飲料 メーカー 委託 製造 住職 就任 予定 自ら 和尚 高畑 最初 高価 関心 ネット 販売 入り 発売 記念 価格 セット 販売 計画 ホーム ページ ｏｚｉｚｏｕ 福田 純也 ハス 茶葉 缶入り 蓮茶 高畑 五條 二見 漢方薬
No.00218	2019-06-14	2019	Morning edition, Regional, Local section 2	夏バテ 冷え 予防 元気 漢方 薬 余分 水分 負担 体調 不良 ニホン 漢方 ブティック 伊勢丹 立川 店長 齋藤 敦史 解説 漢方 生活 カルチャー 立川 漢方薬
No.00219	2019-06-13	2019	Morning edition, Regional (Chiba), Local section 2	波間 半ば 漁師 鋤簾 千葉 阿部 幸一 金銀 風吹き 銚子 真久 絢子 免許 返納 自由 日々 生き 千葉 みどり 国立 劇場 車窓 満開 四街道 高野 昌代 最後 老い 次回 印西 マキ 新芽 叔父 指南 大網白里 尋子 不運 傘寿 千葉 公子 記録 真夏 法師 一斉 香取 ラジオ 映画 音楽 千葉 末永 優子 カタログ 中止 復活 瀬戸 焼海苔 四街道 章子 初なり わが家 きゅうり 会話 市原 脇坂 百代 八千代 やち バラ 初夏 装い 千葉 志村 凌霄花 ノウゼンカズラ 茂原 朋美 挿し木 プリンセス ミチコ 市原 福山 和子 ジャスミン 香り 道標 千葉 牧野 弘子 大化 令和 勘申 二百 列島 千葉 冨野 光太郎 陛下 大統領 会見 松戸 新谷 美枝子 人間 背丈 ヨシ 繁み 行々子 流山 角田 若葉 樹齢 夫婦 めおと くす 千葉 山崎 幸子 季節 野菜 亡夫 えにし 富…
No.00220	2019-06-12	2019	Morning edition, Regional (Iga), Local section 1	名張 銭湯 新町 温泉 新町 毎月 入浴 経営 なか 創業 老舗 銭湯 機会 新町 温泉 明治 創業 脇本 俊彦 風呂 昭和 客数 減少 一途 市内 銭湯 廃業 名張 唯一 銭湯 最近 市街 人口 減少 高齢 入浴 施設 影響 客数 全て 脇本 道世 二人 一時 重油 ボイラー 経費 燃料 まき 近隣 木工 解体 現場 端材 調達 毎日 トラック 作業 ボイラー 開店 閉店 番台 くべ 夫婦 交代 労働 脇本 設備 修繕 限り 入浴 補助 初回 鈴鹿 奈良 新町 温泉 サウナ 漢方 風呂 電気 風呂 浴槽 洗い場 なじみ ケロリン おけ 年季 靴箱 傘立て 脱衣 バネ 体重 マッサージ いす ドライヤー 昭和 雰囲気 風呂 銭湯 名張 脇本 吉住 琢二 新町 温泉 脇本 俊彦 名張 新町
No.00221	2019-06-12	2019	Morning edition, Society	絹織 富山 南砺 城端 菓子 田村 まん せい 販売 カイコ フン 入り クッキー 土産品 評判 カイコ フン 葉緑 腹痛 漢方 薬 原料 フン 米粉 生地 マユ クッキー 社長 田村 カイコ 農薬 フン 安全 城端 伝統 漢方薬
No.00222	2019-06-11	2019	Morning edition, Society	大麦 若葉 原料 粉末 青汁 同名 商標 侵害 製造 販売 会社 漢方 製薬 愛知 小牧 同業 ユー 販売 差し止め 訴訟 名古屋 地裁 口頭 弁論 ユーワ 請求 棄却 漢方 製薬 代理 取材 パッケージ 訴訟 ユー 代理 原告 パッケージ 商標 登録 加筆 ユー 商標 訴状 漢方 製薬 広告 雑誌 掲載 大麦 若葉 粉末 部分 商標 登録 大手 ドラッグストア ダイコク ドラッグ 販売 ユー 漢方 製薬 呼称 外観 類似 指摘 隣接 陳列 価格 程度 商標 侵害 不正 競争 行為 該当 漢方 製薬 青汁 ユー 青汁 漢方製薬 山本漢方製薬
No.00223	2019-06-05	2019	Morning edition, Regional (Wakayama), Local section 2	水面 鼻先 呼吸 背甲 皮膚 甲羅 水中 生活 適応 手足 水かき 発達 シュノーケル 普段 水底 砂利 鼻先 水面 背甲 楕円 だえん スッポン ことわざ 中国 朝鮮 半島 台湾 日本 北海道 本州 四国 九州 分布 スッポン 古く 養殖 人為 移殖 正確 分布 不明 臆病 気配 生息 場所 機会 性質 言い伝え 滋養 強壮 食材 漢方 薬 紀の川 ニホン スッポン 内山 ホーム ページ ｃｏｍ 漢方薬
No.00224	2019-06-05	2019	Morning edition, Regional, Local section 2	中国 浙江 県立 総合 静岡 訪問 同省 分野 連携 協定 研修 派遣 訪問 一環 一成 院長 当院 長寿 実現 テーマ 臨床 研究 アジア 全体 課題 今後 共同 研究 あいさつ 浙江 中医 薬大 派遣 漢方 薬 高齢 活用 交換 浙江 開設 先端 医学 見学 ロボット 放射 照射 放射 治療 血管 カテーテル ハイブリッド 手術 術後 管理 必要 病室 ハイ ケア ユニット ＨＣＵ 浙江 中医 薬大 付属 医院 抒偉 院長 病室 病棟 配置 機能 動線 設備 機器 先進 感心 阿久沢 悦子 県立 総合 先端 見学 浙江 医薬 付属 静岡 安東 県立総合病院 高齢者医療 先端医療 付属病院 合病 総合病院 浙江中医薬 漢方薬 放射線治療 大学付属病院 先端医学 同病院 ハイブリッド手術 浙江省中医薬 中医薬
No.00225	2019-06-04	2019	Morning edition, Regional (Kumamoto), Local section 1	先端 医薬 サプリメント 協同 研究 拠点 施設 産業 イノベーション ラボラトリー 熊本 薬学 熊本 完成 本格 稼働 製薬 会社 研究 常駐 施設 エイズ 治療 薬 期待 学内 一角 建設 鉄筋 延べ 面積 平方 共同 研究 再春 製薬 大正 製薬 熊本 大発 ベンチャー 研究 負担 建物 引き渡し 引っ越し 開所 原田 信志 学長 世界 視野 産業 創出 熊本 世界 各地 有用 収集 建物 国内 ソロモン 諸島 カンボジア ネパール インド ミュージアム スーダン 共同 研究 近く 革新 医薬 漢方 薬 サプリメント 必要 生薬 国内 供給 生育 研究 若手 研究 専門 技術 育成 共同 プロジェクト 同大 エイズ 腎臓 アルツハイマー 治療 薬 再春 製薬 共同 化粧 学会 発表 販売 予定 建物 贈与 フェルメール 複製 熊本 教授 教え子 彫刻 やすらぎ 空間 今後 公開 検…
No.00226	2019-06-04	2019	Morning edition, Lifestyle	マウス 炎症 難病 クローン 投稿 症状 理解 マウス 歯茎 読み聞かせ ボランティア 受診 マウス 難病 シェーグレン 症候 唾液 だえき 老化 仕方 漢方 薬 保湿 ジェル 口内 改善 食事 刺激 あめや 携帯 外出 ストレス 急逝 影響 地方 専門 苦しみ 理解 マウス 認知 実家 進学 長男 クローン 発症 ラグビー 所属 体重 引退 徐々 受験 腹痛 近く 精神 胃腸 薬 クローン 診断 制限 将来 手術 気持ち 自己 注射 薬 浪人 時代 脂質 食事 弁当 予備 受験 季節 発熱 不安 本人 希望 実家 京都 進学 自分 脂質 食事 薬 不安 進歩 埼玉 意見 氏名 連絡 明記 うえ ｉｒｙｏ ａｓａｈｉ ｃｏｍ クローン 治療 自己 注射 提供 大学病院 漢方薬 自己注射 胃腸薬 シェーグレン症
No.00227	2019-06-01	2019	Morning edition, Kyoto edition, Regional (Kyoto), Local section 1	綾部 ＪＲ 綾部 町家 通り 綾部 城下 近代 製糸 産業 往時 熱気 ほうふつ 由良 大本 通り 一角 漢方 薬 たんす ショー ウィンドー 明治 創業 赤尾 漢方 薬局 店内 重厚 はり むき出し はかり 漢方 薬 道具 調合 ガラス 見学 同店 赤尾 明俊 漢方 薬局 ブティック おしゃれ 赤尾 通り 骨董 こっとう げた アイス キャンディー 料理 旅館 製糸 宴席 グンゼ 終業 ベル 芸者 三味 家業 府外 卒業 ドラッグストア 大量 販売 利益 スタイル 疑問 漢方 薬 調合 家業 魅力 認識 薬学 薬剤 資格 取得 ターン 改装 道具 店内 漢方 喫茶 スペース 薬膳 喫茶 活気 個性 府外 漢方 薬局 チェーン 長男 帰郷 ホーム ページ ネット 通販 おしゃれ 店構え 評判 薬膳 スープ カレー 症状 オリジナル 漢方 人気 全体 近隣 町家 あやべ 町屋 倶楽部 設立…
No.00228	2019-05-23	2019	Morning edition, Regional (Shiga), Local section 2	江戸 時代 当時 主流 漢方 医学 西洋 医学 医学 転換 時代 京都 位置 医学 発展 影響 医者 近世 京都 医学 京都 有坂 道子 教授 からだ 奮闘 医者 すがた 会員 京都 漢方医 漢方医学
No.00229	2019-05-21	2019	Morning edition, Society	厚生 労働 有識 会議 豊胸 美容 効果 サプリメント 注意 必要 指定 方針 製造 販売 製造 管理 被害 報告 義務 プエラリア ミリフィカ 豊胸 美肌 ブラックコホシュ 更年 コレウス フォルス コリー 脂肪 減少 ドオウレン 鎮痛 解毒 ハーブ 漢方 指定 年内 決定 告示 更年期障害
No.00230	2019-05-20	2019	AERA weekly	爆買い 箱根 富士 京都 最後 ＵＳＪ 中国 観光 ゴールデン ルート 地方 日本 連休 中国 異例 連休 中国 国務 労働 メー デー 休暇 延長 連休 通知 発表 大型 連休 旅行 会社 殺到 インバウンドニュースサイト 訪日 ラボ 編集 根本 一矢 中国 入国 管理 連休 海外 旅行 中国 休暇 期間 春節 正月 旅行 春節 大型 連休 連休 中国 政府 旅行 需要 喚起 連休 目論見 通り 旅行 未知 日本 日本 中国 旅行 大量 購入 爆買い 人民 円高 旅行 買い物 消費 マイナス 中国 税制 変更 税率 爆買い 根本 爆買い 登場 中国 観光 キー ワード シーフェイ 空気 爆買い ブーム 兆し 中国 トップ 炊飯 温水 便座 空気 清浄 中国 周知 とおり 粒子 物質 ＰＭ 大気 汚染 改善 傾向 北京 ＰＭ 平均 濃度 立方 マイクログラム 日本 基準 マイクログラム …
No.00231	2019-05-18	2019	Morning edition, Weekend supplement	自衛 日報 森友 加計 学園 文書 管理 公開 なか 近く メディア 取材 長年 権利 保障 公開 専門 制度 精通 研究 メディア 公開 支援 制度 運用 チェック 自治 助言 政策 提案 四谷 常勤 スタッフ 理事 開示 請求 郵送 ニュース 事実 白日 文書 大量 廃棄 公開 施行 前年 文書 推測 省庁 業者 委託 処分 文書 廃棄 開示 激増 沖縄 返還 密約 文書 リサイクル トイレット ペーパー 大臣 日程 即日 廃棄 毎日 省庁 大臣 日程 開示 請求 請求 決定 廃棄 モリ カケ 日本 政権 中枢 政治 プロセス 記録 権力 民主 統制 証し 公開 予備 時代 入試 試験 点数 本人 疑問 横浜 入学 開示 請求 開示 自分 公開 人々 支援 提訴 判決 試験 得点 開示 決定 裁判 制度 改革 卒業 団体 公開 運動 スタッフ 法律 団体 組織 替え 改称 団体 運営…
No.00232	2019-05-17	2019	Morning edition, Regional (Ishikawa), Local section 2	富山 企画 絵画 技法 アレコレ 水彩 油彩 版画 草野 町立 ふるさと 美術 水彩 油彩 切り絵 貼り絵 技法 画材 表現 観覧 大人 小中高生 就学 休館 同館 企画 うた 中島 千波 世界 富山 五福 水墨 美術 表現 日本 画家 中島 千波 余り 独創 画業 堪能 中島 ギャラリー トーク サイン 入場 当日 前売り 以下 休館 同館 企画 宮沢 賢治 童話 富山 舟橋 南町 高志 国文 学館 宮沢 賢治 ニモマケズ 手帳 北陸 公開 絵画 映像 賢治 童話 世界 会期 ギャラリー トーク イベント 詳細 同館 ホーム ページ ｋｏｓｈｉｂｕｎ 観覧 前売り 以下 休館 同館 石川 日本 学士 公開 金沢 武蔵 ＩＴ ビジネス プラザ 武蔵 ホール 日本 学士 会員 名誉 教授 岩井 克人 近年 注目 仮想 通貨 貨幣 ビット コイン 将来 資本 主義 将来 別府 輝彦 チーズ …
No.00233	2019-05-16	2019	Morning edition, Regional (Mie), Local section 1	熊野 北部 口山 自生 アジサイ 仲間 野草 アマチャ 採取 煎じ茶 粉末 製品 地元 有志 熊野 口山 甘茶 研究 収穫 販売 研究 農家 民宿 経営 清次 同市 飛鳥 佐渡 設立 個人 所有 口山 アマチャ 自生 終戦 直後 海岸 住民 採取 周辺 五郷町 飛鳥 過疎 高齢 耕作 放棄 放棄 アマチャ 活用 活性 計画 アマチャ 採取 挿し木 苗づくり 甘茶 づくり 五郷町 農家 放棄 挿し木 来年 圃場 移植 収穫 計画 農林 水産 薬用 作物 特産 作物 体制 強化 促進 選定 甘茶 試作 提供 予定 甘茶 漢方 薬品 もん 発酵 砂糖 糖質 ゼロ 熊野 山国 実感 意欲 研究 会員 作業 ボランティア 農家 民宿 やまもと 岡本 真幸 口山 自生 アマチャ 熊野 プランター 挿し木 試験 撮影 熊野 飛鳥 佐渡 清次 提供 清次
No.00234	2019-05-15	2019	Morning edition, Regional (Aomori), Local section 2	弘前 企画 連載 生理 生理 発育 中高生 生理 生理 毎月 試験 旅行 たび スポーツ 委託 特定 営利 法人 日本 子宮 内膜 啓発 会議 実施 子供 体力 向上 課題 対策 プロジェクト 中学 女子 生徒 実施 アンケート 結果 生徒 生理 勉強 運動 影響 症状 回答 生徒 症状 生理 半数 生理 我慢 回答 日常 生活 支障 生理 月経 困難 生理 子宮 収縮 機能 月経 困難 子宮 内膜 治療 必要 月経 困難 子宮 内膜 予備 子宮 内膜 本来 子宮 子宮 内膜 組織 子宮 以外 部分 増殖 本来 子宮 内膜 生理 排出 子宮 内膜 組織 排出 血液 炎症 周り 組織 癒着 痛み 不妊 月経 困難 機能 月経 困難 思春 月経 困難 経験 経験 子宮 内膜 海外 生理 痛み プロスタグランジン 物質 影響 排卵 増殖 子宮 内膜 プロスタグランジン 過剰 子宮 収縮 生理 …
No.00235	2019-05-15	2019	Morning edition, Regional (Iwate), Local section 1	北上 養蚕 復活 募集 養蚕 農家 担い手 衰退 養蚕 養蚕 再生 サナギ 応用 産業 創出 考え 養蚕 協力 委嘱 大田 出身 松岡 奄美 大島 鹿児島 織物 会社 計画 応募 松岡 復活 ロマン 養蚕 魅力 発信 意気 京都 造形 芸術 染織 テキスタイル 松岡 時代 自分 飼育 カイコ 絹糸 卒業 制作 着物 経験 任期 カイコ 市内 ふるさと 養蚕 技術 養蚕 農家 自立 ＳＮＳ 養蚕 ＰＲ 親子 養蚕 交流 プログラム 松岡 何千 品種 改良 共生 カイコ 魅力 北上 養蚕 合繊 輸入 シルク 台頭 衰退 同市 唯一 養蚕 農家 廃業 地元 養蚕 バイオ 産業 再生 活性 動き 岩手 農学 バイオ 研究 幸一 名誉 教授 設立 ベンチャー バイオ コクーン 研究 盛岡 カイコ サナギ 漢方 薬 冬虫 夏草 培養 プロジェクト ベンチャー ふるさと 協力 カイコ サナギ 松岡 サ…
No.00236	2019-05-09	2019	Morning edition, Regional, Local section 2	佐賀 文化 研究 客員 研究 青木 としゆき 医学 発展 佐賀 医学 出版 前書き 佐賀 幕末 反射 製造 蒸気 製造 研究 医学 開業 国家 試験 医業 制度 開始 好生 西洋 医学 研修 近代 医学 転換 推進 制度 先進 導入 本文 江戸 時代 前期 佐賀 医学 西洋 医学 出会い 佐賀 医学 普及 近代 医学 薬事 制度 佐賀 江戸 初期 肥前 漢方 名医 もと 当時 最新 医学 青木 研究 集大成 佐賀 日本 近代 先駆 発行 研究 発売 海鳥 ページ 税別 海鳥 忠弘 青木 佐賀藩医学 近代医療 藩医学 近代医学 西洋医学 藩立医学 最新医学
No.00237	2019-05-04	2019	Morning edition, Regional, Local section 1	クマ 狩猟 マタギ 北秋田 山間 森吉 よし ふもと 阿仁 マタギ 発祥 マタギ 頭領 シカリ 集落 一人 英雄 クマ 獲物 山の神 授かりもの マタギ クマ 畏敬 マタギ クマ 儀式 供養 山の神 平等 マタギ 勘定 神聖 場所 全部 仲間 分け隔て クマ づくり 名人 サッカー 日本 中田 英寿 ひで 中田 各地 伝統 文化 企画 阿仁 マタギ 取材 クマ 世界 絶賛 クマ みそ クマ 木の実 せい そう 料理 コツ 味付け くせ 阿仁 とう 温泉 マタギ レストラン シカリ クマ みそ 大根 ウド クマ 牛肉 甘み 臭み うまみ クマ 内臓 漢方 薬 重宝 阿仁 戦後 医者 住民 胆嚢 たんのう 熊の胆 万能 薬 治療 生活 集落 クマ クマ マタギ 文化 意識 渡部 耕平 北秋田 阿仁 仙北 渡道 秋田 内陸 縦貫 鉄道 阿仁 マタギ 東北 十和田 秋田 大曲 インターチェンジ …
No.00238	2019-05-01	2019	Morning edition, Lifestyle	書道 武田 急性 胆管 湘南 鎌倉 総合 神奈川 鎌倉 入院 胆石 症状 脂質 食事 改善 指示 徹底 生活 改善 自力 回復 決心 自分 実験 心構え 食事 唐揚げ 焼き肉 好物 胆管 胆石 痛み トラウマ 気分 体重 入院 近く ダイエット 体形 維持 徹底 油抜き 生活 胆のう 胆石 胆管 胆管 再発 激痛 担当 胆のう 摘出 手術 保留 自力 食事 制限 胆石 納豆 キムチ 主食 脂質 ゼロ 食事 そもそも 無理 篠崎 伸明 しのざき のぶあき 食事 制限 胆石 進行 胆石 性格 あだ 食事 結果 悲鳴 体力 不調 中国 気功 漢方 薬 無理 胆石 わけ 冷静 当時 思い 受診 胆のう 摘出 胆石 吐き気 気分 だめ 観念 湘南 鎌倉 総合 入院 胆のう 摘出 手術 隆太郎 意見 氏名 連絡 明記 うえ ｉｒｙｏ ａｓａｈｉ ｃｏｍ サイト アピタル ｃｏｍ ａｐｉｔａｌ ご覧 …
No.00239	2019-04-25	2019	Morning edition, General, Nagoya common edition, Regional	文芸 評論 清水 良典 奥山 布子 圓朝 公論 新社 大物 相手 真っ向 勝負 労作 名古屋 在住 作家 奥山 布子 成長 幕末 尾張 徳川 一橋 京都 所司 会津 兄弟 文芸 春秋 新田 次郎 受賞 今度 明治 落語 三遊亭 円朝 伝記 小説 圓朝 公論 新社 発表 速記 近代 小説 影響 牡丹 灯籠 真景 もと 芝居 道具 鳴り物 芝居 はなし 口演 洗練 死神 鰍沢 落語 バイブル 奥山 公論 新社 江戸 落語 鹿野 武左衛門 本書 幕末 明治 背景 価値 変動 時代 栄光 孤独 パイオニア 肖像 系列 叙述 淡泊 印象 大物 相手 真っ向 勝負 労作 コボ 季刊 作家 復興 メッセージ 雑誌 小説 タイ 南部 チャン ホテル 勤務 日本 群像 コボ 季刊 作家 質量 スマトラ 地震 津波 被害 設定 行方 不明 スタッフ 復興 現地 コボ 日本 シングル マザー レディー ボーイ…
No.00240	2019-04-25	2019	Morning edition, Regional, Local section 2	展覧 創業 筑前 織物 博多 天神 アクロス ギャラリー 無双 五色 献上 博多 求評 内閣 総理 大臣 受賞 小物 販売 帯留め ブローチ 作り アクロス 文化 観光 ひろば 水流 みき ファイン アート 天神 大丸 天神 本館 アート ギャラリー 久留米 在住 水流 円弧 表現 画家 一貫 テーマ 人物 出身 鹿児島 桜島 油彩 販売 クレマチス 小笹 品種 クレマチス 花鉢 切り花 アレンジメント 品種 最新 品種 販売 クレマチス 竹崎 陽子 うきは 吉井 光画 在住 作家 竹崎 個展 腐食 銅版 ドライポイント 新作 彩画 アクリル 販売 ワークショップ 開催 宗像 敏男 健児 二人 大名 文房 画廊 息子 健児 ユーモア 動物 世界 父親 敏男 音楽 モットー 制作 親子 絵画 水彩 みやこ 豊津 みどり 在住 作家 風景 静物 入場 休み Ｃａｔｓ Ｒｏｓｅｓ 北九州 門司…
No.00241	2019-04-24	2019	Morning edition, Kanagawa edition, Regional (Kanagawa), Local section 2	ヌンチャク キックボクシング ミット 漢方 薬 原料 ビン 不思議 雰囲気 工夫 厨房 カンフー キッチン 人気 メニュー しゅんけん セット 漢方 薬 原料 薬膳 料理 店長 チェンイェン 従業 中根 理也 中国 武術 中国 古来 武術 一種 中根 接近 半身 動き 主体 反動 中根 来店 分間 基本 姿勢 攻撃 記者 ひざ 内側 立ち 姿勢 分間 世代 護身 人気 出身 台湾 カンフー 俳優 映画 出演 日本 留学 監督 撮影 スタッフ 日本 ブルース リー ジャッキ チェン 武術 ブーム 習得 日本 道場 中根 無駄 洗練 動き 衝撃 中根 弟子 入り 中華 飲食 料理 台湾 香港 材料 メニュー 日々 変化 最近 リニューアル 薬膳 カレー 提供 漢方 薬 原料 辛み コク 味付け 身体 元気 限り 身体 薬膳 料理 一心 大西 明梨 工夫 厨房 横浜 山下町 営業 閉店 定休 …
No.00242	2019-04-24	2019	Morning edition, Regional, Local section 1	文化 政治 講師 無償 毎月 藤沢 善行 雑学 記念 地元 理事 宮田 英夫 人脈 講師 探し 宮田 自転 輸出 貿易 専門 米国 一線 多摩 先例 参考 仲間 任意 団体 雑学 初回 住宅 機器 メーカー 幹部 トイレ 子供 虐待 ゼロ 金利 家庭 防衛 漢方 薬 元気 硬軟 宮田 講師 米国 生活 システム 経験 日本 震災 直後 中止 診断 結果 し方 参加 延べ 史跡 工場 博物 資料 見学 課外 授業 実施 善行 建造 ゴルフ クラブハウス 通称 グリーン ハウス 保存 運動 ページ グリーン ハウス 物語 自費 出版 印刷 増刷 販売 宮田 今月 善行 公民 講師 雑学 軌跡 会員 会費 資料 会員 以外 資料 参加 記念 会場 藤沢 湘南 クリスタル ホテル 慶応 義塾 塾長 労働 清家 生涯 現役 条件 先着 宮田 真男 宮田 英夫 漢方薬
No.00243	2019-04-22	2019	Morning edition	絶滅 地球 動物 研究 国内外 クローン 技術 ゲノム 編集 技術 ｉＰＳ 細胞 活用 手法 近年 ケナガ マンモス 死骸 入谷 近畿 名誉 教授 もと メール ロシア 北東 サハ 共和 研究 体毛 マンモス 死骸 長年 永久 凍土 皮下 脂肪 ピンク 肉片 臭い 入谷 放射 炭素 測定 マンモス 細胞 マウス 卵子 移植 細胞 分裂 直前 論文 発表 クローン 技術 マンモス 復活 前進 成果 絶滅 動物 研究 世界 各地 後押し 生命 ツール 進化 クローン 技術 絶滅 動物 方法 検討 近縁 動物 卵子 絶滅 動物 細胞 注入 電気 刺激 培養 子宮 出産 マンモス 現存 アジア ゾウ アジア ゾウ 絶滅 危機 卵子 入手 課題 スペイン フランス 研究 グループ クローン 技術 絶滅 ヤギ 一種 ブカルド 復活 発表 研究 グループ 最後 メス 個体 皮膚 細胞 近縁 ヤギ 卵子…
No.00244	2019-04-21	2019	Morning edition, Regional, Local section 1	効能 伝統 日本 ハーブ 平成 最後 なごり雪 草木 香り 訪れ 足掛け 図書 館長 退任 余裕 図書 ＦＭ 掛け持ち 朝昼 食事 最近 趣味 ブランチ ハーブ 勉強 スタート ハーブ コーディネーター 資格 取得 ハーブ リンス 入浴 ハーバル ライフ 時代 匂い 過敏 好み くせ 以来 中断 西洋 ハーブ 苦手 日本 ハーブ 食卓 秋田 ハーブ バッケ フキノトウ 老廃 排出 バッケ みそ てんぷら 甘酢 バッ みそ 早春 香り 七草 ひと セリ カルシウム ビタミン セリ ブランド 販路 拡大 期待 日本 山野 自生 アサツキ せき のど 痛み 効果 うどん そば 薬味 根元 ヒロ みそ 到来 秋田 伝統 ヨモギ 草もち 団子 風物 風呂 全身 特筆 ニラ 先日 有毒 スイセン ニラ 誤認 中毒 記事 秋田 掲載 紙面 誤認 出品 落胆 我が家 スイセン ニラ 人事 両者 区別 ニ…
No.00245	2019-04-16	2019	Morning edition, Regional, Local section 1	つくば つくば 牡丹 シャクヤク 元号 令和 命名 ピンク 色合い 花びら 特長 命名 園長 浩一 シャープ 時代 雰囲気 気持ち 中旬 見ごろ つくば 牡丹 敷地 面積 毎年 里山 シャクヤク ボタン 園長 交配 シャクヤク 安定 開花 令和 来月 上旬 都内 動産 会社 平成 おじ 牡丹 オープン ごろ 会社 退職 独学 堆肥 たいひ 作り 方法 花作り 本腰 最近 漢方 薬 シャクヤク 効能 注目 農工 連合 農学 研究 博士 課程 在籍 研究 平成 花作り わけ 高額 ボタン 酵素 土壌 改良 ボタン シャクヤク 常陸太田 団体 協力 過疎 耕作 放棄 シャクヤク インスタ 映え 観光 スポット 構想 平成 シャクヤク 花作り 令和 時代 大輪 牡丹 開園 ボタン 大型 連休 見ごろ 同園 鹿野 幹男 シャクヤク 浩一 つくば 若栗 令和 命名 シャクヤク 浩一 撮影 漢方薬
No.00246	2019-04-05	2019	Morning edition, Regional, Local section 2	料理 研究 熊谷 真由美 フレンチ 薬膳 知識 レシピ 考案 料理 熊谷 イタリアン レストラン ラ・クッチーナ・ビバーチェ 文京 一緒 ドーム シティ たたずまい 熊谷 近く 薬膳 そう 笑顔 中川 浩行 シェフ テーブル カウンター 調理 様子 オープン キッチン フランス 料理 経験 熊谷 オープン スタッフ 手際 技術 中川 シェフ 実家 埼玉 草加 豆腐 家業 学生 時代 バンド ドラム 音楽 バイト先 レストラン 調理 世界 転身 修業 イタリア ローマ トスカーナ ジェノバ ブイヨン 素材 料理 幸せ 料理 主役 助演 料理 シェフ 熊谷 前菜 自家 レバー テリーヌ パン 臭み こく 鳥取 銘柄 大山 せん どり レバー 鮮度 処理 臭み 中川 シェフ トスカーナ レシピ バター キノコ クリーム セージ エシャロット ブランデー 少々 大人 隠し味 ハム パルマ シェフ…
No.00247	2019-04-05	2019	Shukan Asahi	介護 手続き 自己 負担 払い戻し 高額 介護 サービス 支給 制度 賃金 介護 休業 給付 いす 介護 ベッド 福祉 貸与 勇気 羽生 世界 選手 感動 ドキュメント 保存 年表 シニア デビュー 軌跡 パク・ボゴム インタビュー 自分 相手 美容 ケア オヤジ 増殖 美容 意識 漢方 薬 ワケ 平成 最後 元号 挙式 元号 高齢 リフォーム 日本 名城 新緑 季節 除菌 抗菌 グッズ ワイド 特集 ロッケンロー メモ 交際 島田 陽子 素顔 内田 裕也 せん イチロー 金村 義明 山崎 武司 免許 卒業 動画 物議 効果 専門 スノーボード 平昌 平野 歩夢 コンクリ エア 挑戦 入試 東大 京大 合格 実名 アンケート 東大 文系 尊敬 人物 参考 勝負 メシ 至高 学科 法政 教養 学科 自分 俳優 小野寺 以下 記事 著作 収録 合格 ランキング 国立 後期 速報 前期 合格 …
No.00248	2019-04-05	2019	Shukan Asahi	漢方 薬 経験 近年 漢方 薬 漢方 専門 外来 通常 ケース 症状 取材 在住 圭一 仮名 夜間 頻尿 毎晩 トイレ 泌尿 機能 前立 検査 異常 水分 膀胱 収縮 薬 効果 熟睡 トイレ イライラ 八味 地黄 漢方 薬 加齢 夜間 頻尿 効果 漢方 薬 漢方 半信 半疑 夜間 トイレ トイレ 西洋 薬 漢方 製剤 漢方 薬 保険 収載 品目 西洋 薬 自己 負担 上野 クリニック 漢方 新見 正則 漢方 専門 外来 通常 西洋 医学 漢方 薬 近年 漢方 薬 ケース 高齢 西洋 医学 対応 漢方 役割 製薬 メーカー 発信 医学 漢方 有用 認識 関心 理由 新見 新見 運営 漢方 サイト 読者 質問 漢方 漢方 起源 中国 伝統 医学 中国 医学 日本 世紀 伝来 日本 風土 日本 体質 日本 漢方 和漢 発展 漢方 薬 原料 動物 鉱物 生薬 原則 複数 生薬 風邪薬 なじみ 葛…
No.00249	2019-03-30	2019	Morning edition	日本 水泳 連盟 リオデジャネイロ 五輪 競泳 男子 個人 メドレー 入賞 藤森 ひろま 選手 木下 グループ ドーピング 検査 陽性 反応 発表 藤森 選手 水連 ＦＩＮＡ 暫定 資格 停止 処分 開幕 日本 選手 辰巳 水泳 出場 藤森 選手 中国 杭州 水路 世界 選手 出場 検査 検体 興奮 禁止 物質 メチル エフェドリン 検出 予備 検体 陽性 反応 ＦＩＮＡ 処分 藤森 選手 日本 水連 検出 物質 意図 摂取 体内 摂取 物質 日ごろ 結果 驚き ショック 今後 ＦＩＮＡ 手続き コメント 日本 競泳 男子 選手 世界 選手 メダリスト 古賀 淳也 選手 ドーピング 違反 発覚 日本 水連 選手 研修 再発 防止 矢先 日本 水連 幹部 指導 徹底 本人 摂取 心当たり 清水 寿之 メチル エフェドリン 世界 ドーピング 機関 ＷＡＤＡ 禁止 リスト 興奮 薬 該当 市販…
No.00250	2019-03-29	2019	Evening edition	灯台 風呂 パール オゾン 風呂 中国 漢方 エキス 薬湯 ジェット ラドン 噴射 風呂 でんき 風呂 ラジウム 周波 磁気 風呂 ホーム リゾート サウナ 子供 プール 風呂 名実 風呂 デパート 旭川 高砂 高砂 温泉 旅館 入浴 施設 開業 ホテル 住宅 当時 創業 農業 市内 公衆 高崎 米三 重雄 重雄 風呂 照子 各地 銭湯 温泉 目線 風呂 づくり 工夫 湯船 旅館 部屋づくり ダンス ホール 卓球 土産品 館内 こだわり 休憩 スペース ジューク ボックス 重幸 高砂 温泉 世界 増幅 デジタル すき間 ヒント アナログ 殿堂 屋上 仙人 湯船 向こう 天女 仙人 天女 露天 風呂 眼下 旭川 市街 全身 湯船 曲面 浮遊 仙人 塚田 敏信 みんな 仙人 仙人 天女 露天 風呂 湯気 濃霧 灯台 明り 文字 通り 灯台 風呂 玄関 途端 世界 ビジュアル 現役 ジューク …
No.00251	2019-03-20	2019	Morning edition, Regional (Chiba), Local section 2	産業 確立 急務 漢方 薬 原料 薬用 機能 技術 確立 成長 産業 日本 薬用 機能 推進 機構 設立 千葉 フィールド 教授 理事 就任 共同 研究 協力 奔走 北海道 室蘭 熱中 熱帯 学年 マンゴー 温州 ミカン ハイビスカス 室内 愛読 ＮＨＫ 趣味 園芸 教本 あこがれ 千葉 園芸 進学 指導 教官 南米 ペチュニア 野生 分布 参加 就職 サントリー 観賞 研究 屋上 壁面 緑化 育種 分野 多岐 職場 医学 薬学 研究 維持 治療 効能 位置 確立 急務 国内 安定 供給 耕作 放棄 拡大 就農 高齢 国内 農業 課題 解決 一助 育成 研究 熊井 洋美 漢方薬 日本薬
No.00252	2019-03-20	2019	Morning edition, Society	江戸 時代 絵画 俳諧 分野 名作 与謝 蕪村 そん 臨終 前後 様子 資料 京都 右京 嵯峨 嵐山 文華 発表 診察 内容 葬儀 法要 段取り 遺族 弟子 動静 専門 公開 資料 評価 蕪村 弟子 支援 寺村 てら むら ひゃく 蕪村 最期 記録 文書 藤田 真一 関西 名誉 教授 近世 文学 蕪村 埋葬 そうろく 命名 蕪村 直筆 寺村 手紙 京都 寺村 文華 運営 小倉 文化 財団 福田 吉孝 理事 埋葬 取得 埋葬 蕪村 死去 直前 天明 年暮れ 記録 蕪村 診察 補中 益気 配合 漢方 薬 葬儀 日程 建立 名前 法要 参加 弟子 名前 一人娘 動静 藤田 蕪村 最期 弟子 夜半 終焉 うし ゅうえんのき 遺族 動静 埋葬 文華 公開 森本 俊司 蕪村 埋葬 処方薬 漢方処方薬
No.00253	2019-03-16	2019	Morning edition, Weekend supplement	冷房 使用 夏場 日常 生活 厚生 労働 国民 生活 基礎 手足 自覚 症状 人口 冷え 症状 漢方 治療 長年 上野 クリニック 新見 正則 冷え 部位 手足 背中 おなか 自覚 症状 実際 体温 そう 手足 温度 料理 温度 新見 実際 体温 しもやけ 効果 漢方 服薬 食事 運動 服装 入浴 生活 習慣 一定 効果 食事 特定 食材 バランス 配慮 散歩 階段 程度 運動 日頃 服装 必要 手袋 マフラー 腹巻き 暖房 屋内 電車 厚着 外気 屋内 屋外 温度 意識 新見 アドバイス 入浴 効果 シャワー 湯船 就寝 効果 雅彦 冷え 対策 自覚症 愛誠病院上野クリニック
No.00254	2019-03-12	2019	Morning edition, Regional (Hiroshima), Local section 2	ケア 漢方 動き 西洋 医学 部分 漢方 試み ニーズ 人材 岡山 臨床 現代 医学 漢方 役割 現場 不明 症状 視点 岡山 松本 岡山 医学 肺炎 入院 肺炎 退院 毎日 前後 発熱 解熱 体重 登校 岡山 入院 検査 発症 松本 不明 専門 岡山 受診 体温 調節 機能 不調 機能 体温 診断 神経 伝達 機能 改善 薬 発熱 改善 元気 助け 漢方 治療 岡山 総合 内科 漢方 専門 資格 植田 圭吾 教授 漢方 医学 視点 問診 観察 おなか 漢方 気虚 診断 漢方 薬 発病 元気 植田 岡山 漢方 外来 担当 西洋 医学 漢方 基本 西洋 医学 検査 異常 病名 判明 改善 不調 角度 漢方 視点 文部 必須 項目 漢方 授業 理論 方法 漢方 医学 岡山 漢方 薬 総合 内科 産科 婦人 グラフ 臨床 経験 集約 共有 漢方 医学 実践 人材 昨秋 院内 漢方 臨床 開設 …
No.00255	2019-03-09	2019	Morning edition, Books	遺物 ムシ 推理 キーンコーンカーンコーン 理科 今日 みんな 大昔 うんこ フン セキ 化石 寄生 寄生 食べ物 人間 うんこ 人間 有明 縄文 サクラマス コウロカン 鴻臚 外国 平安 時代 建物 トイレ ブタ 由来 寄生 当時 日本 ブタ 中国 朝鮮 半島 うんこ 一緒 ベニバナ 花粉 おなか 漢方 薬 うんこ 研究 うんこ 研究 オバタ 先生 今日 ネタ元 ただいま 熱中 土器 土器 縄文 土器 やつ 一緒 アッコン 圧痕 土器 表面 観察 日本 土器 アッコン コクゾウ ムシ 昆虫 北海道 土器 オバタ 先生 モノ 発見 土器 いちめん コクゾウ ムシ アッコン ＣＴ スキャナー 機械 コクゾウ ムシ 土器 偶然 縄文 意図 コクゾウ ムシ 土器 コクゾウ ムシ 研究 自負 オバタ 先生 考え 結論 コクゾウ ムシ クリ 縄文 クリ コクゾウ ムシ クリ 化身 土器 大地 クリ…
No.00256	2019-03-06	2019	Evening edition, Culture	素朴 時代 好み 変化 まわり 香り 言葉 変換 文学 登場 香り 日本 香り 記憶 出版 本体 出版 阪大 ＣＯ デザイン 招へい 教員 漢方 薬 研究 漢方 以前 香り 興味 著書 日本 書紀 香木 記述 源氏 物語 草子 香り 貴族 香り 武士 世界 寂静 精神 世界 素朴 香り 周囲 西洋 文化 香り 時代 人気 香り 変遷 理解 香り 性別 体調 変化 表現 想像 香り それぞれ 香り 魅了 香り 日々 生活 義人 漢方薬
No.00257	2019-02-18	2019	AERA weekly	上司 隣人 花粉 季節 苦しみ 解放 花粉 根治 口腔 フローラ 着目 最新 研究 実現 編集 鼻水 くしゃみ 精神 かゆみ 思考 鼻づまり 頭痛 花粉 毎年 毎年 憂鬱 解放 根治 普及 花粉 治療 大別 薬 症状 緩和 薬物 レーザー 粘膜 一時 凝固 手術 免疫 根治 免疫 スギ 花粉 抗原 エキス 分間 舌下 免疫 保険 適用 スギ 花粉 ダニ アレルギー 鼻炎 確定 診断 ヒノキ 花粉 薬物 舌下 免疫 スギ 花粉 抽出 抗原 毎日 体内 花粉 悪者 認識 体質 徐々 変換 くしゃみ 鼻水 防御 反応 初期 臨床 試験 服用 開始 翌春 効き目 確認 根治 治療 効果 全体 本当 治療 毎日 苦痛 免疫 無駄 努力 薬物 手術 免疫 判別 抗原 スギ 花粉 花粉 抗原 服用 ミステリー 解明 花粉 免疫 治療 本丸 公益 財団 法人 医学 総合 研究 廣井 隆親 花粉 プロジェ…
No.00258	2019-02-13	2019	Morning edition, Lifestyle	冷え性 手足 ショウガ 湯船 効果 治療 久保 修嗣 くぼ しゅうじ 日本 医学 総合 内科 総合 医学 分野 客員 教授 板橋 体温 冷え性 冷え 西洋 医学 治療 東洋 医学 治療 冷え 状況 不快 冷え症 東洋 医学 外来 受診 冷え ダイエット 運動 不足 筋力 低下 産生 筋肉 凝り 血流 隅々 自律 神経 乱れ 体温 調節 複合 治療 甲状 機能 低下 リウマチ 膠原 こうげん びょう 閉塞 へいそく 動脈 硬化 末梢 しょう 循環 冷え 治療 冷え症 治療 漢方 薬 漢方 薬 当帰 茱萸 生姜 とうき しぎ ゃくかごしゅゆしょうきょうとう 末梢 しょう 循環 日常 生活 注意 食事 南国 果物 野菜 根菜 野菜 加熱 調理 積極 ショウガ 加熱 研究 結果 筋肉 下着 血液 循環 入浴 湯船 温度 深部 体温 質問 連絡 回答 紙面 メール ｋｅｎｋｏ ａｓａｈｉ ｃｏｍ …
No.00259	2019-02-08	2019	Evening edition	ドクター Ｃｌｏｓｅ ｙｏｕｒ ｅｙｅｓ 今月 名古屋 コンサート 支度 早朝 成田 一緒 友人 チカ スリランカ インド 伝承 医術 アーユル ヴェーダ 診察 脈診 みゃく しん 過去 体調 オイル 漢方 体調 本来 アーユル ヴェーダ 施療 ドクター さえずり ドクター 身体 集中 様子 身体 天辺 つま先 書き込み 以前 子宮 手術 子供 体調 体調 全て ｓｈｏｒｔ ｍｅｍｏｒｙ ドクター 記憶 せい 感情 普通 ドーパミン 眠り 俳優 普通 日常 肉体 作り事 毎日 感情 酷使 最後 ストレス 生活 ドクター ストレス うそ 手助け 必要 日々 暮らし ヘルパー 手配 他人 願い 気疲れ 生活 よみ ストレス さび しく Ｓｈｅ ｐａｓｓｅｄ ａｗａｙ つぶ 自由 ドクター
No.00260	2019-02-06	2019	Morning edition, Osaka prefecture edition, Regional (Osaka), Local section 2	漢方 東洋 医学 一人ひとり 解決 肥満 解消 漢方 知恵 薬 もと 東洋 医学 肥満 意味 タイプ 運動 肥満 解消 医科 歯科 医学 臨床 教授 四郎 会員 中之島 東洋医学 東京医科歯科大医学 東洋医
No.00261	2019-02-05	2019	Evening edition	腹の虫 挿絵 注目 主任 研究 一瀬 鍼灸 しんきゅう 漢方 薬 東洋 医学 古代 中国 日本 発展 指南 中国 朝鮮 医術 思想 反映 日本 アジア 交流 テーマ 絵画 工芸 文書 所蔵 当館 収集 戦国 時代 鍼灸 治療 専門 聞書 はり ききがき 当館 開館 収集 資料 著者 摂津 医者 茨木 二介 いばらき ぎょう はり ツボ 効能 人体 解剖 解説 体内 腹の虫 挿絵 資料 気積 きしゃく 色欲 脾臓 ひぞう 熱中 人気 毎年 啓蟄 けい ちつ 時期 公開 本作 中国 伝来 仏教 道教 蟯虫 ぎょう くだり 庚申 こうしん 人体 閻魔 えんま 大王 悪事 報告 道教 由来 中世 人々 正体 時代 鍼灸 秘伝 腹の虫 登場 存在 人々 不調 当時 疾病 聞き手 木谷 恵吏 いち 資料 研究 九州 資料 現職 室町 将軍 担当 九州 国立 博物 太宰府 石坂 入館 休み 文化 交流…
No.00262	2019-02-01	2019	Morning edition, Regional (Chiba), Local section 2	薬用 古く 生活 維持 予防 治療 身の回り 知識 漢方 知恵 暮らし 千葉 名誉 教授 池上 文雄 指導 床ずれ 切り傷 虫刺され 神仙 太乙 漢方 軟膏 なんこう づくり 教材 込み カルチャー 千葉 漢方 原料 シャクヤク
No.00263	2019-02-01	2019	Morning edition, Regional, Local section 1	新潟 水俣 被害 沼垂 新潟 所長 唯一 常勤 関川 智子 治療 休養 理由 運営 法人 新潟 勤労 法人 同区 沼垂 開所 新潟 水俣 公式 確認 水俣 症状 阿賀 阿賀野 毎月 水俣 診察 結成 新潟 水俣 阿賀野 隣接 水俣 訴訟 拠点 水俣 根本 治療 確立 しびれ 痛み 漢方 薬 対症 必要 症状 自覚 差別 偏見 診察 秘密 水俣 掘り起こし 阿賀野 酢山 省三 言葉 認定 申請 必要 診断 判断 ケース 診察 水俣 診断 診断 表情 後日 申請 理由 本当 水俣 否定 水俣 差別 申請 水俣 症状 酢山 長年 閉所 知らせ 長年 世話 新潟 勤労 担当 沼垂 近く 水俣 関川 休養 復帰 予定 武田 閉所 沼垂 新潟 社会医療法 社会医療 漢方薬 病気治療 対症療法 新潟勤労者医療
No.00264	2019-01-31	2019	Morning edition, Osaka city edition, Regional (Osaka), Local section 1	江戸 時代 街並み 富田林 寺内 まち 商店 店主 講師 プロ 知恵 伝授 まち ゼミ ｉｎ 富田林 まち 富田林 商工 主催 店主 骨董 店主 整理 方法 寝具 ふとん 工場 見学 漢方 薬 漢方 知識 実用 アクセサリー 手作り オリジナル ブレンド ハーブ 作り 趣味 世界 寺内 町家 活用 店舗 富田林 商工 特徴 店主 こだわり 商店 講師 依頼 プロ コツ 人数 ゼミ 方式 商工 担当 寺内 きっかけ 店舗 受講 定員 次第 材料 必要 詳細 各店 連絡 ホーム ページ ｔｏｎｓｈｏｗ ｏｒ 富田林 役所 店舗 チラシ 確認 商工 坂東 慎一郎 まち ゼミ 富田林 寺内 漢方薬
No.00265	2019-01-30	2019	Morning edition, Lifestyle	就寝 昨夏 ペース 左脚 毎日 運動 ほどほど 前兆 予防 痛み 軽減 岡山 波田野 はた たく 順天 順天 医院 神経 内科 教授 文京 こむら返り 専門 けいれん ふくらはぎ 筋肉 神経 命令 収縮 痛み けいれん 高齢 筋肉 神経 伝達 物質 カリウム マグネシウム カルシウム 電解 調節 筋肉 けいれん 血液 電解 濃度 利尿 運動 脱水 症状 人工 透析 妊婦 対処 治療 体内 電解 水分 ミネラル 運動 休憩 効果 機関 神経 栄養 ビタミン 電解 調節 漢方 芍薬 甘草 ゃくやくかんぞうとう 片脚 椎間 かんばん ヘルニア 脊柱 せきちゅう 狭窄 きょう さく 脊髄 せきずい 神経 神経 圧迫 圧迫 部位 左右 違い 片方 糖尿 硬変 不全 甲状 機能 萎縮 側索 硬化 初期 症状 筋肉 けいれん 改善 専門 質問 連絡 回答 紙面 メール ｋｅｎｋｏ ａｓａｈｉ ｃｏｍ …
No.00266	2019-01-30	2019	Morning edition, Regional, Local section 1	薬科 飯塚 災害 分野 連携 協定 薬 飯塚 連携 災害 飯塚 支援 協定 人材 財産 施設 相互 活用 災害 支援 連携 協力 具体 覚書 飯塚 公開 出前 青少年 薬物 乱用 想定 場所 提供 締結 市長 介護 分野 人材 育成 確保 助言 指導 都築 仁子 学長 薬 調剤 装備 車両 モバイル ファーマシー 初動 ヘリコプター 派遣 災害 支援 強調 災害 薬品 漢方 薬学 設置 薬科 漢方 飯塚 飯塚 漢方 研究 共同 協定 垣花 昌弘 飯塚病院 漢方薬 第一薬
No.00267	2019-01-28	2019	Morning edition, General	辺野古 基地 建設 埋め立て 賛否 沖縄 県民 投票 議会 野党 自民 反対 提示 びっくり 仰天 屠蘇 とそ 気分 一気 賛成 反対 反対 最終 賛成 反対 決着 自民 世情 理解 イデオロギー 無謀 戦争 責任 本意 弁解 心性 克服 現実 反対 責任 批判 対案 権力 力感 対抗 質問 朝ご飯 答え ご飯 パン 意図 論点 言い逃れ 安倍 政権 ご飯 論法 指摘 話題 法政 上西 充子 教授 昨夏 国会 審議 街頭 上映 国会 ビューイング 国会 ＰＶ 主宰 同調 圧力 日本 デモ 参加 国会 審議 上映 政権 誠実 理解 政治 参加 体質 漢方 薬 上西 今月 京都 国会 ＰＶ グループ イベント 参加 改革 実際 審議 上西 解説 ＤＶＤ 配布 鑑賞 参加 発見 首相 メモ 野党 質問 ニュース 野党 反発 議論 国会 報道 みんな 飽き飽き 会社 ラジオ 国会 中継 楽しみ …
No.00268	2019-01-27	2019	Morning edition, Opinion	薬剤 植松 光子 埼玉 政府 子連れ 出勤 後押し 方針 子育て 両立 支援 保育 先決 職場 子供 経験 近く 薬局 生活 復職 保育 入園 職場 薬局 調剤 ベッド 昼寝 手伝い 化粧 販売 最中 おしっこ トイレ 一日 日々 保育 最初 成長 漢方 薬剤 社員 保育 園数 国内 育児 分担 子連れ 出勤 世の中 クロス サーチ 著作 アクセシビリティー サイト 掲載 記事 無断 転載 内容 日本 著作 並び 条約 保護 Ｃｏｐｙｒｉｇｈｔ Ｔｈｅ Asahi Shimbun Ｃｏｍｐａｎｙ Ａｌｌ rights reserved Ｎｏ reproduction ｏｒ republication ｗｉｔｈ ｏｕｔ written permission 管理 ver 文字 追加 はじまり 近代 西洋 医学 ポンペ 弟子 原爆 猛暑 なか 市街 坂道 日本 本格 近代 西洋 小島 しま …
No.00269	2022-09-29	2022	Morning edition, General, Kanagawa edition, Regional (Kanagawa)	童画 大人 童画 世界 初日 正午 最終 横浜 山手町 山手 元町 中華 みなとまち 童画 会員 アクリル 鉛筆 パパ いっしょ 斎藤 入館 検温 マスク 着用 手指 消毒 リサイクル きもの フェア 横浜 神奈川 鶴屋 かながわ 横浜 西口 資源 ゴミ 減量 目的 古布 古着 回収 団体 主催 寄付 着物 和装 小物 販売 リメイク 当日 整理 配布 ファイバー リサイクル ネットワーク マスク 着用 手指 消毒 遊牧 キリム 部族 絨毯 鎌倉 浄明 カノン ハウス 鎌倉 鎌倉 バス アジア アジア 遊牧 キリム 絨毯 じゅうたん 販売 酒井 マスク 着用 手指 消毒 公開 薬膳 横浜 桜木町 福祉 総合 ホール 桜木町 北里 東洋 医学 総合 研究 連携 広報 室長 緒方 千秋 生薬 漢方 薬 維持 活用 先着 ＦＡＸ 住所 氏名 番号 薬膳 づくり 研究 青木 ＦＡＸ ホーム ペー…
No.00270	2022-09-27	2022	Morning edition, Regional, Local section 1	横浜 開港 誕生 中華 軌跡 横浜 中華 街なか ミュージアム 横浜 山下町 Ｃｈｉｎａ ｔｏｗｎ Ｈａｌｌ 横浜 ユーラシア 文化 企画 関東 震災 横浜 空襲 観光 発展 中華 移り変わり 時代 資料 古地 華僑 装い ごろ ツー ピース 主流 ごろ ワン ピース 登場 戦後 現代 スタイル チャイナ ドレス 主流 軌跡 名称 通り 食材 市場 通り 再建 歴代 帝廟 大正 時代 中華 大通り 中華 料理 閉店 足跡 文化 中華 文化 共生 シンボル 文化 一端 善一 横浜 中華 横浜 山下町 中華 漢方 薬剤 道具 漢方薬 漢方薬剤
No.00271	2022-09-21	2022	Morning edition, Lifestyle	小学 行事 週明け 授業 帰宅 嘔吐 おうと 周期 嘔吐 診断 漢方 薬 薬 治療 薬 児玉 浩子 こだま ひろこ 帝京 平成 特任 教授 小児 豊島 周期 嘔吐 ストレス 緊張 嘔吐 倦怠 頭痛 保育 年長 入学 発症 メカニズム 自律 神経 乱れ 頭痛 学会 頭痛 分類 周期 嘔吐 頭痛 一種 発症 頭痛 結果 薬 以外 治療 予防 ストレス 行事 保護 先生 周囲 大人 必要 不安 給食 苦手 食材 苦手 薬 以外 選択 症状 薬 予防 内服 薬 以外 吐き気 頭痛 薬 神経 専門 小児 内服 薬 思春 吐き気 頭痛 移行 質問 連絡 明記 メール ｋｅｎｋｏ ａｓａｈｉ ｃｏｍ ファクス 郵送 報道 回答 紙面 漢方薬 周期性嘔吐症
No.00272	2022-09-20	2022	Morning edition, Lifestyle	更年 便り やる気 子育て 不安 冷え 障がい 福祉 施設 看護 職場 先輩 更年 婦人 受診 最初 クリニック 不安 薬 婦人 ホルモン 閉経 時期 漢方 薬 様子 通院 勤務 施設 宿泊 バス 旅行 ケア 必要 看護 更年 体調 不良 宿泊 旅行 付き添い 職場 上司 了解 上司 異動 状況 一変 上司 理解 体調 無理 出勤 利益 介護 給料 任務 最後 雇い止め 更年 症状 甘え 一人ひとり 症状 理解 元気 体調 更年 症状 ホット フラッシュ 症状 看護 自分 体調 元気 おば 自分 身体 現実 意見 氏名 連絡 明記 うえ ｉｒｙｏ ａｓａｈｉ ｃｏｍ 更年 薬 エストロゲン ジェル タイプ 薬 黄体 ホルモン 製剤 抗不安薬 漢方薬 更年期障害 黄体ホルモン製剤 更年期症
No.00273	2022-09-12	2022	AERA weekly	ケア 根拠 習慣 効果 自分 生活 習慣 編集 福井 しほ イラスト 石山 好宏 友達 一言 日焼け 猛暑 日焼け 止め ＵＶ カット カーディガン 日傘 絶対 ショック メーカー 勤務 外出 日焼け 止め サプリ 油断 サプリ 日焼け 止め 抗酸 紫外 ダメージ 軽減 日焼け 止め 効果 ズボラ 日焼け 止め 日焼け 指摘 最新 医学 アトピー 著書 近畿 医学 教授 大塚 篤司 日焼け 防止 保湿 薬 紫外 シミ しわ 老化 皮膚 人類 間違い 対策 露出 部分 日焼け 止め 大塚 イボ 効果 なし 医薬 ＦＤＡ 日焼け 止め 代わり 錠剤 カプセル 存在 警告 時点 根拠 日焼け 冒頭 存在 美容 インフル エンサー インスタグラム きっかけ クリニック プロデュース モデル 効果 期待 インターネット 美容 有益 根拠 ハトムギ 首回り 茶色 イボ ネット ハトムギ 由来 漢方 …
No.00274	2022-09-10	2022	Morning edition, Regional (Gifu), Local section 1	飛騨 自立 支援 施設 ヨモギ 香り 入浴 パック 市内 フェスティバル 試験 販売 購入 アンケート 本格 飛騨 自生 まちづくり 取り組み 今春 福祉 連携 挑戦 機会 ねらい 市内 自立 支援 施設 憩い ヨモギ 方法 確立 野草 入浴 パック 工程 乾燥 精神 作業 好評 あす 試験 販売 一連 作業 支援 職員 野村 得意 部分 製品 かんきつ 香り クロ モジ 配合 漢方 薬 高麗 人参 にんじん 配合 準備 図書 販売 パック 税込み フェス サイト ｈｔｔｐｓ ｃｉｔｙ ｈｉｄａ ｇｉｆｕ ｓｏｓｈｉｋｉ ｈｔｍｌ 山下 周平 試験 販売 ヨモギ 入浴 パック 風呂 飛騨 古川町 精神障害 漢方薬 知的障害
No.00275	2022-09-09	2022	Morning edition, Lifestyle	順子 認知 症状 英明 半年 医科 新宿 高齢 順子 羽生 春夫 特任 教授 前頭 側頭 認知 診断 順子 タイプ 認知 理性 行動 気持ち 働き 前頭 正常 機能 人格 行動 認知 比較 タイプ 国内 遺伝 前年 英明 定年 常勤 旅行 ゴルフ 趣味 認知 根本 治療 進行 夫婦 介護 自分 前頭 側頭 認知 難病 指定 診断 手続き 英明 記憶 介護 両立 自分 順子 興奮 効果 漢方 薬 毎日 自分 意識 衰え 意識 英明 認知 表情 英明 参考 言葉 自宅 英明 朝食 準備 台所 順子 順子 興奮 認知 介護 仲間 編集 記子 意見 氏名 連絡 明記 うえ ｉｒｙｏ ａｓａｈｉ ｃｏｍ サイト アピタル ｃｏｍ ａｐｉｔａｌ ご覧 買い物 順子 メモ 都内 前頭側頭型認知症 漢方薬 認知症
No.00276	2022-09-09	2022	Shukan Asahi	日本 国民 カレー 小麦 バター とろみ コク ルー なじみ 近年 複数 スパイス スパイス カレー 人気 基本 自宅 ブーム スパイス カレー 専門 自宅 自分 好み 挑戦 効果 スパイス カレー 洋風 スパイス 市場 右肩 上がり 販売 価格 前年 金額 過去 最高 エスビー 調べ スパイス 料理 研究 印度 カリー スパイス カレー きっかけ 魅力 玉ねぎ トマト にんにく しょう スパイス カレー 構造 スパイス 苦手 カレー 香り 不思議 食材 アレンジ 魅力 スパイス カレー 食材 オン ライン 販売 印度 カリー 最初 スパイス 初心 気持ち スパイス 出汁 混合 味見 素材 かつお こんぶ 単体 だし 風味 特徴 スパイス スパイス カレー ターメリック クミン コリアンダー 基本 ターメリック ウコン なじみ クミン 香り付け コリアンダー とろみ 風味 まとめ役 スー…
No.00277	2022-08-26	2022	Shukan Asahi	長州 城下 私塾 明治 維新 人材 輩出 日日 松陰 長岡 家老 倒幕 佐幕 武装 中立 模索 河井 継之助 ふたり 死生 撮影 小林 映像 ゼミナール ソノラマ 発行 カセット テープ 生きがい 絶版 今日 生きがい テーマ スターター 自分 ムダ話 今日 明日 人類 生きがい 生きがい 人間 生き物 日本 室町 時代 中ごろ ご飯 ご飯 人間 個体 欲望 充足 生きがい 生き物 人間 エネルギー 体力 意味 エネルギー 頭脳 エネルギー 精神 複雑 屈折 生き物 何事 人間 自分 存在 理由 今日 時代 世界 国家 世紀 光彩 日本 近代 世紀 初頭 日露 戦争 経験 旅順 戦闘 人間 枯れ草 光栄 遺族 光栄 新興 国家 精神 現象 アジア 近所 新興 国家 国々 国家 青年 万が一 日本 けんか 新品 国家 国家 価値 存在 価値 生きがい フランス 西ドイツ イギリス 日本 明…
No.00278	2022-08-23	2022	Morning edition, Saitama edition, Regional (Saitama), Local section 1	さいたま 市立 プロ スポーツ 選手 飲料 教委 日本 薬科 伊奈 連携 プロジェクト 一環 市立 中学 生徒 参加 プロ 選手 アイデア 効果 しょうが 発酵 ジンジャー エール ベース 栄養 ヨーロッパ 野菜 ビーツ 漢方 貧血 防止 効果 ナツメ 疲労 回復 効果 期待 五加 香り付け レモン 調整 ローゼル さいたま 試飲 開催 プロジェクト 協力 プロ 卓球 チーム 高木 和卓 選手 バスケットボール リーグ さいたま ブロン コス 野原 選手 完成 飲料 野原 選手 パフォーマンス 生徒 今後 クラウド ファンディング 資金 飲料 製造 選手 提供 予定 生徒 食事 レシピ 作成 栄養 アドバイス レモン バナナ クッキー 薬膳 カレー やき 選手 メニュー 試飲 高木 選手 野原 選手 さいたま 浦和 日本薬
No.00279	2022-08-21	2022	Morning edition, Regional (Nara), Local section 1	奈良 奈良 国立 博物 貞享 當麻 曼荼羅 じょうきょう ぼん たいま まんだら 文化 修理 完成 記念 中将 當麻 曼荼羅 祈り 物語 當麻 曼荼羅 成立 中将 信仰 絵画 文書 当麻 葛城 本尊 綴織 當麻 曼荼羅 つづれ まんだら 世紀 国宝 阿弥陀 信仰 無量 寿経 四方 タペストリー 極楽 浄土 コマ 説話 内容 貞享 當麻 曼荼羅 當麻 曼荼羅 未来 絵画 タペストリー 写し 貞享 完成 修理 納入 綴織 當麻 曼荼羅 既存 写し 修理 貞享 経緯 担当 北沢 菜月 主任 研究 仏教 絵画 資料 信仰 熱量 當麻 曼荼羅 成立 中将 継母 出家 極楽 浄土 阿弥陀 如来 観音 菩薩 ぼさつ 化身 蓮糸 曼荼羅 極楽 鎌倉 時代 中将 伝承 浄瑠璃 錦絵 題材 中将 レシピ もと 漢方 薬 中将 明治 大正 時代 チラシ 北沢 中世 普通 信仰 中将 休館 同館 ハロー ダイヤ…
No.00280	2022-08-18	2022	Morning edition, Lifestyle	さいたま 高部 ネット 多汗 病名 機関 受診 会社 同僚 不治 冗談 治療 初診 時期 結婚 結婚 気候 心配 会場 冷房 設定 温度 出席 親類 苦情 近所 皮膚 クリニック わき 原発 局所 多汗 診断 過剰 発症 以下 左右 対称 日常 生活 支障 項目 診断 目安 保険 適用 飲み薬 漢方 薬 効果 ネット 検索 自宅 範囲 専門 外来 ダメ 最後 チャンス クリニック 表情 飲み薬 発汗 濃度 塩化 アルミニウム 水溶 毎日 朝晩 患部 治療 治療 皮膚 荒れ わけ 凝り性 増減 体調 変化 観察 記録 渇き うつ ろれつ 言葉 記録 自分 実験 研究 気分 外来 担当 藤本 智子 ふじ ともこ 高部 記録 感心 治療 記録 熊井 洋美 意見 氏名 連絡 明記 うえ ｉｒｙｏ ａｓａｈｉ ｃｏｍ サイト アピタル ｃｏｍ ａｐｉｔａｌ ご覧 薬 状況 記録 本人 提供 多汗症…
No.00281	2022-08-15	2022	Morning edition, General, Section 3	施設 療養 入院 ケース 参照 自宅 施設 コロナ 療養 支援 西田 医院 調布 西田 伸一 院長 感染 高齢 入院 軽症 施設 自宅 生活 療養 段階 経験 蓄積 初期 感染 指示 フォロー 程度 施設 軽症 高齢 入院 重症 入院 優先 順位 考慮 必要 回復 感染 おそれ 施設 早期 ベッド 入院 高齢 施設 療養 チーム 支援 沖縄 上旬 時点 福祉 施設 療養 感染 県立 中部 高山 義浩 感染 全て 療養 見守り 限界 療養 本来 入院 訪問 看護 必要 全体 介護 軽症 初回 診察 施設 スタッフ ケア 編集 記子 職員 派遣 連携 課題 自治 施設 療養 支援 対応 厚生 労働 施設 療養 重点 方針 施設 看護 派遣 協力 機関 確保 対策 現状 発熱 外来 対応 施設 派遣 自治 施設 介護 必要 感染 軽症 治療 介護 リハビリ 臨時 施設 下旬 世田谷 最大 渋谷…
No.00282	2022-08-14	2022	Morning edition, Regional, Local section 1	神戸 六甲 高山 専門 園内 先生 園内 ガイド 参加 におい 由来 効果 神戸 薬科 薬用 分類 担当 和行 案内 定期 開催 園内 人気 企画 参加 神戸 教員 小野原 教子 漢方 薬 名前 毎月 参加 別途 施設 入園 必要 六甲 高山 宮島 昌英 園内 和行 手前 神戸 六甲山町 六甲 神戸薬 漢方薬
No.00283	2022-08-06	2022	Morning edition, Weekend supplement	ライフ マネー 得子 くこ 調子 金太郎 アドバイス 元気 養生 養生 養生 生活 注意 意味 漢方 養生 漢方 薬 活用 冷房 温度 漢方 冷え 禁物 冷房 スカーフ 上着 食べ物 そうめん 野菜 内臓 漬物 野菜 スイカ ナシ バナナ 南国 果物 野菜 南国 果物 食べ物 コーヒー アイス コーヒー 夏場 アイス クリーム うえ コケ 歯形 チェック 栄養 バランス 主食 たんぱく 野菜 豆腐 大豆 製品 消化 冷え症 胃弱 加熱 ショウガ ネギ 冷え症 胃弱 消化 常温 猛暑 漢方 薬 夏バテ 食欲 低下 下痢 益気 せい 補中 益気 食欲 気力 体力 低下 免疫 アップ 風邪 最近 コロナ 予防 後遺 効き目 苓散 れい のど 水分 おしっこ むくみ めまい 熱中 対策 黄耆 おうぎ 肥満 色白 汗っかき 水太り 軽減 内臓 脂肪 夏バテ 食欲 君子 りっ しとう 胃もたれ 食欲…
No.00284	2022-08-04	2022	Morning edition, Saitama edition, Regional (Saitama), Local section 1	さいたま プロ スポーツ 選手 食事 メニュー 挑戦 教委 日本 薬科 伊奈 連携 プロジェクト 団体 協力 実践 学び 狙い さいたま 教委 プロジェクト 市立 中学 生徒 日本 薬科 学生 参加 漢方 知識 選手 体調 万全 練習 試合 食材 組み合わせ 助言 参考 プロ 卓球 チーム 高木 和卓 選手 バスケットボール リーグ さいたま ブロン コス 野原 選手 インタビュー 選手 試合 前後 摂取 飲料 プロジェクト 協力 醸造 会社 しょうが むし 製造 発酵 ジンジャー エール ベース 貧血 予防 効果 ナツメ 活用 クラウド ファンディング ラベル デザイン プロ チーム 試飲 飲料 食事 メニュー 今後 給食 協賛 提供 予定 プロ スポーツ 選手 伊奈 日本 薬科 日本薬
No.00285	2022-07-29	2022	Shukan Asahi	本番 人気 キャンプ 計画 野山 生物 生息 アウトドア 思い出 台無し 注意 危険 野生 生物 専門 山登り キャンプ 野生 生物 筆頭 クマ 国内 北海道 ヒグマ 本州 四国 ツキノワ グマ 生息 クマ 負傷 事故 本来 臆病 性格 原則 危険 生物 リスク マネジメント 専門 社団 法人 セルズ デザイン 研究 理事 西海 基本 クマ クマ 防衛 クマ 存在 見通し 山道 手前 足跡 長居 クマ 遭遇 背中 ふり ＮＧ タケノコ 山菜 採り 最中 クマ 攻撃 誘発 山菜 クマ 好物 西海 注意 クマ 習性 スピード 時速 後退 万一 クマ スプレー 用意 安心 クマ 受難 四国 過剰 駆除 ツキノワ グマ 絶滅 危機 日本 保護 保護 大野 正人 部長 解説 徳島 高知 県境 生息 クマ 胆嚢 漢方 薬 狩猟 植林 皮剥ぎ 被害 理由 駆除 人工 保護 獣害 クマ 共存 クマ 注意…
No.00286	2022-07-15	2022	Morning edition, Regional, Local section 1	気持ち 興味 鳴海 しょう 小説 密命 売薬 越中 売薬 薩摩 興味 富山 民俗 民芸 富山 売薬 資料 同市 安養 越中 売薬 行商 基準 慶応 仲間 懸場 ちょう 顧客 データベース 用後 せん こうり 使用 代金 販売 システム 富山 明和 薬種 設置 薬 製造 管理 文化 反魂 役所 設置 薬売り 全般 統括 保護 営業 独占 特権 越中 売薬 活躍 薩摩 売薬 薩摩 薩摩 薩摩 飛脚 ひきゃく 排他 国柄 くに 小説 密命 売薬 立山 しのび 末裔 まつえ 売薬 富山 内命 蝦夷 えぞ 利尻 昆布 北前 薩摩 売薬 販路 再開 薩摩 中国 直接 薬種 購入 探索 幕府 集団 富山 たくらみ 阻止 加賀 刺客 三つどもえ 戦い 薩摩 波乱 昆布 抜け荷 貿易 焦点 懸け橋 昆布 ロード 越中 日本 編集 村田 郁美 薩摩 働き 富山 売薬 行商 性格 京都 学園 人間 文化 学生…
No.00287	2022-07-06	2022	Evening edition	雨上がり 湿り気 空気 オニノヤガラ ウバユリ つぼみ 背比べ 和名 矢柄 直立 葉緑 ナラタケ 栄養 多年 ラン 近く 勾玉 まがたま 多数 九州 北海道 自生 アイヌ 民族 地下 食用 生薬 漢方 天麻 もったい
No.00288	2022-07-01	2022	Morning edition, Regional, Local section 1	免疫 治癒 運動 睡眠 日本 サプリメント 理事 後藤 典子 解説 不調 自分 習慣 サプリ 漢方 習慣 最高 体調 づくり 会員 オン ライン 受講 カル 立川
No.00289	2022-06-30	2022	Morning edition, General, Nagoya common edition, Regional	文芸 評論 清水 良典 小石 むこう ｂｅ 青春 救い 現実 圧巻 爽快 小石 むこう ｂｅ 日舞 師範 祖母 一緒 稽古 中学 女子 物語 ヤンキー セクハラ 教師 横行 最悪 幼馴染 なじみ ただ 青春 小説 背景 暴力 偏見 一見 救い 地方 現実 容赦 うえ 路傍 田園 風景 ヒメジョオン 日舞 雄弁 点描 読点 文体 リズム 海洋 船舶 小説 得意 白井 天蚕糸 阿波 漁師 夫婦 時代 小説 双璧 始末 せい 赤貧 漁師 大坂 道修町 漢方 薬 店先 天蚕糸 てぐす 釣り糸 転用 発案 漁師 生活 向上 言い伝え ストーリー 痛快 世紀 漁師 生活 細部 如実 驚嘆 同誌 門倉 まり 通信 課程 スクーリング 無口 青年 物語 両親 虐待 統合 失調 発病 幻聴 孤独 青年 地方 スーパー 理解 平凡 主婦 学び 人生 悲哀 短編 国府 正昭 物語 現代 存在 不安 野心 国府…
No.00290	2022-06-24	2022	Shukan Asahi	最近 スーパー アーモンド ミルク アーモンド 入り 牛乳 勘違い 原料 アーモンド 飲料 牛乳 豆乳 ミルク 注目 欧米 動物 食材 乳製 ベジタリアン ヴィー ガン 愛用 日本 輸入 食材 アーモンド ミルク 江崎 グリコ アーモンド アーモンド 効果 発売 江崎 グリコ アーモンド つながり 創業 江崎 利一 視察 アメリカ ナッツ 専門 アーモンド 当時 日本 漢方 薬 用途 江崎 日本 キャラメル アーモンド アーモンド グリコ アーモンド アーモンド チョコレート 看板 長年 アーモンド 研究 栄養 研究 高齢 アーモンド 結果 着目 摂取 ドリンク アーモンド ミルク 江崎 グリコ マーケティング 本部 折原 アーモンド ミルク 市場 全体 年々 拡大 販売 前年 アーモンド ミルク 研究 調べ 理由 コロナ 志向 高まり 分析 アーモンド ミルク 認知 最近 コロナ 影響…
No.00291	2022-06-20	2022	Morning edition, Regional, Local section 1	持続 たんぱく 注目 食用 コオロギ 給食 導入 徳島 小松島 小松島 食物 生徒 徳島 ベンチャー グリ ラス 協力 コオロギ パウダー 調理 実習 きっかけ 食物 山崎 優希 昨冬 新田 凰翔 誕生 通販 入手 食用 コオロギ プレゼント 友達 一緒 食物 科長 多田 加奈子 教諭 ＳＤＧｓ エシカル 倫理 消費 教材 山崎 新田 昆虫 関心 小林 奏太 パウダー 生地 肉まん 調理 漢方 薬 におい 試食 普通 肉まん 満足 パウダー 抵抗 給食 導入 小松島 西高 食物 生徒 献立 自ら 調理 給食 実施 全校 給食 多田 教諭 アレルギー 課題 年内 チャレンジ 調理 実習 全校 生徒 ＳＤＧｓ 授業 グリ ラス 広報 川原 興味 学生 発想 会社 抵抗 部分 努力 払拭 ふっしょく 孝司 コオロギ パウダー 生地 肉まん 生徒 徳島 小松島 中田町 漢方薬 理中
No.00292	2022-06-17	2022	Evening edition	あめや グミ セット カンロ 発売 機能 表示 のど飴 あめ プラズマ 乳酸 ｉＭＵＳＥ イミューズ あめや グミ セット オープン 価格 のど飴 プラズマ 乳酸 ｉＭＵＳＥ キリン ホールディングス 素材 プラズマ 乳酸 配合 免疫 機能 維持 サポート 報告 虎ノ門 カンロ ＰＲ 必着 中旬 発送 マヨネーズ タイプ 調味 キユーピー キユーピー ハーフ 発売 記念 付け替え キャップ キユーピー マヨネーズ カロリー カット リニューアル コク アップ キレ 後味 製法 野菜 水分 町田 小山 キユーピー ハーフ 必着 中旬 発送 カフェ ラテ 風味 プロテイン 武内 製薬 プロテイン 武内 製薬 ＴＨＥ ＰＲＯＴＥＩＮ ＢＥＡＵＴＹ カフェ ラテ 風味 酵母 プロテイン ホエイ カゼイン 吸収 スピード プロテイン ミネラル ビタミン 食物 繊維 美容 コラーゲン ペプチド 乳酸…
No.00293	2022-06-17	2022	Shukan Asahi	業績 長生き 人物 生活 安定 水準 長寿 秘訣 造詣 舞台 還暦 日本 医学 早川 主任 教授 戦乱 北条 早雲 注目 早雲 小田原 拠点 関東 一円 支配 戦国 大名 北条 北条 開祖 舞台 登場 タイミング 勢力 北条 基盤 備中 伊勢 出身 室町 幕府 以降 駿河 大名 今川 当時 伊豆 支配 堀越 公方 足利 成功 伊豆 戦国 大名 伊豆 韮山 相模 小田原 進出 大森 小田原 自ら 陣頭 指揮 相模 名門 三浦 一族 古都 鎌倉 相模 支配 確立 早川 教授 早雲 室町 幕府 武家 貴族 当時 禅寺 家臣 書状 子孫 家訓 教養 荒くれ者 戦国 武将 一線 英国 知能 指数 ＩＱ 確率 研究 結果 研究 寿命 相関 結論 戦国 武将 成功 知能 状況 判断 同盟 武将 家臣 裏切り 謀略 困難 必要 武将 ライバル 長生き 定年 戦国 時代 勝利 うえ 早川 教授 武将 庶民…
No.00294	2022-06-17	2022	Morning edition, Regional (Tokushima), Local section 1	持続 たんぱく 注目 食用 コオロギ 給食 導入 県立 小松島 小松島 食物 生徒 徳島 ベンチャー グリ ラス 協力 コオロギ パウダー 調理 実習 きっかけ 食物 山崎 優希 昨冬 新田 凰翔 誕生 通販 入手 食用 コオロギ プレゼント 友達 一緒 食物 科長 多田 加奈子 教諭 ＳＤＧｓ エシカル 倫理 消費 教材 山崎 新田 昆虫 関心 小林 奏太 パウダー 生地 肉まん 調理 漢方 薬 におい 試食 普通 肉まん 満足 パウダー 抵抗 給食 導入 小松島 西高 食物 生徒 献立 自ら 調理 給食 実施 全校 給食 多田 教諭 アレルギー 課題 年内 チャレンジ 孝司 コオロギ パウダー 生地 肉まん 生徒 小松島 中田町 漢方薬 理中
No.00295	2022-06-16	2022	Evening edition, Society	クリニック 発生 犠牲 放火 殺人 事件 発生 半年 遺族 悲しみ 不安 日々 生前 事件 事件 現場 クリニック 診察 西沢 弘太郎 院長 当時 両親 初旬 西沢 納骨 現実 目の当たり 感じ 事件 直後 気持ち 弘太郎 兄妹 松原 互い 成人 機会 事件 実家 弘太郎 部屋 手紙 埼玉 進学 実家 弘太郎 自分 夏休み 一緒 勉強 たわい 内容 返信 クリア ファイル たんす 引き出し 保管 資料 ボール 心療 内科 関わり 漢方 糖尿 セミナー 資料 勉強 生前 最後 事件 実家 駐車 運転 資料 栄養 ドリンク 食事 不思議 遅く 事件 いっぱい 対応 自分 クリニック 参加 オン ライン 交流 悩み 精神 認識 みんな 心理 カウンセラー 講義 ほどほど 甲斐 江里子 被害 支援 制度 改善 訴え ささい 日々 暮らし 普通 かけがえ クリニック 通院 事件 関西 地方 取材 …
No.00296	2022-06-16	2022	Morning edition, Kyoto edition, Regional (Kyoto), Local section 1	福知山 三和 分校 福知山 生徒 キキョウ 洗顔 せっけん 天然 せっけん 企画 起業 原料 福知山 キキョウ 洗顔 せっけん 化粧 品類 企画 販売 府中 会社 Ｍｉｎｄ Ｌｅａｆ 敏感 スキン ケア 製品 企画 天然 泡立ち キキョウ 弘成 こうせい 社長 福知山 開催 起業 人材 育成 参加 産業 観光 職員 分校 キキョウ キキョウ 福知山 市花 分校 校内 観賞 要望 配布 配布 職員 仲立ち 分校 乾燥 キキョウ エキス 抽出 せっけん 完成 インターネット 販売 開始 分校 以外 調達 分校 キキョウ 農業 感謝 敏感 スキン ケア 難民 スキン ケア 日々 せっけん 思い 工程 生徒 問屋 小売 商談 店頭 販売 生徒 提案 石本 和也 漢方 薬 粉末 美容 効果 商談 販売 滝川 直広 キキョウ 洗顔 せっけん Ｍｉｎｄ Ｌｅａｆ 提供 せっけん 弘成 後列 キキョウ …
No.00297	2022-06-16	2022	Morning edition, Society	クリニック 発生 犠牲 放火 殺人 事件 発生 半年 遺族 悲しみ 不安 日々 生前 事件 事件 現場 クリニック 診察 西沢 弘太郎 院長 当時 両親 初旬 西沢 納骨 現実 目の当たり 感じ 悲しみ 事件 直後 気持ち 弘太郎 兄妹 松原 互い 成人 機会 事件 実家 弘太郎 部屋 手紙 埼玉 進学 実家 弘太郎 自分 夏休み 一緒 勉強 たわい 内容 返信 クリア ファイル たんす 引き出し 保管 資料 ボール 発達 心療 内科 関わり 漢方 糖尿 セミナー 資料 勉強 生前 最後 事件 実家 駐車 運転 資料 医院 事件 現場 クリニック 栄養 ドリンク 食事 不思議 事件 遅く いっぱい 対応 自分 クリニック 参加 オン ライン 交流 悩み 精神 認識 精神 周囲 ケア みんな 心理 カウンセラー 講義 ほどほど 甲斐 江里子 無職 給付 制度 改善 ささい 日々 暮らし 普…
No.00298	2022-06-14	2022	Morning edition, Announcement	神戸 小磯 記念 美術 開催 秘蔵 小磯 良平 武田 薬品 コレクション 主催 同館 小磯 良平 薬用 五感 ワークショップ 生薬 匂い 養生 試飲 講師 尾崎 法子 武田 薬品 工業 京都 薬用 薬剤 漢方 生薬 ソムリエ 両日 参加 本展 観覧 必要 事前 申し込み 締め切り 各日 定員 申し込み ＷＥＢ サイト ｈｔｔｐｓ ｔｉｎｙｕｒｌ ｃｏｍ ｕｔｊｊｓ ｙｍ 同館 展覧 前期 後期 休館 開館 休館 アサガオ 武田 薬品 工業 前期 京都薬 武田薬 都薬 漢方生薬
No.00299	2022-06-10	2022	Shukan Asahi	梅雨 気圧 接近 体調 経験 近年 気圧 不調 天気 名前 認知 メカニズム 対処 天気 急変 気圧 変化 頭痛 身体 声優 活躍 気圧 変化 影響 身体 不調 気圧 調子 日常 生活 支障 性別 症状 記者 周囲 天気 急変 頭痛 倦怠 体調 不良 天気 左右 友人 知人 気圧 寒暖 梅雨 シーズン 梅雨 今度 ゲリラ 豪雨 台風 気圧 変化 頭痛 倦怠 めまい 気分 落ち込み 不調 近年 注目 気象 気圧 不調 中部 教授 症状 専門 研究 なか 天気 痛み 悪化 寒暖 不調 天気 命名 愛知 医科 いたみ 国内 天気 気象 外来 開設 天気 ドクター 天気 自体 命名 以前 存在 最近 梅雨 はしり 天候 雷雨 気圧 急変 症状 人類 発展 異常 気象 自分 ストレス 気圧 症状 改善 発売 ヒット 医薬 ひと 小林 製薬 テイ ラック 古く 漢方 苓散 テイ ラック ブランド マ…
No.00300	2022-05-30	2022	Morning edition, Regional (Nagano), Local section 1	キャンプ 季節 信州 魅力 キャンプ 表情 しな キャン 再開 標高 信州 キャンプ 白樺 零下 近く たき火 ビール 目前 シーズン 初回 須坂 山の神 キャンプ 出会い 信越 須坂 長野 インターチェンジ ほとり 昼過ぎ テント 設営 キャンパー 近く 大人 ずん胴 芋煮 普段 野菜 中華 具材 タラの芽 天ぷら メンマ 乾燥 キノコ 地元 農家 移住 品々 タレ 須坂 温泉 古城 食堂 提供 農家 移住 温泉 みんな 運営 早川 出身 早川 須坂 在学 東南 アジア 旅先 ご飯 人間 幸せ 実感 長野 本社 メーカー 就職 地元 つもり 配属 加工 部門 須坂 協力 応募 須坂 まち 距離 最高 協力 時代 古城 接客 耕作 放棄 対策 協力 委嘱 期間 キャンプ 経営 当時 場所 温泉 山裾 庭木 街路 伐採 早川 キャンプ 整備 修業 昨秋 オープン キャンプ サイト 雰囲気 …
No.00301	2022-05-26	2022	Morning edition, Lifestyle	日本 平均 閉経 閉経 前後 更年 症状 日常 生活 支障 更年 医科 歯科 寺内 公一 てら 教授 更年 特徴 症状 同時 発汗 肩こり 身体 症状 不眠 いらいら 精神 症状 ホルモン エストロゲン 低下 成育 性格 心理 因子 職場 因子 複合 発症 薬 治療 エストロゲン ホルモン 補充 ＨＲＴ 漢方 薬 精神 薬 池上 レディース クリニック 足立 池上 芳美 いけ よしみ 院長 甲状 個人 ホルモン オーダー メイド 治療 ＨＲＴ 飲み薬 貼り薬 塗り薬 粗鬆 こつ そしょう しょう 予防 効果 エストロゲン 子宮 体がん リスク 原則 黄体 ホルモン ＨＲＴ 時期 リスク 寺内 教授 研究 積み重ね 薬 進歩 リスク 日本 産科 婦人 日本 医学 ホルモン 補充 ガイドライン ＨＲＴ 乳がん リスク 影響 指摘 ＨＲＴ リスク 上昇 肥満 喫煙 アルコール 摂取 以下 治療…
No.00302	2022-05-24	2022	Morning edition, General, Kanagawa edition, Regional (Kanagawa)	日本 存在 納豆 国内 食卓 輸出 輸出 中国 貿易 統計 別扱い 香港 日系 在留 邦人 米国 トップ 中国 納豆 北海道 輸出 地元 メーカー コロナ 北海道 中国 観光 人気 一因 ホテル 朝食 納豆 印象 北海道 メーカー 引き合い 流れ 酵素 ナットウ キナーゼ 注目 栄養 中国 漢方 敏感 北海道 はまなす 北広島 浩司 専務 中国 商社 取引 コンテナ 当初 出荷 商社 以外 販路 中国 輸出 冷凍 インターネット 販売 納豆 例外 日本 店頭 パック 中国 パック パック 北海道 メーカー 購入 富裕 わけ 納豆 国内 需要 上昇 トレンド 納豆 協同 組合 連合 広報 担当 市場 高齢 高齢 値段 簡便 意識 結果 日本 人口 減少 段階 先細り わけ 海外 消費 納豆 輸出 カ国 欧米 普及 状況 人口 中国 大豆 発酵 東南 アジア 諸国 日本 レストラン 展開 納…
No.00303	2022-05-24	2022	Morning edition, Regional (Mie), Local section 1	空き家 増加 南伊勢 家屋 片付け レトロ 家具 食器 販売 よろず屋 オープン 同町 移住 草刈り 空き家 片付け 遺品 整理 史也 ビジネス 思い出 品々 出会い 同町 ケ所 商店 通り 閉店 薬局 漢方 看板 雰囲気 よろず屋 商店 看板 営業 のぼり 薬局 カウンター 店内 昭和 世代 電気 製品 家具 食器 古本 歌謡 レコード おもちゃ 空き家 片付け 生活 店番 みんな 北海道 出身 子育て 場所 同町 移住 ミカン 農園 生計 近所 高齢 草刈り 庭木 伐採 粗大 ゴミ 処分 家屋 片付け 遺品 整理 依頼 専業 便利 料金 依頼 人口 同町 人口 減少 流出 空き家 増加 空き家 倍増 空き家 バンク 移住 空き家 活用 移住 定住 コーディネーター 西川 先祖 代々 家財 他人 抵抗 片付け 西川 身内 信頼 存在 人々 思い 品々 人通り 商店 期待 古く 住民 元…
No.00304	2022-05-24	2022	Morning edition, Lifestyle	美容 業界 更年 特集 からだ 症状 更年 症状 ホット フラッシュ 不調 不安 解消 症状 スーパーマーケット 散歩 他人 振る舞い いらいら エステ サロン 立ち上げ 念願 接客 からだ 不調 解決 内科 いらいら 不眠 漢方 薬 症状 緩和 心配 密度 検査 数値 雑誌 インターネット 更年 ホルモン エストロゲン 分泌 低下 閉経 前後 骨量 粗鬆 こつ そしょう しょう リスク 更年 治療 ひと ホルモン 薬 ホルモン 補充 ＨＲＴ 粗鬆 予防 池上 レディース クリニック 足立 受診 池上 芳美 いけ よしみ 院長 月経 状況 症状 更年 密度 悩み ＨＲＴ 血液 検査 ホルモン 濃度 エストロゲン 減少 卵巣 機能 密度 平均 ＨＲＴ 生活 更年 症状 池上 院長 閉経 数値 ホルモン 更年 症状 密度 ＨＲＴ エストロゲン 黄体 ホルモン 飲み薬 補充 ＨＲＴ 神宮司 実…
No.00305	2022-05-20	2022	Morning edition, International	北朝鮮 国内 新型 コロナ ウイルス 感染 公表 国営 メディア 防疫 強化 ＰＣＲ 検査 態勢 膨大 発熱 急増 感染 拡大 実態 オピニオン 社説 朝鮮 通信 発熱 死亡 治療 発熱 連日 人口 北朝鮮 膨大 人数 国家 北朝鮮 チフス 感染 新型 コロナ 以外 発熱 北朝鮮 新型 コロナ 国内 感染 公表 金正 キム ジョンウン 書記 建国 以来 動乱 位置 医薬 住民 薬局 稼働 免疫 漢方 薬 注力 封鎖 平壌 住民 検診 様子 中国 北朝鮮 事情 平壌 公務 教師 食料 配給 消毒 作業 住民 外出 高層 住宅 担当 家庭 発熱 担当 専門 体制 指導 影響 危機 指摘 北朝鮮 内情 隔離 住民 食料 薬 供給 不足 不満 国家 発熱 連日 発表 状況 把握 民心 ソウル 稲田 清英 瀋陽 順姫 漢方薬 感染症
No.00306	2022-05-19	2022	Morning edition, Regional, Local section 1	太子 促進 サンショウ 収穫 本格 オス 受粉 収穫 収穫 ブランド はりま 山椒 さんしょ 但馬 朝倉 太子 宍粟 たつの 両市 同町 休耕 対策 サンショウ 推進 住民 太子 サンショウ 研究 結成 会員 加工 会社 漢方 薬 原料 薬品 製造 会社 出荷 研究 森田 孝一 当初 周辺 自生 オス 花粉 受粉 ２、３ オス サンショウ メス 接ぎ木 花粉 効果 全体 出荷 収穫 井原 義治 サンショウ 鈴なり 井原 収穫 収穫 鈴なり サンショウ 収穫 井原 義治 太子 漢方薬
No.00307	2022-05-18	2022	Morning edition, General, Saitama edition, Regional (Saitama)	戸田 日本 薬科 ボート レーサー スーパー ベルク 共同 薬膳 カレー ベルク 店舗 販売 ボート レーサー 宮崎 安奈 選手 監修 チキン 彩り 野菜 薬膳 カレー 税抜き カレー カレー スパイス 野菜 宮崎 選手 ギョーザ 血行 促進 消化 促進 効果 期待 野菜 ベルク 田中町 販売 促進 イベント 菅原 文仁 市長 日本 薬科 漢方 知見 ボート レーサー アスリート 視点 コラボ 中田 夕貴 選手 監修 ビーフ 玉ねぎ 薬膳 カレー 販売 恭太 戸田 菅原 文仁 市長 販売 促進 一役 同市 ベルク 田中町 宮崎 安奈 選手 監修 チキン 彩り 野菜 薬膳 カレー 日本薬
No.00308	2022-05-02	2022	Morning edition, Society	水俣 公式 確認 行政 水俣 審査 ハードル 裁判 被害 判決 追悼 祈り 熊本 水俣 決意 言葉 参照 認定 訴え 鹿児島 県境 近く 不知火 山腹 石組み 参列 乙女塚 場所 水俣 主催 慰霊 定期 水俣 裁判 被害 慰霊 胎児 少女 水俣 犠牲 下田 良雄 保健 届け出 公式 確認 実子 義兄 慰霊 冒頭 あいさつ 自身 認定 行政 認定 紆余 曲折 頭痛 水俣 典型 症状 手足 しびれ 行政 認定 条件 複数 症状 組み合わせ 熊本 認定 申請 棄却 決定 不服 審査 請求 逆転 結論 半年 水俣 認定 解釈 最高 判決 影響 解釈 定着 近年 運用 水俣 解釈 主張 追認 司法 判断 最高 熊本 地裁 水俣 危機 下田 水俣 絶対 決意 以来 開催 水俣 主催 慰霊 遺族 鹿児島 出水 尾上 マツミ 祈り 言葉 水俣 出水 鹿児島 不知火 沿岸 被害 掘り起こし 利夫 死去 夫…
No.00309	2022-04-19	2022	Evening edition, Society	鑑真 奈良 世界 遺産 招提 鑑真 ゆかり 復興 薬 岐阜 信者 完成 公開 鑑真 奈良 時代 航海 失敗 失明 中国 日本 仏教 経典 教義 戒律 薬学 はじめ 漢方 知識 民衆 救済 鑑真 薬学 招提 復興 境内 一画 平方 奈良 在住 ガーデン デザイナー 英則 設計 アカンサス キキョウ ヤマトトウキ シンボル イカ 鑑真 没後 中国 仏教 株分け 中旬 アジサイ 鑑真 故郷 揚州 名花 揚州 中国 皇帝 煬帝 門外 不出 鑑真 生誕 記念 境内 当時 住職 森本 孝順 きょうじゅ 長老 故人 分類 橋本 竹二郎 指導 平成 修理 金堂 修理 金堂 仏像 修理 保管 建物 必要 建物 薬 橋本 弟子 岐阜 限界 集落 岐阜 漢方 薬局 薬剤 鍼灸 しんきゅう 野崎 康弘 野崎 ごろ 招提 手入れ 岐阜 知人 鑑真 和上 鑑真 和上 花苑 さい 棚田 休耕 平方 薬 岐阜 薬 招提…
No.00310	2022-04-16	2022	Evening edition	贖罪 少年 思い 死去 急性 虚血 疾患 豊中 自宅 取材 遅く 案内 非行 少年 母親 庶民 神戸 小学 連続 殺傷 事件 酒鬼薔薇 聖斗 さかき せいと 少年 審判 裁判 担当 連日 報道 自宅 部屋 いっぱい 記者 一子 加害 少年 少年 送致 公開 原則 処分 決定 全文 公開 所長 談判 結局 要旨 公開 少年 事件 要旨 公開 先例 担当 少年 審判 虐待 背景 少年 まなざし 更生 理解 少年 司法 国民 内容 広報 理解 努力 司法 現役 時代 日本 判官 ネットワーク 少年 ネットワーク 参加 積極 漢方 薬 長男 京大 卒業 裁判 異端 家裁 支部 自分 定年 退官 神戸 事件 少年 手記 出版 非難 一色 内容 事件 教訓 擁護 当時 処分 決定 全文 自ら 月刊 提供 議論 贖罪 しょく 一緒 少年 立ち直り 編集 大久保 真紀 やすひろ 井垣 康弘 声帯 人工 …
No.00311	2022-04-14	2022	Evening edition, Environment	生き物 売買 合法 影響 生物 劣化 野生 生き物 直接 採取 要因 違法 取引 ＷＷＦ ジャパン 野生 生物 グループ 西野 亮子 消費 生き物 輸入 大国 日本 生き物 違法 取引 世界 トラ ゾウ サイ センザン コウ 動物 規模 取引 個体 減少 象牙 漢方 薬 需要 野生 生物 違法 取引 推定 規模 麻薬 武器 取引 犯罪 業者 犯罪 行為 発覚 特徴 もん 勝ち 日本 取引 海外 保護 トカゲ 日本 現地 逮捕 国内 需要 日本 生き物 輸入 大国 ペット 目的 取引 爬虫 ちゅう 生類 人気 ブーム 背景 密猟 コツメカワウソ 商業 取引 原則 禁止 ワシントン 条約 付属 記載 規制 絶滅 恐れ 野生 生物 取引 ワシントン 条約 国内 保存 生き物 生息 保護 密猟 水際 対策 日本 法律 売買 取引 法律 ダメ 状況 生息 影響 契機 消費 ペット 生息 状況 プロ…
No.00312	2022-04-10	2022	Morning edition, Regional, Local section 1	ジャイアント パンダ カンカン ランラン 来園 ピンチ カンカン 鼻水 風邪 対処 中国 漢方 薬 担当 田邉 上野 薬局 葛根 パンダ 風邪 ニュース 大騒ぎ パンダ 田邉 田邉 葛根 薬局 店員 田邉 薬局 店員 体重 田邉 薬局 店員 田邉 購入 乳幼児 風邪薬 カンカン 鼻水 安心 以降 風邪 症状 騒動 語りぐさ 田邉 パンダ ささい 変化 瞬時 不安 異変 即座 園内 プレハブ 公舎 休み 生活 犠牲 機会 和子 ハッパ 本間 屋外 運動 カンカン 上野 動物 漢方薬
No.00313	2022-04-10	2022	Morning edition, Saitama edition, Regional (Saitama), Local section 1	新型 コロナ ウイルス 後遺 症例 分析 自宅 療養 自宅 療養 軽症 症状 感染 症状 後遺 症例 内約 機関 後遺 外来 贄川 分析 後遺 外来 機関 症例 基礎 疾患 未満 以下 若者 全体 発症 時期 高齢 感染 昨夏 発症 後遺 全体 コロナ 感染 療養 方法 自宅 療養 全体 入院 宿泊 療養 重症 中等 入院 宿泊 療養 軽症 症状 自宅 療養 症状 後遺 症状 内容 嗅覚 きゅう かく 動悸 どうき 息切れ 呼吸 困難 倦怠 せき 脱毛 味覚 症例 カ所 症例 呼吸 器内 耳鼻 咽喉 いんこう 神経 内科 精神 皮膚 内科 症例 検査 治療 方針 経過 具体 呼吸 内科 受診 事例 軽症 自宅 療養 療養 終了 息切れ 痛み ＣＴ 呼吸 機能 検査 異常 粘膜 保護 薬 せき 薬 頭痛 嗅覚 きゅう かく 味覚 神経 内科 受診 血液 検査 漢方 薬 頭痛 予防 薬 頭痛…
No.00314	2022-04-08	2022	Shukan Asahi	風呂 楽しみ 入浴 香り 効能 コロナ 温泉 温泉 気分 入浴 睡眠 向上 入浴 理由 リラックス 日本 風呂 近年 シャワー 毎日 入浴 習慣 睡眠 改善 入浴 効果 ＳｌｅｅｐＬＩＶＥ 株式 会社 取締 入浴 睡眠 小林 麻利子 自身 研究 根拠 研究 改善 アドバイス 日本 世界 睡眠 睡眠 不満 ストレス 加齢 手足 冷え 睡眠 入浴 方法 工夫 眠り 深部 体温 内臓 内側 温度 人間 深部 体温 覚醒 就寝 入浴 一時 深部 体温 上昇 体温 タイミング 活用 就寝 深部 体温 上昇 研究 睡眠 体温 調節 呼吸 血液 循環 自律 神経 自律 神経 交感 神経 休養 回復 交感 神経 睡眠 交感 神経 就寝 直前 交感 神経 優位 入浴 温熱 効果 湯船 血管 血流 温熱 浮力 筋肉 緊張 交感 神経 優位 交感 神経 刺激 交感 神経 優位 以下 温度 設定 温度 任せ タ…
No.00315	2022-04-02	2022	Evening edition, General, Society	心身 不調 演奏 楽器 演奏 歌手 ダンサー 治療 歯科 日本 演奏 芸術 医学 研究 音楽 芸術 治療 提供 狙い 繊細 コントロール 必要 ピアノ ギター 演奏 歌手 声楽 バレエ ダンサー 腱鞘 けんしょう 筋肉 関節 職業 症状 芸術 世界 毎日 練習 練習 演奏 影響 心配 受診 治療 症状 音楽 人生 左右 ジストニア 筋肉 異常 人気 デュオ コブクロ 小渕 健太郎 一時 休止 不明 理解 欧米 音楽 医学 研究 音楽 治療 酒井 直隆 整形 外科 国内 研究 設立 研究 整形 外科 歯科 神経 内科 精神 眼科 専門 分野 協力 音楽 支援 診断 治療 予防 研究 アマチュア 治療 研究 専門 参加 予定 機関 ウェブサイト 方針 資金 ネット 募金 クラウド ファンディング 芸術 専門 確立 日本 演奏 芸術 医学 研究 設立 目標 ジストニア ギタリスト 小鳥 プロ …
No.00316	2022-04-01	2022	Shukan Asahi	堂々 成年 会見 気品 ユーモア 愛子 天皇 期待 残り 皇室 危機 回避 激論 天皇 容認 宮家 養子 縁組 実施 減少 東証 再編 コロナ 転換 株主 優待 狙い目 銘柄 ワイド 特集 不安 期待 安倍 分裂 石川 知事 勝利 地元 しこり ウクライナ 難民 会見 吉村 知事 職員 ヒヤ ヒヤ 理由 ニュース 番組 降板 和久田 アナ 露出 期待 巨人 苦戦 予感 浮上 若手 外国 証券 マン 緊急 誌上 座談 ロシア ウクライナ 侵攻 波乱 日本 反戦 ツイート 話題 思い 最後 将軍 渋沢 栄一 尊王 攘夷 映画 信友 直子 監督 インタビュー 入試 最新 データ 早慶 潮流 早稲田 入試 改革 学際 融合 学部 躍進 慶應 規模 路線 入試 日程 追い風 東大 京大 女子 キモチ Ｓｎｏｗ Ｍａｎ 深澤 辰哉 インタビュー 滝沢 便り クラブ 編集 後記 以下 記事 著作 収録…
No.00317	2022-03-29	2022	Morning edition, Regional (Mie), Local section 1	松阪 耕作 放棄 増加 傾向 中山間 収益 獣害 薬用 ミシマ サイコ 実験 作付け 気候 風土 種まき 収穫 専門 研修 関心 農業 ミシマ サイコ セリ 多年 乾燥 生薬 柴胡 サイコ 消炎 解熱 江戸 時代 静岡 三島 付近 サイコ ミシマ サイコ 竹上 真人 担当 職員 先進 四国 漢方 製剤 大手 協調 農事 組合 法人 ヒューマン ライフ 土佐 高知 越知 香川 農家 視察 越知 農地 傾斜 農業 減少 高齢 耕作 放棄 拡大 傾斜 農閑 冬場 収入 薬用 作物 ミシマ サイコ 漢方 薬 におい シカ 食害 松阪 予算 予算 計上 同市 飯高 宮前 中山間 カ所 平方 確保 協力 農家 作付け 実証 実験 担当 維持 獣害 防止 電気 必要 換金 作物 注目 菊地 洋行 香川 三豊 ミシマ サイコ 松阪 提供 漢方薬 漢方製剤
No.00318	2022-03-26	2022	Evening edition, Society	新型 コロナ ウイルス 感染 倦怠 頭痛 症状 コロナ 後遺 症状 周囲 目線 暮らし 一変 人生 選択 後遺 熊本 不安 基礎 疾患 以前 体力 自信 感染 判明 社内 面談 上司 感染 接触 ＰＣＲ 検査 陽性 確認 高熱 味覚 嗅覚 きゅう かく 軽症 診断 自宅 療養 症状 自宅 療養 のど 痛み せき 療養 のど 痛み へんとう 診断 職場 復帰 療養 症状 改善 感染 判明 上司 職場 復帰 勤め先 体調 連絡 だめ 罪悪 婚約 関東 地方 異動 希望 復帰 焦り 耳鼻 咽喉 いんこう 受診 へんとう 症状 精密 検査 熊本 機能 熊本 不安 下旬 同院 血液 検査 ＣＴ 検査 異常 感染 症状 不明 コロナ 後遺 診断 絶対 不安 毎週 通院 せき止め ぜんそく 薬 漢方 薬 通院 せき 入院 症状 のど 痛み 眠り せき 職場 復帰 プレッシャー 退社 後遺 周囲 理解 …
No.00319	2022-03-19	2022	Morning edition, Regional (Kumamoto), Local section 1	新型 コロナ ウイルス 感染 倦怠 頭痛 症状 コロナ 後遺 症状 周囲 目線 暮らし 一変 人生 選択 後遺 熊本 不安 基礎 疾患 以前 体力 自信 感染 判明 社内 面談 上司 感染 接触 ＰＣＲ 検査 陽性 確認 高熱 味覚 嗅覚 きゅう かく 軽症 診断 自宅 療養 症状 自宅 療養 のど 痛み せき 療養 のど 痛み へんとう 診断 職場 復帰 療養 症状 改善 感染 判明 上司 職場 復帰 勤め先 体調 連絡 だめ 罪悪 婚約 関東 地方 異動 希望 復帰 焦り 耳鼻 咽喉 いんこう 受診 のど へんとう 症状 精密 検査 熊本 機能 熊本 不安 下旬 同院 血液 検査 ＣＴ 検査 異常 感染 症状 不明 コロナ 後遺 診断 苦しみ 理由 絶対 不安 毎週 通院 せき止め ぜんそく 薬 漢方 薬 通院 せき 入院 症状 のど 痛み 眠り せき 職場 復帰 プレッシャー 退社…
No.00320	2022-03-18	2022	Evening edition	京都 老舗 喫茶 コーヒー キー コーヒー 京都 イノダ コーヒ ブランド ドリップ オン オリジナル ブレンド モカ ブレンド 有機 珈琲 古都 味わい ブレンド ｇ× オープン 価格 発売 記念 セット オリジナル ブレンド コロンビア ベース 苦み 重厚 味わい 特徴 モカ ブレンド エチオピア モカ 使用 香り 西新橋 キー コーヒー 必着 中旬 発送 紅茶 バッグ セット ワルツ ディル 紅茶 バッグ セレクション ｇ× ディルマ スリランカ 紅茶 ブランド セイロン 紅茶 イングリッシュ ブレックファースト セイロン スプリーム オーソドックス 紅茶 レモン バニラ キャラメル フレーバー 人気 紅茶 バッグ 愛知 豊橋 神野 田町 カノ ワルツ 特販 グループ ディル 紅茶 必着 上旬 発送 食物 繊維 乳酸 粉末 ネスレ 日本 アイソカル ファイバー 乳酸 プラス ｇ× …
No.00321	2022-03-18	2022	Shukan Asahi	司馬 遼太郎 菜の花 シンポジウム 有楽町 よみうり ホール テーマ 胡蝶 新型 コロナ パネリスト 意見 展開 新型 コロナ 感染 拡大 中止 観客 開催 澤田 瞳子 学年 時代 小説 司馬 片っ端 胡蝶 一作 小説 驚き 医学 片隅 自分 小説 司馬 江戸 開城 以降 松本 良順 興味 思い 芳樹 医学 医学 司馬 教科 史実 徹底 うえ 安心 緒方 洪庵 先生 源流 適塾 閉鎖 人物 表現 感銘 松本 良順 順天 系譜 順天 客員 教授 先輩 村上 司馬 出会い 漫画 デビュー 興味 幕末 明治 時代 背景 物語 漫画 気持ち 何十 ＪＩＮ 現代 医者 幕末 タイム スリップ ＳＦ ファンタジー コロナ 時代 世界 磯田 司馬 大作 大量 資料 産物 スピン アウト 司馬 西郷 隆盛 大久保 利通 本当 医者 日本 適塾 出身 大村 益次郎 大鳥 圭介 医者 軍事 西洋 兵学 旧式…
No.00322	2022-03-16	2022	Morning edition, Regional (Tokushima), Local section 1	平安 時代 南無阿弥陀仏 各地 行脚 僧侶 空也 上人 くうや しょう 没後 空也 創建 波羅蜜 ろく はら みつ 京都 高松 メーカー いち 文香 ふみ 制作 文香 手紙 平安 時代 貴族 恋文 香り 思い 平安 疫病 流行 空也 念仏 各地 波羅蜜 空也 イメージ 文香 制作 依頼 空也 文香 名刺 サイズ 財布 名刺 香り 香木 白檀 びゃく だん 漢方 原料 抗菌 丁子 桂皮 けいひ シナモン 調合 原料 空也 時代 香り 表現 住職 川崎 香り 空也 調合 社長 岩佐 一史 岩佐 実家 香川 仏壇 仏具 卒業 仏具 卸問屋 修業 線香 業者 最高 香木 伽羅 きゃら 香り 感動 勉強 香り 知識 感動 人々 架け橋 実家 オリジナル 線香 塗香 ずこう 制作 四国 霊場 寺院 アーティスト 依頼 それぞれ イメージ 独立 日本 伝統 文化 関心 国内外 講師 岩佐 香り 記憶 …
No.00323	2022-03-16	2022	Morning edition, Regional, Local section 1	平安 時代 南無阿弥陀仏 各地 行脚 僧侶 空也 上人 くうや しょう 没後 空也 創建 波羅蜜 ろく はら みつ 京都 高松 メーカー いち 文香 ふみ 制作 文香 手紙 平安 時代 貴族 恋文 香り 思い 平安 疫病 流行 空也 念仏 各地 波羅蜜 空也 イメージ 文香 制作 依頼 空也 文香 名刺 サイズ 財布 名刺 香り 香木 白檀 びゃく だん 漢方 原料 抗菌 丁子 桂皮 けいひ シナモン 調合 原料 空也 時代 香り 表現 住職 川崎 香り 空也 調合 社長 岩佐 一史 岩佐 実家 仏壇 仏具 卒業 仏具 卸問屋 修業 線香 業者 最高 香木 伽羅 きゃら 香り 感動 勉強 香り 知識 感動 人々 架け橋 実家 オリジナル 線香 塗香 ずこう 制作 四国 霊場 寺院 アーティスト 依頼 それぞれ イメージ 独立 日本 伝統 文化 関心 国内外 講師 岩佐 香り 記憶 結びつ…
No.00324	2022-03-16	2022	Morning edition, Regional (Nara), Local section 1	習慣 漢方 薬 原料 大和 当帰 とうき シャクヤク 抽出 加工 生駒 田原町 会社 取締 管理 栄養 清水 幸子 スティック ゼリー 発売 予定 栄養 指導 メタボ 食べ物 生活 習慣 改善 結果 自分 範囲 実行 指導 東洋 医学 答え 上海 医薬 付属 日本 薬膳 シーソー 体内 アンバランス 体質 食材 一定 先生 世界 冷え症 言葉 冷え 万病 もと 東洋 医学 体内 エネルギー 日本 意識 宏行 経営 清栄 薬品 取締 漢方 大和 当帰 シャクヤク 低温 乾燥 装置 大和 当帰 水分 抽出 エキス 原料 試行 錯誤 完成 ゼリー 砂糖 使用 当帰 セリ セロリ 風味 薬務 職員 漢方 薬 効能 答え 習慣 大和 当帰 芍薬 しゃくやく 酵素 スティック ゼリー 税込み 予定 製造 過程 大和 当帰 乾燥 粉末 タブレット 清栄 薬品 大和 当帰 芍薬 酵素 スティック ゼリー…
No.00325	2022-03-03	2022	Evening edition	スパイス カレー スパイス 香辛 カレー 香辛 料理 登山 不思議 ネーミング カレー ファン 聖地 巡礼 食べ歩き 北浜 谷口 カレー 平日 昼間 書店 間借り 営業 看板 メニュー マーラー 豚バラ キーマ カレー 税込み 野菜 だし ジャガイモ スパイス 具材 豆腐 別鍋 大根 カレー 顔ぶれ たび 食感 カレー ルー カレー 別物 谷口 智康 だし ベース スパイス 具材 自由 カレー 感動 きっかけ 知人 経営 カフェ バー 定休 間借り 飲食 谷口 カレー オープン 出店 ハードル 間借り 方式 カレー 欧風 カレー インド スリランカ 現地 カレー 再現 個性 カレー 誕生 次第 アリ スパイス カレー 注目 谷口 開店 当時 カレー 存在 スパイス カレー 近所 サラリーマン 普通 発売 ミシュラン ガイド 価格 満足 ビブグルマン カレー シナジー 新地 飲食 ビル 営…
No.00326	2022-02-06	2022	Morning edition	台湾 国民 介石 美齢 脱出 秘密 トンネル 観光 公開 海外 賓客 接待 宿泊 専用 施設 台北 高級 ホテル 円山 飯店 中国 攻撃 想定 中国 軍事 圧力 なか 一端 人々 参観 中国 共産 内戦 台湾 中国 支持 外交 展開 米国 卒業 アドバイス 台北 丘陵 ホテル トンネル ホテル 改築 台湾 国連 追放 日本 断交 時期 地下 東西 西側 全長 東側 公開 余り 階段 坂道 外部 追っ手 射撃 カーブ 足音 天井 凹凸 塗装 旅行 ガイド 案内 ボランティア ジェン 介石 日中 戦争 前年 監禁 西安 事件 記憶 解説 避難 当時 官邸 士林 官邸 突発 心臓 死亡 総統 独裁 政治 執務 書斎 参観 長男 経国 統治 台湾 総統 直接 選挙 実現 選挙 期間 中国 軍事 威嚇 民主 人々 台湾 出身 登輝 未来 日本 統治 時代 総統 就任 演説 世界 奇跡 民主 改革 …
No.00327	2022-01-15	2022	Evening edition	洋酒 普及 生涯 実業 茨城 南部 牛久 フランス 様式 レンガ 建物 青空 コントラスト 地下 暗室 国産 ワイン 黎明 れい めい 熟成 だる 明治 完成 本格 ワイン 醸造 施設 牛久 シャトー 三河 出身 神谷 兵衛 明治 政府 後押し 山梨 ブドウ ワイン 醸造 本格 ワイン 酸味 日本 兵衛 横浜 外国 居留 洋酒 明治 浅草 日本 最古 洋風 酒場 神谷 バー 開店 輸入 ワイン 蜂蜜 漢方 薬 甘味 ブドウ ブドウ 醸造 瓶詰め 国内 完結 本格 ワイナリー 原野 購入 娘婿 ボルドー 留学 牛久 牛久 文化 芸術 木本 挙周 たか ちか 理由 規模 農場 経営 失敗 土地 鉄道 開通 輸送 戦後 ワイン 規模 縮小 本格 ワイン 国内 消費 成長 拡大 運営 会社 撤退 発表 セクター 運営 牛久 ブドウ ワイン 製造 再開 初夏 出荷 木本 復活 ワイン 渋み 池田 …
No.00328	2022-01-14	2022	Morning edition, Regional (Nara), Local section 1	明日香 風土 目的 明日香 制定 記念 制定 経緯 価値 世界 遺産 登録 日本 こころ ふるさと 関心 明日香 古都 保存 京都 奈良 古都 指定 制定 明日香 風土 保存 暮らし 安定 向上 明記 特徴 記念 明日香 意義 最初 各地 数々 甘樫 飛鳥坐 神社 方面 川原 付近 集落 景観 あゆみ 年表 古都 保存 施行 飛鳥 藤原 宮都 資産 世界 遺産 登録 必要 推薦 素案 文化 提出 動き 栄作 首相 当時 視察 住民 生活 保存 実施 言及 エピソード 高松 古墳 壁画 発見 制定 貢献 各界 偉人 飛鳥 保存 必要 直訴 首相 漢方 御井 御井 首相 提案 実業 松下 幸之助 高松 古墳 指揮 橿原 考古 研究 初代 関西 名誉 教授 末永 雅雄 明日香 期待 テーマ 鼎談 てい 木下 正史 芸大 名誉 教授 考古 明日香 きっかけ 本格 遺跡 中身 価値 世界 遺産 登…
No.00329	2022-01-07	2022	Evening edition, Society	家伝 薬 二宮 尊徳 愛用 成田 成田 新勝 参道 成田 街道 終着 参道 飲食 土産物 航空 会社 外国 クルー 人気 ラーメン バー 新旧 混在 街並み 情緒 建物 和漢 薬局 三橋 薬局 江戸 時代 元禄 創業 明治 前期 蔵造り 店舗 江戸 末期 土蔵 家伝 薬 成田 成田 参詣 道中 薬 重宝 成田 信仰 二宮 尊徳 愛用 三橋 吉兵衛 社長 三橋 恒子 平癒 祈願 参詣 霊験 土産 下痢 食あたり はら くすり 厚生 労働 認可 取得 チョウジ オウ バク 天然 創業 当時 製法 現代 西洋 医学 主流 伝統 薬 ばあ 薬 遠方 青山 祥子 成田 三橋 恒子 京都 嵯峨 御所 薬 文書 千葉 成田 一粒丸三橋薬 成田山一粒丸 漢方薬 道中薬 漢方 一粒丸 西洋医学 和漢方薬 伝統薬 家伝薬 中薬
No.00330	2021-12-15	2021	Morning edition, Regional (Ishikawa), Local section 1	中旬 クリニック 加賀 山代 温泉 北部 診察 クリニック 発熱 外来 受診 ＰＣＲ 検査 新型 コロナ ウイルス 感染 確認 感染 回復 頭痛 嗅覚 きゅう かく 当時 到来 北陸 悩み 診察 永田 院長 予感 来訪 今度 来院 コロナ 回復 嗅覚 痛み 機関 たらい回し 現状 クリニック 開業 感染 外傷 小児 漢方 分野 診察 乳幼児 高齢 迷子 後遺 コロナ 回復 症状 周知 必要 新型 コロナ 感染 後遺 ポス コロ 外来 ホーム ページ 告知 事態 北海道 愛知 京都 千葉 沖縄 流行 以降 毎日 後遺 倦怠 味覚 嗅覚 脱毛 食欲 不振 睡眠 後遺 程度 内容 日常 生活 ケース 教科 内容 クリニック ブレーン フォグ 後遺 症状 学生 休学 余儀 現場 コロナ 感染 息切れ 症状 半年 職場 復帰 コロナ 後遺 全体 治療 確立 永田 院長 日々 症状 軽減 方法 模索…
No.00331	2021-12-15	2021	Morning edition, Regional (Nara), Local section 1	招提 奈良 鑑真 ゆかり 復興 香り 完成 計画 計画 プラン 大賞 緑化 大賞 招提 贈呈 招提 奈良 時代 鑑真 仏典 教義 戒律 薬学 はじめ 漢方 知識 当時 森本 孝順 長老 住職 分類 橋本 竹二郎 指導 もと 境内 金堂 修復 工事 休園 金堂 仏像 修理 保管 建物 薬 橋本 弟子 岐阜 移植 薬 境内 平方 復興 今後 協力 整備 プラン 大賞 公益 財団 法人 都市 緑化 機構 財団 法人 生命 財団 主催 毎年 募集 計画 なか 国土 交通 大臣 緑化 大賞 応募 緑化 普及 文化 国内外 評価 贈呈 生命 嘉樹 奈良 支社 招提 岡本 元興 長老 賞状 副賞 上限 助成 支社 招提 奈良 文化 観光 発展 役割 復興 ブランド 向上 奈良 奈良 観光 幸せ 増加 岡本 長老 文化 保護 同時 活用 意味 香り みな 岡田 完成 イメージ 詳細 変更 予定 招提 提…
No.00332	2021-12-14	2021	Morning edition, Regional (Okayama), Local section 1	宇田川 玄随 西説 内科 撰要 せい せん 木版 刷り 津山 洋学 資料 小島 館長 江戸 時代 後期 医学 解体 新書 出版 洋学 経験 漢方 医学 江戸 医学 実証 西洋 医学 導入 転換 翻訳 前野 良沢 杉田 玄白 触発 数々 才能 登場 輝き 杉田 玄白 博覧 強記 宇田川 玄随 津山 江戸 屋敷 漢方 解体 新書 チーム 学者 交流 西洋 医学 西説 内科 撰要 せい せん 玄随 オランダ ゴルテル 著書 翻訳 国内 西洋 教科 大著 発熱 下痢 卒中 発疹 症状 分類 鑑別 治療 現代 医学 共通 執筆 解体 新書 出版 玄随 数え年 夭折 ようせつ 残り 半分 養子 玄真 出版 玄随 玄真 榕菴 あん 洋学 足跡 玄真 当代 随一 翻訳 大腸 小腸 医学 用語 漢字 すい 化学 翻訳 榕菴 細胞 元素 酸素 窒素 酸化 還元 用語 考案 宇田川 津山 洋学 巨人 苦心 西…
No.00333	2021-12-14	2021	Morning edition	鎮静 漢方 薬 カノ コソウ 名寄 国内 産地 近年 病害虫 被害 収量 収量 確保 培養 取り組み 安定 育苗 方法 カノコ 冷涼 根茎 乾燥 漢方 薬 名寄 製薬 大手 小林 製薬 線虫 病原 被害 収量 減少 農家 前年 収穫 株分け 線虫 病原 収量 一因 農業 振興 もと 茎頂 培養 茎頂 病害虫 影響 組織 茎頂 シャーレ フラスコ 成長 ハウス 圃場 農家 計画 効率 成長 栄養 育苗 方法 国内 漢方 薬 原料 輸入 業界 国内 支援 名寄 カノコ ごろ 本格 名寄 農務 苦労 ノウハウ 蓄積 今後 安定 態勢 本田 大次郎 カノコ 名寄 農業 振興 提供 フラスコ カノコ 漢方薬 小林製薬
No.00334	2021-12-11	2021	Morning edition, Books	庶民 料理 記憶 脳内 再生 街角 食べ物 匂い 実際 ひと ＡＩ 処理 生身 身体 感覚 人間 記憶 媒体 台湾 詩人 ジアオトン 庶民 料理 文化 つづ エッセー 数々 自身 半生 台湾 土地 背景 移民 文化 土台 調味 漢方 生薬 駆使 シアオチー 庶民 料理 本書 目次 アーミー 小籠包 シアオロンバオ 日本 なじみ 炸排 ジャー パイ グー ユー ワンタン ゴンタン 文字 想像 メニュー 必要 つまみ食い 要領 ランダム ページ 時々 政治 翻弄 ほんろう 土地 人々 営み 郷愁 食事 著者 高級 美食 追求 庶民 生活 現場 経過 永和 ヨンホ ドウジアン 豆乳 台湾 野球 棒球 発展 結びつき 全土 ジエン 牡蠣 かき オムレツ 治水 十国 時代 うんちく 著者 肉声 食べ物 記憶 マーヨウジー 肉親 温かみ 中略 台湾 コンビニ 香辛 匂い 路上 煮卵 茶葉 チャーイエ…
No.00335	2021-12-09	2021	Morning edition, Regional (Mie), Local section 1	定職 自宅 就職 ニート 生活 銭湯 店長 きょう 風呂釜 松阪 倉口 常太郎 乙部 銭湯 店長 常太郎 銭湯 思い入れ わけ きっかけ 常雄 誘い 敷島 創業 日本 観音 観音 そば 敷島 付近 大門 にぎわい 敷島 料亭 出入り 芸者 流し 敷島 経営 高齢 設備 老朽 閉店 前日 常雄 敷島 サウナ 常雄 コロナ サウナ 休業 銭湯 唯一 サウナ 敷島 閉店 貼り紙 銭湯 もったい 経営 敷島 番台 常太郎 智子 老後 最初 反対 常太郎 派遣 就職 定職 自宅 ニート 智子 誘い 銭湯 運営 知識 経験 常太郎 松阪 銭湯 職業 訓練 水温 調整 管理 基本 習得 常雄 建設 銭湯 経営 智子 店長 常太郎 開店 売り 風呂 サウナ 漢方 香り 電気 風呂 気泡 風呂 水風呂 湯温 夏場 前後 常太郎 風呂 風呂釜 水温 方法 一定 職人 たまもの 常太郎 正午 ごろ 出勤 掃除…
No.00336	2021-11-26	2021	Shukan Asahi	映画 作り ストーリー 話題 漫画 エンド ロール ツイッター 公開 単行 完売 老若 男女 作者 物語 主人 うみ 仏壇 炊きたて ごはん シーン 日々 なか 思いつき 映画 映像 専攻 美大 交流 自分 なか 映画 衝動 うみ 美大 入学 発売 重版 魅力 紀伊國 書店 新宿 本店 コミック 担当 木村 歩夢 主人 挑戦 姿勢 モノづくり 熱意 中高年 購入 印象 近年 シニア 主人 話題 世代 キャラクター 憧れ 存在 シニア しぐさ 機微 作者 たらちね ジョン 年上 元気 感情 移入 ポジティブ パワー うみ 母親 イメージ 自身 うみ 共通 たらちね 小学 教授 海外 滞在 この世 梗塞 日本 遺体 当時 理解 経験 様子 空気 保育 おかげ 一家 悲観 元気 姉や げんか 小学 たらちね 思春 今度 たらちね 先生 三者 面談 クッション 当時 助け 当時 思い出 親戚 た…
No.00337	2021-11-16	2021	Morning edition, Lifestyle	大黒 摩季 歌手 大黒 摩季 休止 ステージ スポットライト 前年 子宮 全摘 子宮 不妊 治療 区切り スタート 中学 生理 周期 規則 腹痛 出血 電車 思春 みんな 小児 鎮痛 薬 北海道 誕生 プレゼント ピアノ 音楽 友だち 祖父 ピンク レディー キャンディーズ 披露 中学 時代 内緒 バンド すすきの ライブ ハウス 音楽 決意 卒業 上京 バイト オーディション 音楽 プロダクション ビーイング オーディション 合格 ＺＡＲＤ Ｂ’ｚ 人気 バンド バック コーラス 経験 念願 デビュー シングル ＤＡ ＫＡ ＲＡ 話題 ミリオン ヒット づくり レコーディング 日々 テレビ 露出 デビュー 披露目 ライブ 企画 半年 不調 腰痛 腹痛 体調 万全 ふんばり 休養 不思議 マネジャー 婦人 万全 体調 ライブ 婦人 受診 検査 結果 子宮 内膜 子宮 周囲 臓器 圧迫 子…
No.00338	2021-11-13	2021	Morning edition, Weekend supplement	路地 眼鏡 寺町 通り 中通り 商店 後ろ姿 尻尾 途中 先端 かぎ 幸運 カギ 尻尾 日本 学者 京都 教授 歴任 野澤 集団 遺伝 生涯 観察 野澤 曲がり 偏在 平均 曲がり 曲がり ルーツ 木村 直樹 教授 日本 近世 港湾 都市 木村 教授 戦国 時代 末期 織田 信長 比叡 焼き打ち 元亀 ポルトガル 来航 キリシタン 大名 大村 領地 喫水 停泊 水深 当時 航海 技術 政治 地理 技術 条件 木村 教授 江戸 時代 徳川 幕府 貿易 外交 管理 出島 建設 並行 日本 各地 貿易 唐船 とう 入港 集約 島原 ポルトガル 追放 かわり 寛永 平戸 オランダ インド 会社 商館 出島 移設 国内 オランダ 唐船 来航 東南 アジア オランダ インド 会社 拠点 バタビア ジャカルタ オランダ 基本 東南 アジア 日本 行き来 世紀 後半 世紀 半ば 来航 唐船 ぶね 暹羅 …
No.00339	2021-11-13	2021	Morning edition, Regional (Gunma), Local section 2	上毛 歌壇 三輪 武士 糸瓜 へちま 糸瓜水 日常 よし 傘寿 渋川 金谷 野菊 ススキ だんご 雲間 沼田 米子 エレベーター 別れ 孤立 館林 恩田 秋晴れ さお いっぱい 作業 前橋 角田 赤飯 お重 ふた 独り居 老い 仲間 高崎 横山 房子 桐生 岩崎 すみ江 不在 太田 小林 健一 名月 コロナ 収束 たき 邑楽 青山 房江 冷凍 キッチン 前橋 南部 リツ スイミー 川下り 落葉 ひと 太田 金子 絢子 余命 安中 早瀬 裕昭 実家 テレビ 音量 補聴 藤岡 金井 明彦 ケアマネ 体力 気力 パソコン スマホ 今日 桐生 夏美 金谷 糸瓜 正岡 子規 絶筆 糸瓜 子規 漢方 薬 化粧 糸瓜 日常 日々 よし 気概 ススキ だんご 月見 二人 暮らし さま 恩田 入院 面会 ひととき 互い 高齢 自動 エレベーター 別れ際 上毛 俳壇 水野 真由美 言葉 前橋 立見 莞爾 し…
No.00340	2021-11-12	2021	Shukan Asahi	衝動 驚き 小説 自分 自身 反問 胡蝶 明治 伊之助 司馬 時代 英語 ドイツ 通訳 活躍 松本 良順 陸軍 軍医 総監 本誌 村井 重俊 守田 直樹 小林 浮雲 伊之助 司馬 人生 明治 転機 幕末 佐渡 横浜 英国 ウィリアム ウィリス 通訳 ウィリス 公使 医官 戊辰 戦争 傷病 治療 ヨーロッパ 医科 正規 医学 伊之助 英語 医学 知識 伊之助 大気 英語 浮游 オランダ 英語 ドイツ フランス ラテン 中国 伊之助 独学 空気 言語 浮遊 マスター ポンペ 経歴 評価 ウィリス 伊之助 良順 心血 下谷 和泉 通り 医学 のち 東校 東大 医学 前身 復興 ウィリス 伊之助 医学 教授 任命 慶応 江戸 明治 改元 伊之助 恩人 良順 心配 良順 戊辰 戦争 捕縛 本郷 加賀 藩邸 幽囚 伊之助 毎日 本郷 赤門 加賀 屋敷 門前 わけ 良順 赦免 伊之助 良順 引退 明治…
No.00341	2021-10-27	2021	Evening edition	場違い 果実 ミニ バナナ ソーセージ 違和 想像 ツチ アケビ ナラタケ 寄生 ラン 仲間 葉緑 合成 栄養 キノコ シンビジウム ラン 機会 空知 地方 以南 分布 開花 休眠 毎年 気まぐれ 漢方 通草 強壮 効果 ひと
No.00342	2021-10-27	2021	Morning edition, Culture	香港 タンザニア 滞在 雑居 ビル チョン キン マンション 周囲 ドラッグストア 風邪薬 胃腸 薬 英語 表記 薬品 箇所 中国 シール 近代 医学 薬 即効 服用 仕方 飲み合わせ 危険 中国 薬品 フェイク 代わり 香港 タンザニア 渡航 不眠 同国 出身 伝統 調合 薬 香港 薬 乾燥 動物 詰め合わせ 現地 友人 空港 検疫 結局 香港 薬 薬 不眠 香港 薬屋 漢方 涼茶 香り オリジナル 薬 もん 香港 ナチュラル 薬 文化 人類 胃腸薬 近代医学 風邪
No.00343	2021-10-25	2021	Morning edition, Regional (Ishikawa), Local section 1	価格 ジェネリック 医薬 後発 薬 旗振り 普及 水面 メーカー 法令 違反 横行 明るみ 成長 ゆがみ 薬 富山 北陸 直撃 状況 悪化 終わり 薬剤 竹腰 利広 ため息 富山 郊外 竹腰 責任 チューリップ 薬局 アリス 以降 後発 薬 品薄 薬 後発 薬 不足 希望 代替 店舗 在庫 不足 品目 苦慮 不急 薬 機関 調整 薬 切り替え 窓口 理解 苦労 竹腰 薬 効用 保証 そもそも 欠品 不足 メーカー 不祥 小林 化工 福井 あわら 製造 ジェネリック 皮膚 薬 服用 被害 報告 服用 被害 死者 承認 手順 製造 違反 行為 確認 福井 過去 最長 業務 停止 命令 業界 大手 一角 日医 富山 違反 行為 富山 立ち入り 最初 違反 判明 発表 不正 ジェネリック 特許 先発 薬 薬効 供給 医薬 費用 負担 国内 低調 安倍 内閣 方針 シェア 目標 数値 厚生 労働 …
No.00344	2021-10-20	2021	Morning edition, Lifestyle	風呂場 転倒 後頭 ＭＲＩ 検査 異常 硬膜 血腫 症状 硬膜 血腫 症状 注意 治療 方法 喜多村 孝幸 むらた ゆき 五反田 リハビリテーション 院長 品川 硬膜 血腫 外側 頭蓋 がいこつ 硬膜 表面 くも膜 硬膜 くも膜 症状 慢性 硬膜 血腫 高齢 萎縮 隙間 症状 違い 違い 少量 血腫 頭痛 吐き気 手足 まひ 発音 構音 萎縮 症状 徐々 圧迫 認知 症状 症状 記憶 失禁 以内 脳内 検査 認知 治療 改善 認知 機能 硬膜 血腫 症状 神経 外科 神経 内科 ＣＴ ＭＲＩ 撮影 注意 硬膜 血腫 不明 認知 機能 受診 治療 ドリル 洗浄 穿頭 せんとう 血腫 洗浄 基本 局所 麻酔 以内 手術 最近 少量 血腫 漢方 薬 服用 治療 質問 連絡 回答 紙面 メール ｋｅｎｋｏ ａｓａｈｉ ｃｏｍ ファクス 慢性硬膜下血腫 構音障害 神経内科 五反田リハビリ 脳神経内…
No.00345	2021-10-14	2021	Morning edition	以前 タワー 株式 会社 所有 公共 電波 発信 公共 思い込み 阿寒 一帯 個人 私有 湖畔 私有 半信 半疑 本当 私有 珠玉 明治 薩摩 漢方 前田 正名 パリ 代理 公使 欧州 殖産 興業 一時 商務 要職 半生 行脚 各地 地場 産業 釧路 製紙 工場 日露 戦争 阿寒 山林 貸し付け 払い下げ 処分 何事 信条 阿寒 晩年 前田 財産 公共 財産 家訓 欧州 保護 精神 正名 死後 阿寒 国立 公園 指定 次男 正次 土地 相続 ぜんそく 正次 阿寒 滞在 光子 現地 一切 分散 アイヌ 人々 湖畔 土地 提供 コタン づくり ハポ 光子 タカラジェンヌ 宝塚 男爵 次男 もと 台所 火の車 海外 暮らし 財産 国立 公園 保安 指定 土地 暮らし 福祉 施設 創設 協力 奨学 家訓 遺言 阿寒 阿寒 町づくり 奔走 最大 悩み 自ら 死後 阿寒 めい 相続 税金 山林 物納…
No.00346	2021-10-14	2021	Morning edition, Regional, Local section 1	置き薬 老舗 製薬 会社 富山 承認 手順 製造 胃腸 反魂 品目 自主 回収 被害 報告 社内 結果 不正 製造 販売 品目 品目 自主 回収 胃腸 反魂 浄血 顆粒 かりゅう ネオ 眞治 複方 膽丸 ネオ 眞治 胃腸 薬 細粒 散剤 せきどめ チュアマシン 歯痛 頭痛 ヒロ リン パナ ワン 品目 配置 薬 薬局 通信 販売 流通 胃腸 反魂 品目 承認 記載 添加 添加 歯痛 頭痛 ヒロ リン 品目 出荷 安定 試験 承認 基準 適合 結果 品目 製造 終了 通告 実施 立ち入り 品目 不正 発覚 社内 実施 品目 不正 製薬 会社 製造 過程 不正 ジェネリック 大手 日医 富山 漢方 生薬 日本 製薬 上市 業務 停止 命令 創業 不正 発覚 薬 やま イメージ ダウン 野田 佑介 浄血丸 広貫堂複方熊膽丸 北日本製薬 胃腸薬 配置薬 廣貫堂胃腸薬 漢方生薬 日本製薬
No.00347	2021-10-14	2021	Morning edition, Regional (Ishikawa), Local section 1	置き薬 老舗 製薬 会社 富山 承認 手順 製造 胃腸 反魂 品目 自主 回収 被害 報告 社内 結果 不正 製造 販売 品目 品目 自主 回収 胃腸 反魂 浄血 顆粒 かりゅう ネオ 眞治 複方 膽丸 ネオ 眞治 胃腸 薬 細粒 散剤 せきどめ チュアマシン 歯痛 頭痛 ヒロ リン パナ ワン 品目 配置 薬 薬局 通信 販売 流通 胃腸 反魂 品目 承認 記載 添加 添加 歯痛 頭痛 ヒロ リン 品目 出荷 安定 試験 承認 基準 適合 結果 品目 製造 終了 富山 通告 実施 立ち入り 品目 不正 発覚 社内 実施 品目 不正 製薬 会社 製造 過程 不正 ジェネリック 大手 日医 富山 漢方 生薬 日本 製薬 上市 業務 停止 命令 創業 不正 発覚 薬 やま イメージ ダウン 野田 佑介 浄血丸 広貫堂複方熊膽丸 北日本製薬 胃腸薬 配置薬 廣貫堂胃腸薬 漢方生薬 日本製薬
No.00348	2021-10-07	2021	Morning edition, Opinion	無職 篠原 志織 茨城 新型 コロナ ウイルス 感染 後遺 筋痛 脳脊髄 せきずい 慢性 疲労 症候 ＭＥ ＣＦＳ 発症 コロナ インフルエンザ 罹患 りかん 発症 気管 のど 痛み 不明 周囲 せい 運動 不足 スポーツ 旅行 無理 痛み 全身 検査 入院 異常 なし 心療 内科 慢性 疲労 症候 診断 発症 漢方 治療 作業 生活 診断 確立 治療 指定 難病 年金 受給 初診 証明 必要 年数 申請 苦労 治療 確立 生活 救済 現状 新型コロナウイルス感染症 漢方治療 慢性疲労症候群 慢性疲労症 心療内科 慢性疲労 後遺症 気管支炎 ウイルス感染症 感染症
No.00349	2021-10-02	2021	Morning edition, Books	人生 始発 森村 誠一 悪道 吉川 英治 文学 受賞 宣言 作家 生活 当時 戦後 最大 ミステリー 作家 受賞 仕掛け 驚き 時代 小説 衰え 多忙 暮らし 森村 老人 うつ 同時 認知 疑い 闘病 凄絶 せいぜつ 毎日 明日 言葉 森村 言葉 言葉 奇想 天外 漢方 薬 書きおろし 文庫 チラシ 家中 掲載 光景 小説 気持ち 闘い 食欲 体重 結局 森村 鬱病 克服 闘病 老い 意味 未来 以降 説得 過去 自分 未来 自分 人生 時代 老後 人生 終着 人生 始発 ゼロ 続編 エピローグ 友人 孤独 森村 文化 場所 出会い 出会い 未知 遭遇 未来 無限 箴言 しんげん 勇気 座右 池上 冬樹 文芸 評論 中公 新書 ラクレ 月刊 読者 広告 書店 新書 ランキング 獲得 徐々 版元 漢方薬 認知症
No.00350	2021-10-01	2021	Evening edition	ココナツ 由来 オイル 勝山 ネクステージ 仙台 勝山 ＭＣＴ オイル ＭＡＸ シーハチマックス 発売 記念 読者 ココナツ 由来 ＭＣＴ 脂肪 オイル 無味 無臭 無色 コーヒー スムージー サラダ 仙台 青葉 一番町 勝山 ネクステージ ココナツ 由来 オイル 必着 中旬 発送 広島 レモン 使用 調味 ヤマト フーズ 広島 レモン 使用 辛み 調味 レモスコ ＲＥＤ 詰め合わせ 相当 読者 レモン 果汁 唐辛子 藻塩 ブレンド 調味 唐辛子 レモン 風味 ピザ パスタ 広島 三篠 北町 ヤマト フーズ レモスコ 必着 中旬 発送 タイプ レギュラー コーヒー キー コーヒー 発売 タイプ レギュラー コーヒー 珈琲 専門 香り ブレンド コーヒー クラシック オープン 価格 セット 読者 ブレンド コーヒー 酸味 コク バランス ブラウン シュガー 甘み 特徴 クラシック 深煎り …
No.00351	2021-09-30	2021	Evening edition	ドーピング 防止 専門 スポーツ ファーマ シスト ＳＰ 京都 拠点 団体 メンバー ＳＰ 日本 アンチ ドーピング 機構 ＪＡ ＤＡ 認定 薬剤 資格 制度 ＪＡ ＤＡ 日本 薬剤 協力 意図 禁止 薬物 うっかり ドーピング 役割 ＳＰ 一人 哲朗 京都 製薬 会社 サプリメント 傍ら ＳＰ はじめ 栄養 トレーナー オン ライン コミュニティー ドーピング ゼロ 主宰 市販 薬 リスク 大会 出場 ボート 治療 薬 ドーピング 違反 きっかけ 整形 外科 痛み止め 薬 過剰 リスク 薬 服用 実態 心配 ボート アンチ ドーピング 講習 助言 大会 入賞 自分 専門 知識 選手 不安 安心 競技 実感 禁止 薬物 市販 薬 漢方 薬 サプリメント ケース 近年 アマチュア 大会 ドーピング 検査 実施 国体 自転 成年 男子 ケイリン 優勝 選手 海外 サプリメント 服用 薬物 違…
No.00352	2021-09-26	2021	Morning edition, Regional, Local section 1	松江 鳥取 両藩 医者 田代 薬師 如来 坐像 松江 名誉 俳優 芦田 伸介 生家 鍼術 じゅつ はり 松江 藩医 芦田 文書 松江 医術 田代 芦田 松江 松江 殿町 同館 田代 江戸 時代 後期 国学 本居 宣長 門人 伯耆 ほうき くに 米子 鳥取 米子 文化 鳥取 藩医 田代 つね ちか 薬師 如来 坐像 制作 田代 先祖 室町 時代 当時 中国 最新 医学 日本 田代 三喜 三喜 医術 仏教 要素 施術 医王 薬師 如来 存在 重視 三喜 弟子 曲直瀬 道三 三喜 仏教 要素 江戸 時代 漢方 医学 勢力 薬師 如来 坐像 体内 銘文 文化 制作 判明 銘文 薬師 如来 医王 肖像 体内 薬師 尊像 神将 発見 三喜 思想 仏像 芦田 松平 松江 初代 藩主 松平 直政 鍼術 歴代 松江 松江 購入 芦田 文書 鍼灸 しんきゅう 鍼術 流派 芦田 当初 岡山 津山 さい 鍼術 …
No.00353	2021-09-26	2021	Morning edition, Regional (Tottori), Local section 1	松江 鳥取 両藩 医者 田代 薬師 如来 坐像 松江 名誉 俳優 芦田 伸介 生家 鍼術 じゅつ はり 松江 藩医 芦田 文書 松江 医術 田代 芦田 松江 松江 殿町 同館 田代 江戸 時代 後期 国学 本居 宣長 門人 伯耆 ほうき くに 米子 米子 文化 鳥取 藩医 田代 つね ちか 薬師 如来 坐像 制作 田代 先祖 室町 時代 当時 中国 最新 医学 日本 田代 三喜 三喜 医術 仏教 要素 施術 医王 薬師 如来 存在 重視 薬師 如来 坐像 体内 銘文 文化 制作 判明 銘文 薬師 如来 医王 肖像 体内 薬師 尊像 神将 発見 三喜 思想 仏像 芦田 松平 松江 初代 藩主 松平 直政 鍼術 歴代 松江 松江 購入 芦田 文書 鍼灸 しんきゅう 担当 西島 太郎 学芸 仏教 漢方 存在 田代 薬師 如来 芦田 はり 治療 当時 医術 観覧 大人 小中学 休館 同館 大村 …
No.00354	2021-09-25	2021	Morning edition, Weekend supplement	古代 先進 看護 元祖 旅行 島根 出雲 大社 参拝 国造り オオクニヌシ 結びの神 名医 出会い 始末 手術 完治 専門 願い 古代 出雲 先進 出雲 大社 医薬 看護 島根 名誉 教授 小林 祥泰 しょうたい 力説 漢方 専門 資格 小林 古事 因幡 いなば 白兎 しろうさぎ オオクニヌシ ワニ サメ ウサギ がま 助言 漢方 薬 蒲黄 止血 効果 オオクニヌシ 白ウサギ ヤガミ ヒメ 兄弟 嫉妬 大やけど キサガイヒメ ウムガイヒメ 赤貝 ハマグリ 乳汁 オオクニヌシ 皮膚 古事 キサ ガイ 赤貝 ウムガイ ハマグリ キト タウリン カルシウム 皮膚 再生 鎮痛 効果 抗酸 診察 講義 傍ら 古事 出雲 風土 文献 研究 小林 神話 おとぎ話 背景 根拠 オオクニヌシ 中国 王朝 出身 大陸 日本 最新 技術 推測 オオクニヌシ 医薬 境内 キサガイヒメ ウムガイヒメ 日本 看護 …
No.00355	2021-09-22	2021	Evening edition	サトイモ 多年 コウライテンナンショウ 果実 漢字 高麗 天南 緑色 包葉 松明 たいまつ マムシグサ 松明 栄養 アイヌ ラウラウ 地下 デンプン 有毒 美味 うま 天南 鎮痛 効果 漢方 薬名 野草 活用 野草 人間 生薬
No.00356	2021-09-15	2021	Morning edition, Regional, Local section 1	医薬 製造 過程 不正 漢方 生薬 粉末 エキス 製造 販売 日本 製薬 上市 若杉 業務 停止 命令 業務 改善 命令 発表 停止 期間 製造 販売 該当 製品 自主 回収 被害 報告 政策 承認 添加 承認 記載 添加 製造 記録 記載 通告 不正 設立 従業 西村 一郎 取締 ホーム ページ コメント 掲載 不正 ダブル チェック 徹底 品質 管理 人員 確保 再発 防止 田添 北日本製薬 粉末エキス 漢方生薬 添加剤 日本製薬
No.00357	2021-09-14	2021	Morning edition, Regional, Local section 1	クズ 農地 周辺 林縁 マメ科 北海道 奄美 日本 分布 淡路 かずら クズ 農家 最高 やっかい 雑草 草刈り 邪魔 節々 繁殖 拠点 草刈り やぶ あぜ 田畑 やっかい クズ 繁茂 農家 田畑 耕耘 ごろ あぜ なか クズ 好物 積極 そう クズ 場所 クズ 成長 エネルギー でんぷん 葛粉 漢方 薬 葛根 とおり クズ クズ 七草 ひと 紫色 ブドウ 香り ハナバチ 正確 ブドウ グレープ 風味 炭酸 飲料 クズ 花盛り 香り 香り 紫色 模様 ありか 放棄 農地 漢方薬
No.00358	2021-09-12	2021	Morning edition, Osaka city edition, Regional (Osaka), Local section 1	泉大津 新型 コロナ ウイルス 感染 拡大 自宅 療養 オン ライン 実施 市内 在住 自宅 療養 陽性 後遺 時点 前後 市外 専門 対応 漢方 助言 サービス 来年 サイト アクセス 専用 サイト 住所 症状 必要 事項 記入 サイト 運営 会社 内容 調整 担当 自宅 不安 気持ち 後遺 井石 栄司 後遺症
No.00359	2021-09-10	2021	Morning edition, Lifestyle	新型 コロナ ウイルス 感染 倦怠 脱毛 味覚 症状 後遺 専門 外来 機関 邦和 後遺 外来 担当 和田 邦雄 わだ くにお 院長 救急 専門 特徴 治療 方法 外来 特徴 コロナ 症状 自体 軽症 個人 昨日 今日 調子 回復 症状 全身 症状 息切れ 味覚 嗅覚 きゅう かく 味覚 インフルエンザ 症状 インフルエンザ コロナ 症状 治療 後遺 全般 治療 指針 症状 文献 参考 対応 症状 漢方 薬 症状 症状 一覧 後遺 自覚 症状 不安 体調 心配 コロナ 血管 サイトカイン 物質 血管 血液 体調 急変 血液 検査 リスク 血液 薬剤 治療 データ 安心 ＣＴ コンピューター 断層 撮影 検査 すり ガラス 毎月 １、２ 経過 画像 納得 不安 解消 杉浦 奈実 意見 氏名 連絡 明記 うえ ｉｒｙｏ ａｓａｈｉ ｃｏｍ サイト アピタル ｃｏｍ ａｐｉｔａｌ ご覧 邦和 …
No.00360	2021-09-09	2021	Morning edition, Regional, Local section 2	学力 解答 師事 卓見 れい 感染 せんしょう 本質 伝染 でんせん 疫学 えき れい 生気 体外 毒気 指摘 れい 到来 コロナ 感染 なか 感染 伯寿 くじゅ 教え じゅう 解説 漢方 橋本 伯寿 はしもと くじゅ えき ウイルス ワクチン 時代 理論 独力 りょく 最終 段落 さいしゅう らく 疫学 えき 抵抗 ていこう りょく 身体 いし 吉岡 よしおか 伯寿 くじゅ 体内 生気 体外 毒気 指摘 抵抗 ていこう りょく 理論 コロナ 感染 渾身 教え 内容 最終 段落 さいしゅう らく しょうかい 感染 行動 感染 せんしょう 学習 教材 電子 ドリル 学び コーナー 小中学 記事 読解 要約 時事 用語 確認 原則 掲載 電子 ドリル 有料 申し込み ｃｏｍ 漢方医 感染症
No.00361	2021-09-08	2021	Morning edition, Lifestyle	岸和田 製造 半ば 新型 コロナ ウイルス 感染 工場 出入り 業者 時期 検査 陽性 指示 立場 感染 感染 ホテル 療養 体温 ホテル ３、４ 難儀 弁当 のど かゆ ゼリー 体重 自宅 全て わけ ウイルス 感じ 経験 違和 近く 画像 炎症 大型 連休 自宅 療養 息切れ 指摘 インターネット 後遺 外来 ＣＴ コンピューター 断層 撮影 検査 炎症 復帰 無理 呼吸 炎症 全身 漢方 薬 徐々 呼吸 感染 周り ひとごと 杉浦 奈実 意見 氏名 連絡 明記 うえ ｉｒｙｏ ａｓａｈｉ ｃｏｍ サイト アピタル ｃｏｍ ａｐｉｔａｌ ご覧 新型 コロナ ウイルス 感染 後遺 岸和田 漢方薬 新型コロナウイルス感染症 後遺症 ウイルス感染症 感染症
No.00362	2021-09-06	2021	Morning edition, Lifestyle	内装 はじめ 高熱 検査 新型 コロナ ウイルス 感染 感染 当時 ただ 連日 感染 報告 陽性 判明 ホテル 療養 ホテル 担当 看護 心配 様子 不安 戸惑い みんな 医者 状況 ホテル 体調 状況 自宅 トイレ 意識 救急 血圧 点滴 体力 痛感 味覚 違和 牛乳 果物 焼き肉 身長 体重 感染 感染 味覚 邦和 後遺 外来 同院 ＣＴ コンピューター 断層 撮影 検査 肺炎 影響 指摘 味覚 対症 漢方 薬 食べ物 漢方 薬 ２、３ 違和 体重 初旬 再開 ペース 体力 感じ 杉浦 奈実 意見 氏名 連絡 明記 うえ ｉｒｙｏ ａｓａｈｉ ｃｏｍ サイト アピタル ｃｏｍ ａｐｉｔａｌ ご覧 コロナ 感染 焼き肉 違和 味覚障害 漢方薬 対症療法 後遺症
No.00363	2021-09-01	2021	Morning edition, Lifestyle	新型 コロナ ウイルス 感染 高槻 人工 呼吸 同意 人工 呼吸 全身 麻酔 必要 意識 緊急 入院 不安 ホテル 救急 酸素 吸入 血中 酸素 濃度 改善 人工 呼吸 酸素 マスク 様子 改善 ウイルス 薬 レム デシ ビル ベクルリー 投与 処置 徐々 回復 入院 マスク 数値 改善 パルス オキシメーター 入院 退院 全て 通り わけ 階段 電池 切れ 休憩 飼い犬 散歩 骨折 手術 経過 観察 指示 コロナ 後遺 ほったらかし 症状 インターネット 邦和 後遺 外来 邦和 和田 邦雄 わだ くにお 院長 診断 ＣＴ コンピューター 断層 撮影 検査 血液 検査 結果 症状 緩和 漢方 薬 診断 スポーツ 酸素 ボンベ 体調 感染 たばこ 間違い 杉浦 奈実 意見 氏名 連絡 明記 うえ ｉｒｙｏ ａｓａｈｉ ｃｏｍ サイト アピタル ｃｏｍ ａｐｉｔａｌ ご覧 入院 コロナ 治療…
No.00364	2021-08-18	2021	Evening edition	Ｈｉ ｓｉｓｔａ ｗｉｔｈ ｙｏｕ 悩み コンプレックス 商法 過去 通販 会社 発信 内部 事情 作家 フリー ライター ジル 作家 コンプレックス 産業 美容 外科 監修 コスメ 通販 会社 ウェブ 広告 メルマガ 執筆 美容 整形 メール 性器 左右 対称 悩み クリニック 目的 定型 カウンセリング 返信 コスメ 整形 ネガティブ イメージ コンプレックス 金もうけ 側面 自分 性器 におい パートナー におい アンケート 結果 一人 最近 ツイッター ヴァギナ ヴァギナ 匂い 意見 通り 性器 自分 満足 パートナー 悩み 圧倒 本人 他人 セックス アピール 象徴 部位 自分 意識 自分 性器 もん 感じ 当時 インターネット 修整 画像 時代 他人 比較 自分 部分 感覚 レズビアン パートナー 性器 セックス 恋愛 他者 自分 コンプレックス 自分 自体 ストレス 最近 …
No.00365	2021-08-14	2021	Morning edition, General, Regional	専門 大西 麻美 大分 中学 時代 ストレス 授業 腹痛 検査 異常 整腸 服薬 効果 ストレス 思春 悩み 勇気 心療 内科 精神 安定 効果 我慢 卒業 進学 収集 はり きゅう 漢方 存在 けが 肩こり 期待 ストレス 心因 効果 鍼灸 将来 中学 時代 自分 悩み 整腸剤 精神安定剤 心療内科 安定剤
No.00366	2021-08-13	2021	Shukan Asahi	玄朴 良順 玄朴 人間 物事 胡蝶 ポンペ 松本 良順 江戸 蘭方 先輩 伊東 玄朴 対立 良順 激動 幕末 突入 本誌 村井 重俊 守田 直樹 小林 ポンペ 文久 最後 授業 ヵ年 講義 日本 将軍 陛下 諸君 義務 終了 近く 故郷 諸君 多幸 学生 感動 両眼 ポンペ ポンペ 全員 卒業 証書 証書 成績 段階 講評 いわく 授業 成果 みずから ポンペ 日本 滞在 見聞 落第 感動 学生 ポンペ 最後 容赦 教師 ポンペ 松本 良順 最後 評価 オランダ 医学 ポンペ 感謝 言葉 良順 使命 学問 江戸 先生 江戸 良順 世界 下谷 和泉 通り 台東 西洋 医学 医学 改革 ポンペ 推進 つもり 良順 江戸 留守 江戸 医学 激変 凄腕 蘭方 伊東 玄朴 江戸 世界 トップ 勢い 将軍 徳川 家定 危篤 起用 大老 井伊 直弼 瞬時 玄朴 見立て 医者 開業 象先 順番 目当て …
No.00367	2021-07-22	2021	Morning edition, Culture	日本 雑草 草花 台湾 漢方 生薬 台湾 日本 珍重 台湾 雑草 地位 日本 珍重 パパイア バナナ 繁殖 パパイア 果樹 ベランダ プランター 庭先 アスファルト 隙間 都会 台北 先日 マンション 二百 路地 パパイア ヤツデ ラグビー ボール 果実 バナナ 遺伝 配列 クローン 建物 台北 街なか 空き地 邸宅 バナナ パパイア 台湾 各地 街路 ガジュマル クスノキ マンゴー 台北 ごろ 頭上 マンゴー びっくり 豊穣 ほうじょう 土地 恵み 実感 瞬間 歌人 作家 経営
No.00368	2021-07-14	2021	Morning edition, Lifestyle	息子 就寝 吐き気 げっぷ 症状 せき 水分 近く クリニック カメラ ＣＴ 検査 異常 胃酸 薬 秋田 大場 おおば まさる 目白 クリニック 院長 外科 腫瘍 しゅよう 内科 消化 豊島 検査 異常 そう 器質 機能 半年 自覚 症状 症状 胃酸 逆流 症状 水分 摂取 げっぷ 濃度 胃酸 空気 逆流 胸部 慢性 せき 症状 胃酸 逆流 病名 食道 逆流 範囲 英語 略称 ＧＥ ＲＤ ガード 逆流 食道 病名 カメラ 入り口 食道 境目 びらん キズ びらん ガード びらん ガード ＮＥ ＲＤ ナード 病名 逆流 食道 症状 カメラ 観察 キズ 食道 上皮 知覚 胃酸 敏感 反応 病態 特徴 ナード 薬 症状 ケース 胃酸 分泌 薬 仕方 治療 ガイドライン 薬剤 選び 治療 胃酸 攻撃 因子 胃酸 防御 薬 エビデンス 漢方 薬 薬 外科 治療 考慮 質問 連絡 回答 紙面 メール…
No.00369	2021-07-10	2021	Morning edition, Osaka prefecture edition, Regional (Osaka), Local section 2	営業 平日 ランチタイム 店内 満員 行列 ハードル スパイス フルーツ ベース 具材 だし 味わい スパイス カレー ミシュラン ガイド 価格 満足 ビブグルマン メニュー 定番 チキン ポーク ジンジャー 税込み 週替わり 週替わり しらす グリーン カレー あさり キーマ あん肝 キーマ カレー 食材 パプリカ キャベツ 副菜 ワン プレート 大人 ランチ 切り盛り あや スパイス 漢方 自分 毎日 スパイス 少量 小麦 一切 食後 一口 サイズ ヨーグルト 手作り 新地 ビル 今月 定期 ワイン タパス スペイン 小皿 料理 営業 シナ バル 好評 森嶋 俊晴 シナジー 堂島 堂島 レジャー ビル ＪＲ 新地 徒歩 売り切れ 次第 終了 日休 シナ バル 禁煙 番号 公表 最新 フェイス ブック ｓｙｎｅｒｇｙｃｕｒｒｙ チキン カレー グリーン カレー 税込み 店主 堂島
No.00370	2021-07-09	2021	Evening edition, Society	記録 豪雨 被害 熊本 球磨 集落 冊子 完成 集落 住民 名字 集落 豪雨 災害 風景 収録 社団 法人 くま むら 山村 活性 制作 球磨 集落 巡り 集落 上巻 豪雨 発行 集落 下巻 名前 人口 集落 名字 住民 名前 恵子 ツアー 案内 冊子 づくり 復興 東海 康夫 名誉 教授 文化 会員 編集 スタッフ 郷土 住民 現地 住民 名字 集落 名字 少数 出入り 集落 境界 集中 集落 名字 集落 材木 運搬 産業 従事 名字 労働 上巻 地下 じげ 集落 ページ ＪＲ 肥薩 菜の花 そば 観光 列車 わたり 駅舎 国道 並木 球磨 鉄橋 風景 昨夏 豪雨 住宅 全半壊 自宅 浸水 村民 被災 下巻 制作 復興 一環 上巻 補助 風景 下巻 豪雨 風景 文化 被災 避難 生活 住民 下巻 風景 上巻 下巻 印刷 上下 合体 印刷 合体 名誉 教授 他誌 寄稿 被災 課題 論考 …
No.00371	2021-06-30	2021	Morning edition, Regional (Kumamoto), Local section 1	記録 豪雨 被害 球磨 集落 冊子 完成 集落 住民 名字 集落 豪雨 災害 風景 収録 社団 法人 くま むら 山村 活性 制作 球磨 集落 巡り 集落 上巻 豪雨 発行 集落 下巻 人口 集落 名字 住民 名前 恵子 ツアー 案内 冊子 づくり 復興 東海 康夫 名誉 教授 文化 会員 編集 スタッフ 郷土 住民 資料 現地 住民 名字 集落 名字 少数 出入り 集落 境界 集中 集落 名字 集落 材木 運搬 産業 従事 名字 労働 上巻 地下 じげ 集落 ページ ＪＲ 肥薩 菜の花 そば 観光 列車 わたり 駅舎 国道 並木 球磨 鉄橋 風景 昨夏 豪雨 住宅 全半壊 自宅 浸水 村民 被災 下巻 制作 復興 一環 上巻 補助 下巻 豪雨 風景 文化 被災 避難 生活 住民 下巻 風景 上巻 下巻 印刷 上下 合体 印刷 合体 名誉 教授 他誌 寄稿 被災 課題 論考 転載 役場 …
No.00372	2021-06-25	2021	Shukan Asahi	花神 胡蝶 司馬 医学 テーマ 西洋 文明 受容 情熱 人々 ひと 幕末 安田 講堂 医学 部外 開講 記念 明治 以前 医者 医学 大坂 緒方 洪庵 適塾 花神 順天 前身 医学 順天 出身 のち 幕府 医者 松本 良順 松本 良順 西洋 医学 ポンペ 先生 胡蝶 感想 なにぶん ひと ひと コント ふう 緒方 洪庵 オランダ 漢文 オランダ 大坂 素人 洪庵 病理 幸い ばい菌 時代 通用 時代 医学 船場 洪庵 適塾 建物 洪庵 西洋 誕生 福沢 諭吉 大鳥 圭介 大村 益次郎 長与 専斎 人々 近所 紀州 華岡 青洲 ゆかり 適塾 塾生 そう 華岡 青洲 天才 外科 麻酔 手術 蘭方 漢方 漢方 門外 不出 華岡 青洲 文化 兄弟 一札 秘密 相伝 洪庵 当時 学会 洪庵 弟子 医術 塾生 越前 橋本 左内 青年 夜鷹 治療 洪庵 先生 コレラ コレラ 対処 自費 出版 自分 経…
No.00373	2021-06-21	2021	Morning edition, Regional (Tochigi), Local section 1	江戸 後期 先進 壬生 テーマ 壬生 医士 幕末 最強 ドクター 壬生 町立 民俗 資料 当時 死者 天然 予防 種痘 徹底 藩医 藩主 口上 同館 開明 藩主 鳥居 ただ ひろ 蘭学 がく 積極 医学 近代 オランダ 軍医 ポンペ 来日 藩医 榊原 玄瑞 げん 派遣 日本 体系 西洋 医学 二宮 尊徳 主治 壬生 藩医 斎藤 玄昌 げんしょう 関東 諸藩 人体 解剖 指示 段階 領内 種痘 資料 斎藤 人体 解剖 記録 解体 明治 維新 漢方 賢人 明治 天皇 藩主 侍医 漢方 河内 こうち ぜんせ 肖像 資料 戊辰 戦争 負傷 治療 壬生 国内 看護 祝日 休み 尚徳 牛痘 人命 たすけ 鳥居 口上 壬生 本丸 漢方医 西洋医学
No.00374	2021-06-20	2021	Morning edition, Life & Aging	Ｒｅ ライフ 人生 充実 日本 一生 進歩 生存 なか 心配 金のこ 高額 自己 負担 歯止め 収入 視野 ファイナンシャル プランナー ＦＰ 黒田 尚子 乳がん 告知 ＦＰ 軌道 矢先 痛み かゆみ 当時 将来 費用 不安 都内 入院 乳房 切除 半年 入院 乳房 再建 手術 再発 確認 定期 検査 費用 総額 乳房 再建 費用 当時 手術 全額 自己 負担 保険 適用 人ごと 家計 影響 治療 専念 黒田 経験 著書 家計 アドバイス 黒田 制度 支え 保険 制度 高額 療養 制度 自己 負担 歯止め 保険 未満 自己 負担 原則 負担 高額 一定 上限 高額 療養 上限 収入 以下 年収 治療 上限 治療 長期 上限 仕組み 高額 療養 原則 後払い 払い戻し 申請 手続き 必要 ケース 黒田 限度 適用 認定 申請 認定 最初 上限 うえ 高額 療養 申請 原則 黒田 節約 手段…
No.00375	2021-06-12	2021	Morning edition, Weekend supplement	料理 研究 雅世 ルバーブ 食用 大黄 便秘 改善 漢方 薬 大黄 仲間 食物 繊維 西洋 人気 野菜 重宝 フランス 料理 勉強 タルト パリ 菓子 店頭 大小 サイズ ルバーブ タルト 中身 フランス タルト タルト タルト 酸味 圧倒 刺激 タルト 近年 ルバーブ 長野 国内 スーパー フキ 部分 フランス 購入 必要 酸味 変わり 砂糖 水分 水分 水分 シロップ ルバーブ タルト 一緒 クリーム バター 酸味 ルバーブ タルト 材料 直径 ｃｍ タルト ルバーブ 砂糖 砂糖 適量 タルト 生地 材料 小麦 バター ひと つまみ 砂糖 小さじ 材料 グラニュー クリーム ｍｌ アーモンド パウダー バター ルバーブ ｃｍ 砂糖 水分 ルバーブ タルト 生地 用意 生地 バター 室温 ボウル 小麦 砂糖 指先 周り 小麦 バター カード 全体 ラップ 冷蔵 ｍｍ おもし オーブン …
No.00376	2021-06-08	2021	Morning edition, Regional (Nara), Local section 1	天川 洞川 どろ がわ 財産 音楽 坂本 龍一 森林 保全 団体 森づくり 活性 連携 協定 森林 再生 財産 所有 針葉 伐採 特産 伝統 漢方 薬 陀羅尼 だら 原料 キハダ 広葉 保全 団体 社団 法人 モア トゥリーズ 水谷 伸吉 訪問 車谷 村長 協定 団体 都市 理念 協賛 協力 国内外 自治 協定 天川 近畿 地方 車谷 村長 森林 荒廃 なか 森林 あいさつ 水谷 森づくり 結果 世代 バトン タッチ 植林 洞川 スギ ヒノキ 皆伐 計画 キハダ 植林 伐採 造林 シカ 食害 対策 経費 負担 資金 支援 期待 陀羅尼 発祥 キハダ 樹皮 岐阜 県外 樹皮 収穫 キハダ 植林 価値 狙い 福田 純也 ヒノキ 連携 協定 車谷 村長 モア トゥリーズ 水谷 伸吉 天川 沢谷 漢方薬 伝統的漢方薬
No.00377	2021-05-28	2021	Shukan Asahi	緒方 洪庵 無私 人柄 泰然 野望 双方 共通 多量 親切 胡蝶 松本 良順 泰然 佐倉 順天 創始 天然 種痘 奔走 子孫 佐倉 コロナ 本誌 村井 重俊 守田 直樹 小林 胡蝶 松本 良順 伊之助 司馬 他者 良順 まこと 屋敷 伊之助 良順 伊之助 武士 人間 佐渡 商人 育ち 伊之助 武士 主従 師弟 オランダ 能力 伊之助 原書 暗記 能力 江戸 オランダ 良順 逆転 良順 昼間 漢方 医学 夜間 オランダ 医学 伊之助 活用 伊之助 異能 頭脳 伊之助 蘭書 伊之助 教師 蘭書 方法 伊之助 幸せ 良順 オランダ 伊之助 人間 音痴 松本 屋敷 良順 小柄 紛失 近所 真魚 祖父 伊之助 終生 弱点 良順 伊之助 実父 良順 見習 登城 良順 伊之助 良順 えたい 駕籠 土地 一人 伊之助 伊之助 蘭方 佐倉 順天 良順 実父 泰然 佐倉 千葉 佐倉 幕末 大坂 適塾 佐倉 …
No.00378	2021-05-22	2021	Morning edition, Regional, Local section 1	江戸 時代 松江 生薬 雲州 人参 にんじん 高麗 人参 減少 存続 島根 地元 酒蔵 杜氏 とうじ 復活 クラウド ファンディング ＣＦ 資金 高麗 人参 滋養 強壮 薬効 高級 江戸 時代 八代 将軍 徳川 吉宗 諸藩 国内 成功 会津 福島 信州 長野 雲州 島根 産地 なか 松江 高麗 人参 高級 雲州 人参 珍重 松江 財政 立て直し 貢献 手間 収穫 農家 大根 松江 八束 日本 庭園 島内 状況 島根 生薬 研究 出雲 漢方 研究 苦境 雲州 人参 生薬 企画 生薬 研究 清酒 てん おん 板倉 酒造 出雲 塩冶 杜氏 小島 達也 配合 体調 神名 なび 雲州 人参 配合 胃腸 効果 重視 もり 人参 シナモン ショウガ 内側 効果 生薬 バランス 配合 はちみつ 食前 ソーダ ジンジャー エール 島根 医学 医学 片岡 雲州 人参 国内 生薬 海外 生薬 危機 状況 付加…
No.00379	2021-05-21	2021	Shukan Asahi	良順 本来 武侠 暮夜 養父 登喜 ならず者 首領 胡蝶 西洋 医学 先駆 松本 良順 蘭方 江戸 先祖 キップ 子孫 本誌 村井 重俊 守田 直樹 小林 胡蝶 主人 松本 良順 佐渡 語学 天才 伊之助 司馬 理解 功績 幕末 明治 初期 日本 近代 医学 ひとり 将軍 のち 西洋 医学 頭取 明治 陸軍 初代 軍医 総監 男爵 人情 エピソード 新選 応援 大磯 海水 発展 寄与 江戸 佐倉 千葉 佐倉 招き 佐倉 順天 蘭方 泰然 次男 蘭方 友人 将軍 松本 良甫 養子 登喜 祝言 吹き矢 良順 登喜 すずめ 良順 両国 薬研堀 町医 べらんめえ 一生 子供 坊主 僧形 必要 だいたい 稼業 役者 江戸 医者 わけ 将軍 手足 つね 着物 連中 医術 俳句 連中 時代 遅れ 蘭方 医学 日本 嘉永 天然 牛痘 種痘 京都 大坂 江戸 佐倉 順天 普及 先頭 幕府 蘭方 禁止 漢方…
No.00380	2021-05-15	2021	Morning edition, Economy	ロート 製薬 リップ クリーム 国内 売り上げ タイプ 不振 コロナ マスク 着用 乾き 化粧 必要 機会 外出 自粛 影響 日焼け 止め 低調 肥満 漢方 薬 好調 コロナ 太り 対策 杉本 雅史 社長 会見 コロナ ニーズ タイムリー 具体 マスク 肌荒れ 対応 奏子 ロート 製薬 リップザカラー プレシャス レッド 肥満症 漢方薬 ロート製薬
No.00381	2021-05-10	2021	Evening edition, Society	手作り コーラ クラフト コーラ 三重 伊勢 福祉 介護 会社 販売 着色 保存 香料 使用 値段 少々 志向 予想 売れ行き いす ベッド レンタル 展開 グッド ナル 社長 成瀬 和久 以前 農業 高齢 元気 休耕 農作 高齢 雇用 検討 社長 以下 漢方 薬 青汁 材料 候補 社員 結果 ショウガ 唐辛子 材料 クラフト コーラ 製造 販売 営業 担当 倉田 敏明 レシピ 作り 通常 業務 合間 会社 キッチン 試行 錯誤 スパイス 分量 シロップ 組み合わせ 試作 たび 成瀬 社長 試飲 深み 注文 改良 暮れ レシピ 完成 材料 三重 マイヤー レモン ライム きび 砂糖 カルダモン コーラ ナッツ スパイス スパイス 風味 炭酸 牛乳 料理 アピール 成瀬 役員 千代子 会社 フロー ナル 設立 伊勢 志摩 地方 土産物 酒店 ホテル 販売 高齢 雇用 イセカルダモンコーラ …
No.00382	2021-05-05	2021	Morning edition, Lifestyle	倦怠 期間 日常 生活 支障 病態 古く 報告 国内 以降 本格 研究 特定 治療 確立 新型 コロナ ウイルス 感染 発症 症例 インフルエンザ 感染 倦怠 全身 痛み 不眠 インフル 回復 販売 復帰 疲労 食事 もや 集中 経験 内科 神経 外科 分泌 心療 内科 退職 検査 異常 インターネット 症状 機関 ナカトミファティーグケアクリニック 受診 中富 康仁 院長 筋痛 脳脊髄 せきずい 慢性 疲労 症候 ＭＥ ＣＦＳ 診断 疲労 症状 米国 ネバダ 報告 疾病 対策 ＣＤＣ 慢性 疲労 症候 ＣＦＳ 命名 共通 症状 筋痛 脳脊髄 ＭＥ 病名 国内 厚生 労働 研究 診断 目安 疲労 倦怠 認知 機能 半年 再発 診断 発症 人口 推計 程度 症状 診断 治療 確立 中富 症状 改善 報告 薬 運動 効果 個人 漢方 薬 ビタミン 効果 痛み止め 睡眠 薬 症状 当初 椅子 …
No.00383	2021-04-28	2021	Morning edition, Osaka prefecture edition, Regional (Osaka), Local section 2	若者 箕面 笠田 桂子 愛嬌 きょう 住吉 阪本 秀子 テレビ ドラマ 吹田 久雄 魔力 和泉 稲葉 押鮨 高槻 デパート 八尾 森田 恵子 ファン 箕面 植村 アメ 河内長野 梶原 弘光 方言 城東 後藤 恭明 ビル 守口 沼田 捷二 こい こぼん 富田林 松島 きよみ マスク 茨木 錦織 ヒョウ柄 無敵 豊中 水野 黒兎 勝ち 免罪 中野 博正 かんにん 仲間 入り 住之江 土井 智子 漢方 米澤 俶子 アホボケカス 二人 藤井寺 折り のれん 茨木 越智 いらち くせ 語尾 岸和田 真城 達彦 道頓堀 プロポーズ 泉南 秋田 熊取 石原 卓二 値引き 覚悟 谷口 東風 ニイハオ なんぎ グリコ 河内長野 村上 直樹 丁稚 船場 住吉 藤島 たか たこ 世話 澤井 敏治 大和 べべ タイガース 茨木 榎本 博之 初め ナンパ 東大阪 安井 秀美 豊中 北野 文夫 コロナ もん 負け …
No.00384	2021-04-16	2021	Shukan Asahi	巣ごもり 生活 ストレス 解消 スポーツ 筋力 運動 ケガ もと 自身 サイン 確認 ストレッチ 筋トレ 緊急 事態 宣言 会社 専門 クリニック 参道 渋谷 悩み 来院 同院 桑原 筋肉 関節 機能 低下 痛み 限界 結果 普通 通勤 レベル 運動 首都 緊急 事態 宣言 最高 季節 巣ごもり 生活 運動 危険 バランス 動き コントロール 機能 俊敏 必要 筋力 わけ あまり 巣ごもり 生活 要素 指摘 運動 伊奈 埼玉 伊奈 院長 石橋 英明 ページ 運動 機能 低下 サイン 用意 足腰 立ち上がり テスト リスク ロコモティブシンドローム ロコ 判定 テスト 定期 自身 運動 機能 変化 確認 石橋 運動 機能 低下 運動 心配 痛み 膝痛 筋肉 関節 関節 働き 筋力 関節 安定 運動 余分 痛み 関節 筋力 低下 痛み 部分 下肢 筋力 低下 骨折 危険 低下 痛み 直結 関…
No.00385	2021-04-12	2021	AERA weekly	トーーク 幸せ 素人 ＫＡＤＯＫＡＷＡ 著書 累計 突破 話題 作家 メソッド 起業 会社 主婦 人気 最新 イライラ 怒り 子育て 出版 子育て ＡＥＲＡ ｗｉｔｈ Ｋｉｄｓ 企画 開催 子育て 実践 書籍 コロナ 実際 子育て ママ イライラ 怒り 子育て リアル 受講 ママ 自身 幸せ コンセプト 参加 全員 自分 自身 変化 様子 誌面 話題 反抗 対応 子育て 悩み 網羅 子育て 間違い なし 夫婦 ご覧 気持ち イライラ 怒り 子育て 定価 税込み ページ オン ライン イベント 開催 漢方 レッスン 週刊 ムック 未病 本格 漢方 出版 記念 医学 識者 オン ライン イベント 開催 ニュー 時代 維持 未病 セルフメディケーション カギ 参加 漢方 レッスン 日時 定員 抽選 参加 申し込み ｈｔｔｐｓ ｄｏｔ ａｓａｈｉ ｃｏｍ ａｄ 応募 締め切り イベント 講師 酒…
No.00386	2021-04-11	2021	Morning edition, Regional, Local section 1	横浜 中華 誕生 企画 横浜 中華 軌跡 ふるさと 横浜 横浜 ユーラシア 文化 開幕 老舗 公開 資料 震災 戦災 飛躍 コロナ 軌跡 横浜 対外 貿易 開港 欧米 中国 人々 横浜 来航 江戸 幕府 横浜 山下町 山手町 日本 大通 外国 居留 山下町 付近 中華 企画 閉店 老舗 資料 公開 中華 料理 円卓 食器 びょうぶ 昭和 日本 中華 料理 店内 再現 漢方 薬局 大徳 閉店 幕末 慶応 創業 看板 生薬 びん 関東 震災 倒壊 工事 現場 出土 中華 会館 初代 帝廟 改築 華僑 製造 ピアノ 実物 公開 コロナ 中華 ルーツ パネル 担当 泉美 館長 観光 横浜 中華 ふるさと 外国 ルーツ 都市 横浜 証し 小・中学 横浜 市内 在住 同館 田井中 雅人 中華 料理 円卓 食器 びょうぶ 回転 テーブル 座卓 スタイル 漢方 薬局 大徳 看板 生薬 びん 薬剤 てんび…
No.00387	2021-04-07	2021	Morning edition, Lifestyle	心臓 血液 動脈 難病 血圧 悪化 仕組み 国立 循環 研究 グループ 解明 体外 化学 物質 分解 たんぱく 働き 治療 アカデミー 紀要 発表 血圧 動脈 異常 血圧 不全 難病 潰瘍 かいよう 腸炎 漢方 薬 青黛 発病 ケース 化学 物質 発病 指摘 グループ 体外 化学 物質 解毒 仕組み たんぱく ＡＨＲ 注目 血圧 血液 ＡＨＲ 働き 重症 傾向 動物 実験 ＡＨＲ 働き 物質 重症 血圧 症状 遺伝 操作 ラット ＡＨＲ 働き 化学 物質 確認 グループ 結果 血液 ＡＨＲ 働き 重症 リスク 推定 ＡＨＲ 働き 治療 研究 中岡 良和 部長 根本 治療 期待 瀬川 茂子 大腸炎 漢方薬 大腸 肺高血圧症 高血圧症
No.00388	2021-03-20	2021	Morning edition, Regional, Local section 2	文化 審議 佐渡 高田 住宅 主屋 登録 有形 文化 登録 文部 答申 登録 登録 有形 文化 建造 答申 佐渡 相川 大工 明治 昭和 時代 建築 高田 住宅 主屋 土蔵 佐渡 高田 鉱山 経営 漢方 薬 製造 販売 文化 景観 佐渡 相川 鉱山 鉱山 文化 景観 数寄屋 造り 座敷 卓越 大工 技術 評価 登録 有形 文化 登録 見込み 高田 住宅 主屋 佐渡 提供 漢方薬
No.00389	2021-03-16	2021	Evening edition, Commentary	本棚 スペース 憧れ 書店 シェア 本屋 スタイル 古書 島根 出雲 カフェ 一角 開店 店名 ブックス 企画 個性 本棚 きっかけ 期待 出雲 役所 近く オープン カフェ オトナ キチ コーヒー 経営 坂根 めぐみ 物置 店内 一室 手作り 本棚 下旬 ＳＮＳ 書店 募集 中旬 本棚 書店 月額 四方 売り上げ 全額 販売 カフェ レジ 店番 必要 手書き ポップ ＳＮＳ ライブ 配信 本棚 店主 自身 宣伝 発信 出店 個性 本棚 書籍 現役 東洋 医学 漢方 ビジネス Ｇｏｏｇｌｅ 社員 セレクト 映画 旅行 主婦 坂根 吉祥寺 シェア 本屋 ブック マンション 取り組み 共感 企画 地方 本屋 ネット 書店 店舗 自分 興味 以外 坂根 つながり 場所 清水 掲載 ブックス 企画 坂根 めぐみ 島根 出雲 今市 東洋医学 東洋医
No.00390	2021-03-12	2021	Morning edition, Regional, Local section 2	飯田 浜松 福長 浅雄 黎明 れい めい 飛行 作り 挑戦 墜落 国産 旅客 製造 成功 無謀 ヒコー 野郎 母校 飯田 福長 教材 授業 浅雄 天竜 農家 わんぱく 人気 米国 ライト 兄弟 世界 動力 飛行 トンビ 浅雄 覚醒 地元 天竜 木材 就職 製材 創業 兵庫 川西 陸軍 大尉 徳川 好敏 日本 飛行 記事 遠州 猪突 猛進 徳川 助手 埼玉 所沢 川西 定期 航空 製材 資金 千葉 津田沼 拠点 民間 航空 先駆 飛行 技術 習得 起業 条件 民間 ロマン 天竜 河口 掛塚 磐田 福長 飛行 研究 設立 四男 四郎 五男 五郎 資金 集め 株式 会社 社長 浜松 開誠 創始 長谷川 鉄雄 当時 株主 名簿 掛塚 飯田 河口 周辺 福長 投資 会社 飛行 製造 操縦 訓練 墜落 木製 けが 国産 旅客 完成 浅雄 飛行 天竜 馬力 最高 時速 航空 当局 旅客 認定 旅客 輸…
No.00391	2021-03-12	2021	Morning edition, Regional, Local section 1	鍼灸 しんきゅう 漢方 医学 日本 伝来 なか 発展 免疫 期待 ウイルス 感染 予防 対策 体質 改善 千葉 付属 鍼灸 外来 主任 森田 監修 鍼灸 川見 まりあ 指導 免疫 アップ 教材 会員 カルチャー 千葉 川見 まりあ 付属病院 漢方医 漢方医学 千葉大付属病院
No.00392	2021-03-09	2021	Evening edition, Culture	新宿 よし コーラ スパイス 香り 市販 コーラ 配合 コーラ 小林 広告 代理 傍ら 世界 コーラ 納得 コーラ アトランタ コーラ レシピ もと 試行 錯誤 漢方 調合 職人 祖父 メモ 頼り スパイス 調合 天然 素材 コーラ 自社 工場 製造 こだわり アサヒ ファミリー ニュース 丸山 セット 送料 購入 インターネット ｉｎｆｏ ｉｙｏｓｈｉｃｏｌａ
No.00393	2021-03-06	2021	Morning edition, Weekend supplement	新型 コロナ ウイルス 感染 拡大 自宅 食事 きざみ ショウガ スープ のど 刺激 食欲 増進 ショウガ コツ 川崎 ショウガ 料理 専門 オーナー 森島 紀子 森島 高知 農家 毎年 ショウガ 料理 ポイント 適量 和食 洋食 中華 スイーツ だめ 自分 皮ご 香り そう ショウガ コク うまみ 森島 ショウガ スープ 春雨 野菜 ソーセージ カレー スープ 実際 ショウガ カレー 風味 ショウガ 野菜 香り 活力 苦手 ショウガ カレー 工夫 料理 活躍 ショウガ 効果 期待 ショウガ ショウガ 多年 草本 原産 熱帯 アジア 多湿 気候 農林 水産 最新 統計 国内 収穫 高知 日本 塊茎 地下 部分 食材 香辛 臭い消し 活用 風邪薬 健胃 薬 生薬 中部 津田 孝範 教授 機能 細胞 レベル ショウガ 働き 血糖 低下 インスリン 効き ホルモン アディポネクチン 低下 分泌…
No.00394	2021-03-02	2021	Evening edition, Society	新型 コロナ ウイルス 感染 呼吸 症状 コロナ 後遺 機関 対応 のど 違和 経験 疲労 新型 コロナ 感染 横浜 体調 不良 不安 軽症 診断 入院 退院 体調 職場 復帰 定時 残業 疲れ 働き盛り 一生 心配 渋谷 雑居 ビル 一角 ヒラハタクリニック 昨春 コロナ 後遺 外来 新型 コロナ 感染 体調 不良 平畑 光一 院長 オン ライン 毎日 深夜 診察 受診 痛み 頭痛 出口 苦しみ 気分 落ち込み 平畑 症状 薬 確立 治療 手探り 平畑 一定 筋痛 脳脊髄 せきずい 慢性 疲労 症候 ＭＥ ＣＦＳ 症状 ＭＥ ＣＦＳ 日常 能力 低下 集中 注意 散漫 ふらつき 脳内 神経 炎症 国立 精神 神経 研究 山村 特任 研究 ＭＥ ＣＦＳ ヘルペス 風疹 ウイルス 感染 発症 カナダ ＳＡＲＳ ウイルス 感染 感染 感染 ＭＥ ＣＦＳ 症状 山村 ＳＡＲＳ ウイルス 新型 …
No.00395	2021-02-24	2021	Morning edition, Regional, Local section 1	本棚 スペース 憧れ 書店 シェア 本屋 スタイル 古書 出雲 カフェ 一角 開店 店名 ブックス 企画 個性 本棚 きっかけ 期待 出雲 役所 近く オープン カフェ オトナ キチ コーヒー 経営 坂根 めぐみ 物置 店内 一室 手作り 本棚 下旬 ＳＮＳ 書店 募集 中旬 本棚 書店 月額 四方 売り上げ 全額 販売 カフェ レジ 店番 必要 手書き ポップ ＳＮＳ ライブ 配信 本棚 店主 自身 宣伝 発信 出店 個性 本棚 書籍 現役 東洋 医学 漢方 ビジネス Ｇｏｏｇｌｅ 社員 セレクト 映画 旅行 主婦 出雲 大社 近く 神門 通り リラクセーション サロン 川島 出店 一人 アロマテラピー 書籍 オン ライン 完結 時代 発信 坂根 吉祥寺 シェア 本屋 ブック マンション 取り組み 共感 企画 地方 本屋 ネット 書店 店舗 自分 興味 以外 坂根 店頭 店主 感想 ノ…
No.00396	2021-02-12	2021	Evening edition	だし カレー 五島 列島 食材 製造 販売 五島 出汁 だし プレミアム 高級 カレー シリーズ 五島 五島 地鶏 しま さざなみ 五島 ＳＰＦ 美豚 セット 読者 だし ベース ルー 素材 うまみ それぞれ 食材 ハーブ 調味 味付け 五島 久木 必着 下旬 発送 離乳 産肉 ピューレ ＭｉＬ ベビー フード ブランド ｔｈｅ ｋｉｎｄｅｓｔ カインデスト ピューレ 発売 記念 牛肉 豚肉 レバー ささみ レバー 離乳 チャレンジ セット 読者 小児 管理 栄養 シェフ 監修 国産 牛肉 豚肉 鶏肉 国産 野菜 だし 鉄分 たんぱく 摂取 離乳 レシピ 渋谷 神南 ＭｉＬ 必着 中旬 発送 焼酎 甲類 オエ ノン グループ 合同 酒精 酎ハイ 専科 シリーズ 酎ハイ 専科 ｍｌ 保管 スリム パック リニューアル 記念 セット 読者 発売 以来 ロング セラー 焼酎 甲類 レモン サワ…
No.00397	2021-02-05	2021	Morning edition, General, Aichi edition, Regional (Aichi)	愛知 豊橋 博物 寄贈 イヌ科 動物 頭骨 絶滅 ニホン オオカミ 確認 発表 博物 頭骨 唯一 ニホン オオカミ 標本 東海 機関 保存 頭骨 同県 豊川 寄贈 旧家 ごろ 代々 治癒 祈祷 以降 木箱 床の間 木箱 祖父 故人 日本 研究 斎藤 弘吉 頭骨 鑑定 依頼 返事 江戸 時代 三河 地方 捕獲 ニホン オオカミ 内容 戦前 研究 論文 ニホン オオカミ 頭骨 報告 資料 博物 同県 三河 地方 江戸 時代 捕獲 ニホン オオカミ 判断 所在 不明 頭骨 イヌ 鼻先 段差 側頭 神経 ニホン オオカミ 特徴 上あご イヌ タイリク オオカミ くぼみ 博物 判別 成獣 雌雄 頭頂 漢方 薬 ニホン オオカミ 奈良 東吉野 捕獲 最後 絶滅 推定 国内 剥製 はくせい 頭骨 頭骨 個人 機関 保存 博物 オオカミ 江戸 時代 三河 魔よけ 信仰 安井 謙介 主任 学芸 頭骨 皮膚…
No.00398	2021-02-01	2021	Evening edition, General, Society	津波 住民 避難 稲むら 逸話 江戸 明治 実業 浜口 梧陵 ごりょう 感染 対策 私財 梧陵 功績 新型 コロナ ウイルス 日本 医学 貢献 梧陵 文政 和歌山 広川町 数え年 実家 ヤマサ 醤油 千葉 銚子 広川町 安政 地震 津波 稲むら 住民 避難 防災 分野 梧陵 医学 関心 稲むら 広川町 崎山 光一 館長 広川 銚子 江戸 行き来 梧陵 銚子 蘭方 三宅 艮斎 ごん さい 医学 知識 漢方 治療 推測 崎山 館長 梧陵 医学 功績 医学 前身 お玉ケ池 種痘 再建 貢献 当時 感染 天然 流行 蘭学 伊東 玄朴 安政 協力 種痘 予防 接種 普及 西洋 医学 講習 目的 開設 半年 火事 焼失 再建 支援 苦境 艮斎 梧陵 新築 費用 寄付 呼び水 寄付 再建 江戸 幕府 感染 対策 都市 崩壊 著書 安藤 一郎 私財 投入 梧陵 江戸 時代 日本 発展 財政 貢献 人物 …
No.00399	2021-01-30	2021	Morning edition, Osaka prefecture edition, Regional (Osaka), Local section 2	果物 機械 乾燥 抽出 蒸発 原料 化粧 メーカー 清栄 薬品 奈良 生駒 細胞 天然 水分 液体 香り アイデア 業界 注目 社長 清水 宏行 薬剤 取締 幸子 さちこ 管理 栄養 ＯＥＭ 相手 ブランド 供給 主体 清水 会社 特徴 提案 原料 冷え性 幸子 願い 漢方 薬 原料 シャクヤク 加工 研究 模索 低温 乾燥 装置 乾燥 粉末 乾燥 過程 水分 香り 本社 一室 清水 スプレー バラ サクラ レモン グラス 装置 抽出 香り 幸子 バラ 抽出 手の甲 バラ 香り 以降 シャクヤク ヨモギ 抽出 配合 ゼリー 柑橘 かんきつ タチバナ 抽出 粉末 グミ 成功 県外 農業 団体 依頼 サトウ キビ 抽出 ドリンク ハーブ クラフト コーラ 試作 材料 部位 装置 温度 圧力 調整 必要 展開 昨秋 公益 財団 法人 関西 文化 学術 研究 都市 推進 機構 京都 精華 抽出 …
No.00400	2021-01-26	2021	Evening edition, Society	医薬 承認 漢方 薬 新型 コロナ ウイルス 効果 警視 中野 馬場 ばば れい 薬局 経営 薬剤 宮本 容疑 墨田 医薬 機器 違反 承認 医薬 販売 疑い 書類 送検 発表 調べ 金もうけ 人助け 調合 供述 生活 容疑 埼玉 神奈川 男女 医薬 承認 漢方 薬 黄連 内服 そうおう 清肺 せい いはい どく 新型 コロナ 抑制 効果 中国 新型 コロナ 一時 警視 鑑定 漢方 薬 生薬 カビ 検出 同店 大正 時代 創業 宮本 容疑 店主 漢方 薬 店頭 様子 ワン コイン 漢方 評判 テレビ バラエティー 番組 店頭 漢方 薬 アバウト 誠実 貼り紙 中野 漢方薬 未承認医薬 医薬品医療
No.00401	2021-01-24	2021	Morning edition, Opinion	漢方 薬剤 大山 美智子 医食 同源 言葉 心身 コロナ 夕食 提案 食事 内容 夕食 朝食 朝食 料理 夕食 みそ 野菜 スープ 内臓 負担 財布 余裕 材料 配達 腕利き 料理 外注 方法 漢方 料理 天地 摂理 はか 姿勢 人生 季節 季節 人生 心身 一如 言葉 毎日 漢方薬 漢方薬剤
No.00402	2021-01-24	2021	Morning edition, Regional (Shiga), Local section 1	琵琶 北東 方面 ときどき 伊吹 ほとり 日本 名山 ひと 滋賀 最高 山肌 露出 崖崩れ 好奇 石灰 崩壊 斜面 山肌 緑化 そう 山肌 人工 石灰 産地 採掘 存在 一昨 山歩き 始め 興味 トレッキング 資料 掲載 古く 古事 日本 書紀 ヤマトタケル ミコト 伝説 登場 古代 信仰 富士 富士 古事 日本 書紀 伊吹 由緒 トレッキング 資料 初心 ドライブ ウェー 昭和 オリンビック 開通 登山 当時 スローガン 生まれ 伊吹 古く 余談 漢方 薬 世話 帯状 疱疹 しん 神経 リリ 鎮痛 併用 漢方 薬 服用 今夏 完治 自分 伊吹 信長 安土 ポルトガル 宣教 許可 西洋 ハーブ ＮＨＫ 大河 ドラマ 麒麟 きりん 架空 人物 物語 ヒント 宣教 ドラマ 佳境 本能 エッセイスト 麻生 圭子 伊吹 漢方薬 鎮痛剤
No.00403	2021-01-23	2021	Evening edition, Society	津波 住民 避難 稲むら 逸話 江戸 明治 実業 浜口 梧陵 ごりょう 感染 対策 私財 梧陵 功績 新型 コロナ ウイルス 日本 医学 貢献 藤野 梧陵 文政 和歌山 広川町 数え年 実家 ヤマサ 醤油 千葉 銚子 広川町 安政 地震 津波 稲むら 住民 避難 防災 分野 梧陵 医学 関心 稲むら 広川町 崎山 光一 館長 広川 銚子 江戸 行き来 梧陵 銚子 蘭方 三宅 艮斎 ごん さい 医学 知識 漢方 治療 推測 私財 崎山 館長 梧陵 医学 功績 医学 前身 お玉ケ池 種痘 再建 貢献 当時 感染 天然 流行 蘭学 伊東 玄朴 安政 協力 種痘 予防 接種 普及 西洋 医学 講習 目的 開設 半年 火事 焼失 再建 支援 苦境 艮斎 梧陵 新築 費用 寄付 呼び水 寄付 再建 江戸 幕府 感染 対策 都市 崩壊 著書 安藤 一郎 私財 投入 梧陵 江戸 時代 日本 発展 財政 …
No.00404	2021-01-23	2021	Morning edition, Regional (Ishikawa), Local section 1	宝達志水 特産 くず 製造 設備 会館 同町 町内 伏流 繊維 くず 両足 でんぷん くず粉 作業 一人 年長 勝治 人間 くず くず 歓迎 でんぷん 抽出 作業 乾燥 例年 通り くず 中旬 出荷 予定 世紀 金鉱 維持 漢方 薬 始まり 本格 大正 時代 以降 昭和 初期 ピーク 市場 価格 唯一 高級 菓子 材料 ふるさと 納税 返礼 重宝 高齢 後継 不足 直面 合併 押水 会館 建設 共同 後継 不足 焦り 合併 宝達志水 地元 小学 くず 作り 世代 継承 意識 取り組み 期間 安定 収入 伝統 使命 担い手 日々 三井 全員 宝達志水 漢方薬
No.00405	2021-01-20	2021	Morning edition, Lifestyle	昨夏 新型 コロナ ウイルス 感染 入院 療養 生活 体調 不良 便り 体調 不良 総合 受診 抗原 検査 陽性 判明 入院 嗅覚 きゅう かく 味覚 異常 夕食 カレー カフェ ラテ 体調 徐々 代わり せき のど 痛み 職場 程度 在宅 勤務 復帰 ペース 感染 定時 残業 ２、３ 疲労 シフト 上司 支障 コロナ 感染 体調 不良 機関 耳鼻 咽喉 いんこう コロナ 影響 初診 専門 診察 なし 薬 診察 コロナ 事前 前払い リスク 矢先 人づて コロナ 後遺 外来 わら 思い 受診 漢方 薬 生活 助言 実行 体調 不眠 抜け毛 症状 改善 本当 ネット 限り 後遺 症状 人々 大勢 機関 横浜 会社 意見 氏名 連絡 明記 うえ ｉｒｙｏ ａｓａｈｉ ｃｏｍ サイト アピタル ｃｏｍ ａｐｉｔａｌ ご覧 感染 体調 野菜 食事 本人 提供 合病 コロナ後遺症 総合病院 漢方薬…
No.00406	2021-01-18	2021	Evening edition	薬用 カンゾウ 甘草 漢方 生薬 抽出 グリチルリチン 肝臓 働き 改善 炎症 砂糖 天然 甘味 グリチルリチン 酵母 合成 村中 俊哉 教授 研究 グループ 成功 工業 グリチルリチン 複数 酵素 合成 酵素 研究 グループ 酵素 酵素 網羅 不明 酵素 酵素 酵素 遺伝 酵母 グリチルリチン 合成 確認 成果 村中 グリチルリチン 原料 甘草 輸入 中国 輸入 価格 安定 供給 懸念 発見 工業 応用 期待 村中 バイオテクノロジー 駆使 有用 遺伝 遺伝 正確 操作 ゲノム 編集 技術 ジャガイモ 応用 研究 ゲノム 編集 技術 グリチルリチン カンゾウ グリチルリチン 応用 研究 ルーツ 本格 国産 ウイスキー 日本 ウイスキー 竹鶴 政孝 工業 醸造 バイオテクノロジー 食料 増産 保全 目標 瀬川 茂子 漢方 薬 薬用 カンゾウ 漢方薬
No.00407	2021-01-15	2021	Shukan Asahi	コロナ 年末 年始 巣ごもり 例年 正月 太り 本誌 厳選 ダイエット ポイント 無理 コロナ 太り 新年 目標 ダイエット ラーメン 笑い コンビ 川島 身長 体重 ウエスト 減量 成功 川島 だし ダイエット 夕食 炭水 だし 料理 川島 ダイエット 断念 ダイエット 無理 長続き 料理 だし パック レシピ 出版 川島 ダイエット 取り組み ページ コラム 参考 だし ダイエット 効果 出汁 著書 ダイエット コレステロール 外来 開設 工藤 孝文 解説 正月 太り だし 理由 おせち 年末 年始 ちそう 味付け 味覚 味覚 リセット 工藤 味付け 料理 糖分 塩分 脂質 味付け リセット ダイエット 近道 学術 味覚 程度 だし ダイエット 実践 程度 味覚 年末 年始 味付け 一時 比較 味覚 工藤 だし かつお節 煮干し 昆布 緑茶 ページ 参照 ミキサー できあがり 代わり…
No.00408	2021-01-13	2021	Evening edition, Society	絶滅 恐れ 取引 原則 哺乳 コミミセンザンコウ 剥製 はくせい 売買 警視 保存 違反 譲り渡し 禁止 疑い 男女 書類 送検 発表 書類 送検 三鷹 古物 無職 福島 いわき 派遣 社員 戸塚 夫婦 ウェブ フリー マーケット サイト コミミセンザンコウ 剥製 販売 広告 疑い 派遣 社員 疑い 供述 センザン コウ 漢方 薬 革製 材料 乱獲 ワシントン 条約 コミミセンザンコウ 取引 原則 禁止 コミミセンザンコウ 保護 連合 ＩＵＣＮ 絶滅 危惧 指定 センザン コウ 中国 税関 押収 個体 新型 コロナ ウイルス 遺伝 配列 ウイルス 話題 売買 コミミセンザンコウ 剥製 はくせい 警視 戸塚 漢方薬
No.00409	2021-01-13	2021	Morning edition, Opinion	白髪 グレー ヘア ありのまま ムード 自分 わだかまり 読者 共感 ありのまま 掘り 男女 メディア 読者 ありのまま 白髪 白髪 うそ 感じ 諦め 抵抗 流れ 移行 現実 方法 ありのまま 玄関 奇跡 シワ取り クリーム 使用 クリーム 否定 経験 価値 一人一人 自分 考え 指摘 グラフ 少女 容姿 自己 肯定 美容 メーカー 結果 日本 容姿 自信 回答 メディア 広告 認識 影響 聡子 痛み 藤嶋 陽子 ファッション 研究 ありのまま 風潮 距離 自身 経験 影響 体重 減量 目元 脂肪 美容 整形 反対 友達 人間 変化 実際 容姿 痛感 維持 プレッシャー ポジティブ 自分 キープ 体形 ありのまま 嫉妬 ありのまま 提示 感覚 実際 ありのまま 難題 日本 あこがれ 化粧 すっぴん 評価 ありのまま イコール すっぴん 化粧 技法 わけ ありのまま 市場 戦略 ファッショ…
No.00410	2021-01-09	2021	Morning edition, Weekend supplement	正月 おせち ワイン 新年 日本 食卓 ワイン 輸入 国内 造り手 日本 日本 最初 ワイン 新宿 ＪＲ 特急 甲府 やまなし 観光 推進 機構 仲田 道弘 理事 案内 仲田 山梨 ワイン 産業 振興 山梨 ワイン 明治 ごろ 甲府 宥教 きょう 僧侶 造り 酒屋 詫間 憲久 自分 ワイン 醸造 青年 進取 気性 発明 人物 幕末 横浜 外国 居留 輸入 ワイン 横浜 地元 ブドウ 商売 仲田 檀家 明治 維新 ヤマ ブドウ 試行 仕込み こうじ 欧米 実際 手探り チャレンジ 詫間 酒蔵 場所 日本 品種 甲州 ワイン ヤマ ブドウ ワイン 醸造 横浜 出荷 容器 横浜 空き瓶 長続き 利益 山梨 支援 書面 提出 県令 知事 藤村 紫朗 もと 大藤 松五郎 技術 派遣 米国 カリフォルニア ワイナリー 経験 大藤 不足 機器 仕込み 指導 最後 資金 製法 廃業 記録 県立 葡萄 ぶ…
No.00411	2021-01-05	2021	Morning edition, Regional (Nara), Local section 1	牛王 宝印 神社 牛黄 文字 牛黄 胆嚢 たんのう 漢方 薬 天川 天河 弁財 天社 天河 神社 毎年 真ん中 朱色 如意 宝印 そう 神社 近く 水口 しょうじ ただ 神社 門松 根元 部分 直径 まつばやし 神事 失敗 わけ ミス 絶対 慎重 慎重 慎重 小屋 部分 ナタ ノコギリ 部分 刃先 ノミ 丸み ノミ 宝珠 なか 五十鈴 いすず 神社 神宝 集中 ごろ 神社 平穏 集中 無垢 むく 水口 見まね 義文 天川 義文 吉野 ヒノキ 木こり 成長 木彫り タカ 工芸 人気 タカ テーブル いす 木工 製品 ごろ 神社 牛王 宝印 復活 明治 政府 修験 廃止 影響 天河 神社 牛王 宝印 神事 宮司 義文 熊野 神事 神事 以来 義文 正月 恒例 行事 水口 手先 きまじめ 一心 水口 徐々 水口 奈良 卒業 郵便 正月 たこ こま 笑い声 人口 高齢 半数 高齢 神社 氏子 活…
No.00412	2020-12-20	2020	Morning edition, Regional (Gifu), Local section 1	関ケ原 戦い 節目 香り ＰＲ 大垣 久瀬 横田 仏壇 関ケ原 戦い 活躍 武将 イメージ シリーズ 薫香 がたり 戦場 関ケ原 販売 毎月 販売 定額 サブスクリプション サービス 初回 来年 インターネット サイト 参戦 武将 イメージ 香り 線香 初回 表面 徳川 家康 石田 三成 大一 大万 大吉 オリジナル 香炉 香の木 収納 ケース 武将 香り イメージ 関ケ原 民俗 学習 飯沼 館長 監修 宇喜多 秀家 香り 賤ケ岳 福島 正則 香り 横田 仏壇 社長 薬剤 横田 白檀 びゃく だん 桂皮 けいひ ウイキョウ 漢方 生薬 配合 調合 関ケ原 戦い 決戦 笹尾 横田 当時 武将 かぶと 平常 香り 関ケ原 月額 税込み 送料 線香 入り ごろ 初回 発送 来年 毎月 ごろ 発送 毎月 限定 セット 申し込み 横田 仏壇 サイト ｈｔｔｐｓ ｃｏｍ 同店 板倉 吉延 関ケ原 戦…
No.00413	2020-12-16	2020	Morning edition, Regional (Wakayama), Local section 1	各地 移植 庭先 地上 ラン 名前 花色 紫蘭 紅紫 日当たり 草原 地下 球根 球茎 球茎 漢方 薬 止血 痛み止め ラン 仲間 本種 各地 移植 近年 庭先 機会 本来 分布 本州 中南部 四国 九州 和歌山 近く シラン 群落 場所 紀南 普通 シラン 絶滅 危惧 レッド データ ブック 絶滅 危惧 選定 南部 自生 湿り気 斜面 ミズゴケ 場所 野生 白浜 撮影 シラン 内山 ホーム ページ ｃｏｍ 漢方薬
No.00414	2020-12-12	2020	Morning edition, Regional (Tokushima), Local section 1	有形 文化 登録 医院 つるぎ 半田 貞光 同町 貞光 入場 在住 アマチュア カメラマン 上井 所有 医院 見学 撮影 漢方 医学 明治 和風 建築 主屋 西洋 医学 導入 大正 増築 登録 外観 補修 洋風 建築 内部 膏薬 やく 原液 漢方 薬 当時 資料 医院 補修 資料 公開 予定 新型 コロナ ウイルス 影響 公開 上井 レトロ 病室 衝撃 撮影 遠く 医院 福家 来場 上井 つるぎ 貞光 漢方医 漢方薬 漢方医学 西洋医学
No.00415	2020-12-11	2020	Morning edition, Regional (Chiba), Local section 2	新型 コロナ ウイルス 感染 防止 対策 消毒 薬 手指 炎症 かゆみ 悩み タネ 漢方 紫雲 トラブル 解決 皮膚 修復 あかぎれ ひび 床ずれ 効果 期待 消毒 薬 トラブル 解消 紫雲 教材 会員 千葉 名誉 教授 池上 文雄 指導 カルチャー 千葉 消毒薬 毒薬
No.00416	2020-12-09	2020	Evening edition, Society	受験 シーズン 生理 実力 発揮 受験 不安 婦人 生理 コントロール 婦人 受診 受験 生理 体調 不良 生理 おなか 受験 薬 埼玉 不安 思い 悩み 疑問 取材 ニュース 取材 生理 我慢 婦人 北九州 中学 生理 毎回 腹痛 吐き気 普段 定期 試験 生理 点数 市販 痛み止め 母親 薬 耐性 受験 最悪 同級 女の子 みんな 我慢 サービス 提供 サイト ルナ ルナ サイト 実施 回答 受験 生理 経験 不安 受験 複数 回答 不安 内容 生理 体調 不良 トイレ 頻度 半数 痛み止め 薬 薬 不安 程度 受験 不安 最多 月経 困難 淀川 キリスト 婦人 柴田 綾子 生理 症状 生活 勉強 支障 月経 困難 治療 柴田 生理 そもそも 生理 子宮 内膜 出血 排出 子宮 内膜 プロスタグランジン 生理 活性 物質 分泌 物質 分泌 子宮 必要 収縮 痛み 子宮 入り口 血液 …
No.00417	2020-12-07	2020	Morning edition, Regional (Yamaguchi), Local section 1	下関 商工 会議 下関 会員 サービス 発表 下関 商工 会館 市内 魅力 参加 エヌ・アルファ 葬儀 演奏 コンシェルジュ オンガネジャパン 受験 中華 風味 香辛 天地 産品 土産 モリ カワ 接触 ＡＩ 体温 検知 カメラ オン ガネ 高麗 ニンジン 受験 競争 高麗 ニンジン 受験 人気 着目 当初 下関 モニター 受験 シーズン 口コミ 評判 中間 健治 長年 漢方 薬 高麗 ニンジン 効能 井石 栄司 高麗 ニンジン 長年漢方薬 漢方薬
No.00418	2020-12-05	2020	Morning edition, Society	大麦 若葉 原料 粉末 青汁 原料 包装 商標 侵害 製造 販売 会社 漢方 製薬 愛知 小牧 同業 ユー 販売 差し止め 訴訟 名古屋 地裁 角谷 裁判 和解 和解 条項 ユー 来年 以降 製造 販売 包装 廃棄 確約 漢方 製薬 担当 取材 コメント ユー 担当 不在 漢方製薬 山本漢方製薬
No.00419	2020-11-30	2020	AERA weekly	日本 金融 日本橋 兜町 おやじ 最近 スーツ 若者 おしゃれ 銀行 建築 石造り 建物 点在 日本橋 兜町 日本橋 茅場町 徒歩 位置 エリア 先鋭 バー ビストロ オープン 個性 来年 大河 ドラマ 話題 渋沢 栄一 邸宅 日本 最古 銀行 国立 銀行 証券 取引 東証 前身 株式 取引 設立 バブル 証券 会社 証券 マン 景色 取引 電子 東証 会場 廃止 ごろ リーマン ショック 以降 閉鎖 証券 会社 週末 銀行 ＡＴＭ 人通り レコード ＢＧＭ 価値 東証 ビル 所有 平和 動産 日本橋 兜町 茅場町 活性 プロジェクト 発表 ビルディング プロジェクト 担当 山根 拓馬 金融 アイデンティティー 目的 回遊 仕組み 東証 裏手 オープン 複合 施設 ケーファイブ 竣工 国立 銀行 別館 リノベーション スウェーデン 拠点 活躍 建築 デザイン ユニット 監修 ホテル 日本…
No.00420	2020-11-28	2020	Morning edition, Weekend supplement	決め手 緑豆 春雨 華僑 アレンジ 定着 漢字 太平 たいへい つばめ 演歌 タイトル 新種 熊本 ソウル フード コク スープ 野菜 魚介 ちゃんぽん 主役 歯切れ 緑豆 春雨 ルーツ 福建 郷土 料理 熊本 昭和 初期 料理 華僑 地元 食材 味覚 アレンジ 料理 当時 太平 老舗 紅蘭 熊本 創業 専務 葉山 耕司 栄養 緑豆 春雨 カロリー 人気 料理 紅蘭 鶏ガラ 豚骨 スープ 魚介 豚肉 細切り 野菜 キクラゲ ユリ科 つぼみ 乾燥 漢方 食材 金針 プラス 最後 素揚げ ゆで卵 スープ 彩り 葉山 家庭 人気 料理 華僑 熊本 料理 研究 好美 親族 大鍋 太平 平和 同音 発音 意味 太平 理由 太平 のぼり 中国 酒家 熊本 出身 オーナー 原田 ひさ イタリアン カレー 同郷 太平 苦笑 からし 蓮根 れんこん 馬刺し 品書き 関東 熊本 故郷 スープ 一口 コク 繊…
No.00421	2020-11-25	2020	Morning edition, Regional, Local section 2	水族 存在 タツノオトシゴ 漢方 薬 原料 珍重 静岡 商工 会議 東海 民間 養殖 プロジェクト 弾み 資源 保護 タツノオトシゴ 日本 アジア 近海 観賞 ケース 漁網 中国 滋養 強壮 効果 漢方 薬 重宝 取引 市場 将来 海水 着目 静岡 商工 会議 設立 関与 連携 組織 産業 振興 機構 静岡 清水 商業 タツノオトシゴ 産地 ベトナム フィリピン 乱獲 汚れ 生存 悪化 急減 絶滅 恐れ ワシントン 条約 規制 天然 養殖 活路 東海 大海 洋学 秋山 信彦 教授 水産 研究 依頼 秋山 教授 タツノオトシゴ 生存 実験 タツノオトシゴ メス オス おなか 孵化 ふか 赤ちゃん 生後 生存 養殖 課題 実験 試行 錯誤 結果 プランクトン 安定 生育 確認 エサ 水温 水質 管理 工夫 生存 コンスタント 成功 条件 研究 成果 ベンチャー ショアース 乾燥 タツノオトシ…
No.00422	2020-11-13	2020	Morning edition, General, Section 1	感染 拡大 さなか 外食 芝居 習いごと 物品 贈答 古着 一夜 江戸 後期 甲州 回避 外出 自粛 隔離 医者 漢方 橋本 伯寿 くじゅ 蘭学 師事 中国 日本 内外 医書 史書 天然 麻疹 はしか 本質 伝染 体内 生気 体外 毒気 指摘 感染 看護 要員 甲府 吉岡 正和 伯寿 主著 断毒 昨春 評伝 出版 ウイルス ワクチン 時代 抵抗 免疫 理論 独力 驚き 卓見 生存 偉人 扱い 天然 猛威 離島 秘境 代官 隔離 避難 請願 日の目 伯寿 常識 伯寿 理論 誤り 種痘 天然 力説 感染 予防 知恵 現下 コロナ 通用 コロナ 感染 グラフ 到来 疫学 渾身 教え 漢方医
No.00423	2020-11-02	2020	Morning edition, Lifestyle	白湯 さゆ 愛猫 ごはん 用意 ベランダ 観葉 太陽 外気 今日 思い フリー アナウンサー 住吉 美紀 すみよし みき 千代田 ＦＭ 平日 毎朝 自身 ラジオ 番組 ブルー オーシャン 出演 ＮＨＫ 退職 フリー ラジオ インフラ 自分 覚悟 体調 変化 対処 自分 思い 日々 中国 新型 コロナ ウイルス 最初 肺炎 国内 確認 クルーズ 集団 感染 臨時 休校 発展 五輪 パラリンピック 延期 住吉 番組 話題 自身 食料 買い出し 以外 外出 スタジオ 音量 ボタン 場所 消毒 回り ヘッドホン 私物 笑い タレント 志村 けん 新型 コロナ 肺炎 衝撃 正体 ウイルス 不安 毎日 住吉 習慣 リズム 安定 リスナー 住吉 絶対 感染 思い 安倍 晋三 首相 当時 首都 緊急 事態 宣言 接触 方法 番組 スタッフ 模索 住吉 自宅 スマホ リモート 放送 挑戦 放送 コホン せ…
No.00424	2020-10-25	2020	Morning edition, Regional (Nara), Local section 1	正倉 院展 奈良 登大路町 奈良 国立 博物 文様 フェルト 敷物 乗馬 座具 一式 馬鞍 うま くら 新型 コロナ ウイルス 感染 拡大 対策 当日 前売り 完売 例年 開館 行列 前売り 段階 入場 日時 指定 行列 武器 武具 古代 薬物 特徴 五色 きりゅう 実際 化石 漢方 薬 鎮静 効果 玉置 孝子 仲西 佐保子 鳥獣 装飾 銅鏡 螺鈿 円鏡 へい きょう 模様 正倉 保管 ハロー ダイヤル 龍一郎 螺鈿 円鏡 来館 奈良 登大路町 奈良 国立 博物 漢方薬
No.00425	2020-10-22	2020	Morning edition, General, Nagoya common edition, Regional	故郷 三河 東栄 真冬 花祭 はなまつり 江戸 時代 振草 天領 望郷 興味 記録 議定 日記 一統 原本 解読 自費 出版 議定 日記 振草 造り 酒屋 湯浅 議定 騒動 顛末 てんまつ 日記 地元 産物 売買 商人 仲間 作成 取り決め 議定 保四 百姓 八百 商人 騒動 騒ぎ 江戸 勘定 奉行 事態 発展 悪事 商人 新八 白州 弁論 対決 最終 決着 争い 争い 取締 郷士 名主 百姓 訴訟 かんそう 感情 内済 示談 役人 人物 登場 江戸 時代 人間 ドラマ 裁判 ドキュメント 騒動 七郎 一統 菅沼 昌平 登場 義父 菅沼 祖先 長篠 合戦 落ち 武者 菅沼 家伝 昌平 一統 昌平 医者 父親 死後 医業 信州 飯田 蘭方 もと 医者 修行 のち 文化 京都 漢方 吉益 入門 医者 地歩 疫病 蔓延 まんえん 時代 昌平 天然 予防 種痘 自分 村民 接種 三河 種痘 天然…
No.00426	2020-10-18	2020	Morning edition, Economy	トヨタ 部品 大手 ジェイ テクト コロナ 収益 体質 強化 社長 作り手 理論 決算 損失 損失 赤字 真剣 新型 コロナ ウイルス 影響 不可抗 リーマン ショック 売り上げ 会社 売り上げ 赤字 無理 財務 体質 収益 強化 課題 回転 部品 軸受け 進行 方向 ステアリング 技術 強み 会社 電子 部分 処理 世界 市場 需要 マーケット イン 作り手 理論 計画 優先 プロダクト アウト 考え 具体 満足 ナンバー 技術 未来 オンリー 技術 ドローン 将来 市場 滞空 注目 耐久 耐久 向上 軸受け 戦略 連携 外科 内科 漢方 外科 赤字 会社 内科 致命 悪化 対応 漢方 改善 人材 仕組みづくり 究極 ターゲット 良品 社員 方法 変革 社外 連携 当社 技術 自動 運転 電動 ＣＡＳＥ ケース 対応 トヨタ 自動 自社 全て 対応 苦手 部分 積極 他社 協力 徳島 …
No.00427	2020-10-15	2020	Morning edition, Regional (Aomori), Local section 1	八戸 十和田 県南 青森 ヨモギ 蒸気 ヨモギ ヨモギ ハーブ ブレンド 原料 県産 スギ 使用 オリジナル イス 自宅 セット レンタル 新型 コロナ ウイルス 影響 外出 運動 状況 なか リフレッシュ 八戸 リラクゼーション サロン ビエルバ 戸賀沢 美奈 南部 農業 友紀子 十和田 化粧 メーカー ゆき 岩城 英子 同市 漢方 薬局 大久保 美緒 ヨモギ きっかけ 八戸 学院 起業 養成 受講 談笑 美容 自分 地元 材料 原料 価格 考慮 ヨモギ 立ち上げ ヨモギ メンバー 地元 手摘み あおもり 産業 総合 支援 補助 活用 ハーブ ブレンド メンズ ブレンド レディース ブレンド ブレンド ヨモギ パック 電気 ヨモギ パック 座面 専用 イス セット 完了 マント リフレッシュ 使用 イス 自分 考案 特許 申請 地元 活用 みんな 元気 期待 ヨモギ パック イス 電気…
No.00428	2020-10-01	2020	Morning edition, Regional, Local section 1	幕末 福井 橋本 左内 病状 診断 自筆 診断 世紀 福井 医者 資料 寄託 福井 郷土 博物 福井 宝永 診断 安政 あわら 医者 大坂 適塾 左内 兄弟 藤野 魯迅 小説 藤野 先生 藤野 九郎 子孫 もと 県外 福井 里帰り 同館 若越 医学 以来 診断 左胸 痛み 心臓 辺り 肋膜 ろく まく 連動 診断 乗馬 運動 消化 食べ物 指摘 診断 もと けいれん 薬 強心 効果 薬 漢方 薬 シーボルト 蘭方 薬 医者 見識 同館 ギャラリー 橋本 左内 診断 自筆 資料 里帰り 開催 資料 はじめ 左内 江戸 蘭方 福井 藩医 願書 担当 左内 蘭学 医者 側面 以降 休館 中学 以下 介助 同館 平野 尚紀 世紀 福井 橋本 左内 直筆 診断 福井 宝永 漢方薬 若越医学
No.00429	2020-09-27	2020	Morning edition, Regional (Mie), Local section 1	ツユクサ きょう このごろ 短命 満開 気持ち 人々 しぼり汁 染料 友禅 下絵 和紙 青花 そう 当時 ツユクサ しぼり汁 変色 退色 暮らし 気持ち 染料 発展 理解 時代 真っ青 エメラルド ブルー 渓流 藍染め 濃淡 表現 漢方 薬 日本 そう 草木 染料 薬 薬効 キハダ ヨモギ アカメ ガシワ 染料 藍染め 柿渋 発酵 染料 抗菌 肌荒れ 防虫 解毒 草木 染色 効能 雑草 雑木 文字 ひと からげ 学び 現代 フォン 画面 毎日 コロナ 暮らし チャンス 青空 Ｊｉｋｏｎｋａ 営業 工房 而今 予約 解毒剤 漢方薬
No.00430	2020-09-27	2020	Morning edition, Regional (Iwate), Local section 1	飲食 県庁 桜山 神社 参道 一角 スパイス 香り カレー 居酒屋 ランチタイム 営業 放浪 パキスタン 習得 サリサリカリー 満席 メニュー カレー サラダ 食後 チャイ セット 税込み 鶏肉 料理 トマト 酸味 タマネギ 甘み スパイス 複雑 カレー 店主 みやこ タマネギ ニンニク もも肉 トマト ショウガ 最後 カルダモン スパイス スパイス 漢方 材料 薬膳 料理 提供 居酒屋 スタッフ 準備 店内 サリサリカリー レシピ 放浪 パキスタン 滞在 ホームステイ 息子 結婚 パーティー カレー 帰国 札幌 カレー 出店 長男 横浜 生まれ 転勤 盛岡 一昨 料理 父譲り カレー 絶賛 料理 ランチタイム 間借り カレー バー 居酒屋 営業 形態 初期 投資 抑制 利点 各地 契約 間借り 料理 向かい 居酒屋 サリサリカリー リーフレット 理解 洒落 しゃれ 言葉 サリ サリ 造…
No.00431	2020-09-21	2020	AERA weekly	在宅 勤務 肩こり 解消 厄介 最新 知見 根治 カギ ファシア 働き 編集 立体 イラスト ｋｕｃｃｉ もん パソコン 憂鬱 社団 法人 姿勢 サイエンス アンケート コロナ テレワーカー 肩こり ダイニング テーブル 作業 会議 取材 オン ライン パソコン スマホ 通勤 間食 コロナ 太り 全て 肩こり 生活 スタイル そもそも デスク ワーカー 肩こり 悩み 付き物 最初 表現 文豪 夏目 漱石 明治 発表 小説 国民 肩こり 医学 病名 損失 肩こり 疾患 治療 不調 事実 医学 指導 生活 習慣 必要 医科 教授 遠藤 健司 肩こり 警鐘 肩こり 放置 めまい 頭痛 不眠 全身 不調 自律 神経 抑うつ 日本 臓器 製薬 実施 首周り 不調 肩こり 労働 低下 金額 換算 結果 損失 試算 肩こり マッサージ 一時 根本 治療 アエラ 肩こり 根治 方策 肩こり メカニズム …
No.00432	2020-09-18	2020	Morning edition, Regional, Local section 1	安倍 晋三 政権 継承 首相 義偉 人口 地方 活性 改革 最低 賃金 下位 安倍 政策 都市 地方 格差 秋田 個人 加盟 労働 組合 秋田 コミュニティ ユニオン 堀川 隆三 秋田 最低 賃金 来月 下位 東北 地方 秋田 以外 堀川 秋田 最低 賃金 程度 秋田 労働 推計 最低 賃金 変更 賃金 違法 労働 雇用 拡大 安定 生活 正規 労働 暮らし 結婚 出産 自信 若者 実質 賃金 指数 労働 暮らし 向上 実感 正規 労働 正規 理由 正規 職員 従業 自治 税収 正規 労働 高齢 生活 保護 受給 想定 堀川 安倍 政権 政策 競争 自己 責任 自助 自由 主義 側面 中間 厚み 子育て 地方 絶対 提供 体制 充実 秋田 新型 コロナ ウイルス 感染 対策 喫緊 課題 鹿角 医院 大里 祐一 安倍 政権 踏襲 立場 ＰＣＲ 検査 設備 絶対 わけ 抵抗 勢力 首相 現場…
No.00433	2020-09-18	2020	Shukan Asahi	新型 コロナ ウイルス 後遺 報告 退院 職場 復帰 治療 いわれ 誹謗 中傷 絶望 本誌 コロナ 恐怖 コロナ 首都 男子 斉藤 仮名 ツイッター アカウント 罵倒 言葉 日々 いじめ わけ 理由 新型 コロナ ウイルス 感染 斉藤 感染 高熱 入院 ホテル 隔離 生活 余儀 ＰＣＲ 検査 陰性 自宅 症状 一進 一退 繰り返し 頭痛 倦怠 のど 痛み 関節 コロナ 後遺 症状 携帯 体調 散歩 限度 自宅 タクシー 斉藤 負担 コロナ 指定 感染 検査 入院 退院 入院 通院 薬剤 自費 負担 母親 タクシー 毎回 往復 効果 サプリメント 漢方 総額 ツイッター 罵倒 斉藤 自ら 経験 コロナ 後遺 インターネット 発信 コロナ 重症 実際 仮病 存在 ネット 批判 コロナ 自粛 反対 自粛 反対 ＹｏｕＴｕｂｅｒ 対談 アクセス 広告 編集 斉藤 誹謗 中傷 アカウント ブロック…
No.00434	2020-09-17	2020	Morning edition, International	中国 東部 浙江 諸葛 八卦 取材 村名 時代 しょく 軍師 諸葛 孔明 子孫 漢方 薬 材料 各地 薬剤 中薬 漢方 薬 集落 漢方 薬 資料 コーナー 一角 東洋 医学 来場 体調 診断 名物 手首 気血 漢方 構成 要素 気血 重視 巡り エネルギー そう 資料 併設 漢方 薬 諸葛 子孫 店員 諸葛 調合 漢方 トウ 高麗 人参 にんじん 入り 味わい 諸葛 思い 毎朝 宮嶋 加菜子 東洋医学 漢方薬 東洋医
No.00435	2020-09-15	2020	Morning edition, Opinion	しょく 劉備 軍師 諸葛 孔明 子孫 浙江 諸葛 八卦 人口 近く 諸葛 村民 諸葛 誇り 日々 暮らし 諸葛 清廉 生き様 示唆 諸葛 劉備 皇帝 劉禅 自ら 資産 報告 成都 田畑 けい 一説 子孫 高官 資産 重視 後世 土地 諸葛 子孫 諸葛 家訓 文字 物欲 安らぎ 立志 学問 他者 真理 村民 みな 暗唱 それぞれ 人生 諸葛 家系 管理 諸葛 子孫 南宋 時代 家系 更新 直近 昨秋 更新 作業 家系 子孫 中国 欧米 東南 アジア 日本 世界 最近 ＳＮＳ 各国 諸葛 中国 ライン ウィー チャット 世界 諸葛 青年 グループ グループ チャット 新型 コロナ ウイルス 感染 世界 互い 中薬 漢方 薬 製造 薬剤 輩出 中薬 観光 国内外 旅行 コロナ 影響 諸葛 教え 日常 村民 聞き手 宮嶋 加菜子 チューコークンホン 子孫 トップ 生まれ 家系 諸葛 子孫 諸葛 …
No.00436	2020-09-09	2020	Morning edition, Regional, Local section 1	大正 洋風 木造 建築 緑色 当時 登録 有形 文化 医院 徳島 つるぎ 半田 キー ワード 資料 保存 補修 工事 完了 公開 新型 コロナ ウイルス 感染 予防 今後 処置 薬局 内部 再現 医院 漢方 医学 明治 和風 建築 主屋 西洋 医学 導入 大正 増築 洋風 建築 建造 有形 文化 登録 所有 真人 洋館 ガラス 建具 屋根 地元 建設 会社 依頼 補修 塗装 はげ 外壁 当時 参考 緑色 緑色 車寄せ 天井 白色 再現 車寄せ 屋根 銅板 感慨 銅板 反射 感じ 資料 公開 計画 今後 器具 処置 薬局 待合 内部 再現 有形 文化 登録 補修 監修 担当 丸亀 建築 設計 多田 善昭 建物 随所 驚き 慎重 範囲 再現 多用 周囲 山並み 植栽 調和 醫院 資料 ホーム ページ ｈｔｔｐｓ ｋｉｔａｍｕｒｏ ｒｍｃｈ ｃｏｍ 医院 資料 解説 福家 キー ワード 医院 …
No.00437	2020-09-09	2020	Morning edition, Regional (Tokushima), Local section 1	大正 洋風 木造 建築 緑色 当時 登録 有形 文化 医院 つるぎ 半田 資料 保存 補修 工事 完了 公開 新型 コロナ ウイルス 感染 予防 今後 処置 薬局 内部 再現 医院 漢方 医学 明治 和風 建築 主屋 西洋 医学 導入 大正 増築 洋風 建築 建造 有形 文化 登録 所有 真人 洋館 ガラス 建具 屋根 地元 建設 会社 依頼 補修 塗装 はげ 外壁 当時 参考 緑色 緑色 車寄せ 天井 白色 再現 車寄せ 屋根 銅板 感慨 銅板 反射 感じ 資料 公開 計画 今後 器具 処置 薬局 待合 内部 再現 有形 文化 登録 補修 監修 担当 香川 丸亀 建築 設計 多田 善昭 建物 随所 驚き 慎重 範囲 再現 多用 周囲 山並み 植栽 調和 醫院 資料 ホーム ページ ｈｔｔｐｓ ｋｉｔａｍｕｒｏ ｒｍｃｈ ｃｏｍ 医院 資料 解説 福家 修復 医院 多田 善昭 建築 設計…
No.00438	2020-09-08	2020	Evening edition, General, Society	肝臓 薬 リスク ゲノム 予測 研究 成果 医科 歯科 武田 薬品 工業 チーム 発表 薬 医学 ネイチャー メディシン 掲載 薬 薬剤 発疹 発熱 症状 重症 漢方 薬 サプリメント 医科 歯科 武部 貴則 教授 細胞 生物 薬 薬剤 発症 ゲノム 分析 遺伝 薬剤 算出 指標 うえ ｉＰＳ 細胞 ミニ 肝臓 用意 薬 投与 死滅 細胞 指標 薬剤 リスク 遺伝 死滅 指標 研究 実際 ミニ 肝臓 反応 予測 精度 向上 効率 薬 市野 薬剤性肝障害 漢方薬 武田薬 米医学
No.00439	2020-08-29	2020	Morning edition, Regional, Local section 1	農業 県立 笠田 地元 三豊 連携 漢方 薬 原料 薬用 作物 研究 先端 技術 活用 農業 実証 実験 農場 気象 観測 機器 設置 農業 専門 出前 授業 同校 農林 水産 流通 生薬 近く 中国 現状 国産 ニーズ 技術 確立 農家 所得 向上 耕作 放棄 活用 薬用 作物 普及 市内 今春 農家 笠田 連携 協定 締結 薬用 作物 研究 農業 実証 実験 合意 同校 以降 乾燥 生薬 ミシマ サイコ ヤマト トウ 農場 一角 湿度 土壌 水分 センサー 計測 生育 状況 記録 カメラ 設置 出前 授業 農産 生徒 参加 漢方 薬 メーカー 勤務 経験 協力 高畠 正彦 薬用 作物 効能 流通 現状 データ 収集 意義 三豊 薬用 作物 方法 検証 観測 機器 技術 協力 市内 社団 法人 人工 知能 ＡＩ 研究 拠点 みと ＡＩ 推進 機構 ＭＡｉＺＭ マイズム 担当 講義 機器…
No.00440	2020-08-22	2020	Morning edition, Weekend supplement	気味 食事 カレー 香り スパイス 料理 食欲 刺激 スパイス 使い道 生活 振り 世界 効果 確認 報告 ハウス グループ 本社 カレー 平均 回数 外食 家庭 国内 カレー 全体 市場 規模 市販 カレー ルー スパイス ブレンド イメージ カレー スパイス トウガラシ 中南米 原産 トウガラシ スパイス 世界 ハウス 研究 本部 スパイス 効果 研究 中山 英樹 カレー 本質 ブレンド スパイス なか 漢方 生薬 カレー 香り クミン におい クローブ 丁子 胃腸 近年 効果 報告 シンガポール 研究 チーム 生活 習慣 カレー 活量 喫煙 比較 体内 ダメージ 効果 示唆 ハウス 中山 カレー スパイス 抗酸 炎症 効果 確認 ハウス 広島 スパイス 普通 カレー スパイス カレー 用意 空腹 食後 血管 弾力 変化 食後 酸化 ストレス 低下 弾力 変化 長年 酸化 ストレス …
No.00441	2020-08-08	2020	Morning edition, Regional (Miyagi), Local section 2	みちのく 歌壇 梶原 さい 大雨 テレビ ニュース リアル 雨音 登米 菅原 小夜子 紫陽花 憤怒 仙台 小野寺 寿子 スギナ 唯一 無二 幾世 なし 滝沢 田浦 大輪 立葵 田舎者 寒河江 木村 久々 ランチ ときめき 酒田 大橋 敏子 葬儀 こころ 吉野 背もたれ 椅子 秋田 柴山 芳隆 特選 蔵出し 放送 番組 仙台 小林 文生 汽車 パン 色どり 山形 堀川 啓子 夏草 老妻 更地 処分 仙台 藤野 チャンバラ 剣士 左右 雑草 青森 対馬 純子 き早 雉子 天気 予報 山形 遊佐 菅原 洋子 梅雨 青空 小舟 田村 壁谷 画面 向こう 状況 他人事 仕掛け モデル 紫陽花 憤怒 表現 唯一 無二 存在 申し訳 みちのく 俳壇 誠一郎 どくだみ 群生 福島 会津美里 野中 憲子 行々子 鶴岡 後藤 水音 下闇 北上 富保 住寺 躑躅 つつじ 滝沢 松下 寿夫 空蝉 透き ひかり …
No.00442	2020-08-07	2020	Shukan Asahi	小池 知事 吉村 洋文 知事 年内 五輪 解散 コロナ 感染 拡大 年内 五輪 中止 決定 解散 自民 議席 連立 構想 維新 パイプ 官房 長官 ポスト 安倍 浮上 立憲 民主 国民 民主 合併 維新 接近 前原 誠司 孤立 ワイド 特集 五輪 選手 協力 疑惑 露呈 京都 嘱託 殺人 逮捕 素顔 国会 議員 知人 コロナ 抗体 長続き 持続 進撃 令和 半沢 直樹 カギ 妻役 上戸 広島 打率 挑戦 プリンス 覚醒 清肺 特効 薬 中国 新型 コロナ 重症 漢方 薬 デキゴトロジー 免疫 低下 老化 促進 動脈 硬化 心筋 梗塞 危険 糖化 海辺 映画 キネマ 玉手 大林 宣彦 監督 最後 贈り物 日本 山林 資産 隠し 外国 事情 コロナ 耕作 オーバー 書店 イチオシ Ｇｏ Ｔｏ 本屋 集計 人気 水害 子育て 治安 ランキング コンパクト シティー 沖縄 人口 増加 リスク 水…
No.00443	2020-08-07	2020	Shukan Asahi	新型 コロナ ウイルス 治療 薬 世界 期待 中国 武漢 流行 初期 感染 漢方 薬 重症 漢方 薬 日本 専門 取材 中国 武漢 発生 新型 コロナ ウイルス 感染 日本 薬剤 重症 レム デシ ビル デキサメタゾン 臨床 試験 安全 確認 承認 中国 西洋 医薬 漢方 薬 早期 新型 コロナ ウイルス 感染 鎮圧 武漢 記者 会見 国家 中医 薬局 同薬 コロナ 感染 報告 軽症 中等 重症 死亡 東海 医学 付属 漢方 外来 東洋 医学 理事 永井 良樹 中国 新型 コロナ ウイルス 感染 清肺 漢方 薬 中国 有史 以来 流行 感染 傷寒 古人 教訓 薬方 傷寒 清肺 根拠 薬 新型 コロナ ウイルス 感染 傷寒 わけ 清肺 青竜 柴胡 苓散 射干 麻黄 枳実 生姜 漢方 方剤 生薬 去加 日本 保険 生薬 組み合わせ 清肺 複数 仮設 なか 入院 一人 重症 他院 重症 永井 …
No.00444	2020-07-24	2020	Morning edition, Society	被害 ブログ 難病 薬物 殺害 疑い 京都 逮捕 事件 ホスピス 苦痛 匿名 ツイート ＳＮＳ 参照 大久保 愉一 よしかず 容疑 衆院 議員 大久保 大久保 容疑 院長 宮城 名取 クリニック 報道 取材 大久保 容疑 県外 アルバイト 行為 三代 大久保 容疑 短期 訪問 行為 批判 口論 最近 被害 申し訳 三代 捜査 クリニック 大久保 容疑 捜査 クリニック 家宅 捜索 捜査 大久保 容疑 匿名 ツイッター アカウント 被害 死亡 前後 投稿 外来 投稿 意思 尊重 記憶 依拠 口裏 合わせ 放題 人生 会議 リビング ウィル 法制 政府 国会 バカ 大久保 容疑 投稿 ネット ブログ 終末 運命 用意 ブログ 大久保 容疑 クリニック ホスピス 難病 漢方 薬 手作り 過去 治療 延命 治療 経験 撤退 サポート 医者 老衰 希望 胃ろう 事例 本人 意向 反映 被害 難病 …
No.00445	2020-07-21	2020	Morning edition, Osaka city edition, Regional (Osaka), Local section 1	ネット 広告 医薬 サプリメント 機能 改善 効果 宣伝 府警 広告 会社 社員 医薬 機器 違反 承認 医薬 広告 疑い 逮捕 発表 全員 容疑 生活 逮捕 東証 上場 広告 会社 ソウルド アウト 本社 営業 社員 容疑 広告 会社 ＫＭ ウェブ コンサルティング 容疑 販売 会社 ステラ 漢方 社員 容疑 逮捕 容疑 ソウルド アウト ＫＭ 宣伝 サイト ステラ 販売 サプリ 医薬 承認 肝臓 疾患 効能 サイト 内容 脂肪 食事 我慢 正常 個人 記事 広告 ステラ 販売 サイト リンク 医薬 機能 改善 効果 サプリメント 未承認医薬 肝臓疾患 医薬品医療
No.00446	2020-07-20	2020	Evening edition, Society	ネット 広告 医薬 サプリメント 機能 改善 効果 宣伝 広告 会社 販売 会社 社員 医薬 機器 違反 承認 医薬 広告 疑い 逮捕 捜査 取材 捜査 逮捕 新宿 広告 会社 ＫＭ ウェブ コンサルティング 容疑 博多 販売 会社 ステラ 漢方 広告 担当 社員 容疑 逮捕 容疑 ステラ 販売 サプリ 厚生 労働 医薬 承認 肝臓 疾患 効果 効能 広告 ネット 掲載 ズタボロ 肝臓 復活 宣伝 文句 未承認医薬 肝臓疾患 医薬品医療
No.00447	2020-07-18	2020	Morning edition, Saitama edition, Regional (Saitama), Local section 1	自立 上尾 カフェ メニュー づくり シニア 団体 日本 薬科 伊奈 協力 冷え性 おなか 巡り スイーツ 完成 市内 カ所 販売 薬膳 ジンジャー パウンド ケーキ 意識 冷え性 ジンジャー 健胃 整腸 効果 カルダモン パウダー 使用 老化 抑制 抗酸 クコ 漢方 薬 精通 薬科 糸数 七重 講師 監修 福祉 法人 まと 運営 ぷち まと アート カフェ 上尾 木村 シェフ 考案 施設 製品 販売 促進 業務 受託 シニア 団体 上尾 アブセック・セルプサポートサークル 薬科 提案 きっかけ 台湾 拠点 研究 糸数 木村 メール 意見 交換 試食 役所 薬科 都築 学長 福祉 施設 財産 経験 連携 評価 木村 施設 自立 柳川 明日 あすみ カット 税込み 上尾 東口 土産 観光 役所 ふれあい 販売 同駅 自由 通路 開催 障がい 手づくり 登場 猪瀬 明博 薬膳 ケーキ ＰＲ …
No.00448	2020-07-15	2020	Morning edition, Regional (Tokushima), Local section 1	登録 有形 文化 建造 つるぎ 半田 医院 キー ワード 漢方 医学 明治 主屋 西洋 医学 導入 大正 増築 洋風 建築 建造 所有 真人 資料 公開 洋館 補修 洋館 玄関 そば 窓口 看板 横書き 時代 診察 手術 当時 機器 手術 開業 そう 外科 耳鼻 大量 金属 器具 ドイツ 医学 部屋 広間 住み込み 看護 改築 開院 当時 病棟 周辺 病人 民宿 院内 病棟 一室 窓際 ベッド 廃虚 半端 病室 付き添い 自炊 洗濯 水場 主屋 待合 木製 ボックス ガラス 文字 時代 ダイヤル 補修 洋館 外壁 ガラス 建具 外壁 建築 当時 参考 再現 そう 医院 結局 手入れ 建物 寿命 補修 将来 登録 補修 監修 担当 建築 多田 善昭 香川 丸亀 明治 大正 一緒 奇跡 文化 建物 将来 耐震 必要 福家 キー ワード 医院 明治 開院 創設 敷地 平方 有形 文化 登録 主…
No.00449	2020-07-08	2020	Morning edition, Lifestyle	以前 漢方 薬 会社 社長 ミノハメツ 破滅 加齢 衰弱 兆候 維持 高齢 症状 昨今 新型 コロナ ウイルス 感染 予防 自粛 ウォーキング 外出 宴会 一切 なし バランス 食事 づくり 太極 筋トレ オランウータン しんらつ 言葉 発破 立腹 年上 知人 知人 主人 頸椎 けいつい 損傷 入院 生活 時世 面会 謝絶 看護 主人 主人 家内 知人 会話 夫婦 手本 熊本 合志 野口 チカ 主婦 ひととき 投稿 募集 本文 程度 住所 番号 名前 ペン ネーム 不可 職業 本部 報道 ひととき ファクス メール ｈｉｔｏｔｏｋｉ ａｓａｈｉ ｃｏｍ 原稿 返却 投稿 不可 電子 メディア 掲載 漢方薬
No.00450	2020-07-05	2020	Morning edition	広州 広州 言葉 世界 中華 料理 広東 料理 魅力 名言 広州 支局 赴任 薄味 広東 料理 四川 料理 四川 広東 料理 探求 帰任 辞令 広州 意味 日本 最後 下旬 早朝 広州 広東 料理 老舗 広州 酒家 本店 新型 コロナ ウイルス 感染 拡大 禁止 通常 営業 密集 常連 開店 同時 広東 料理 熱々 点心 飲茶 早朝 飲茶 しゃべり 年寄り 笑い声 春巻き ピータン かゆ 注文 近所 名物 ばあ 秘訣 毎朝 飲茶 マージャン 公園 春巻き 厨房 蒸籠 せいろ 湯気 できたて 点心 店員 ふた 配膳 饅頭 マントウ 包子 パオ ツー 小籠包 ショウロンポウ ピン 餃子 ギョーザ 点心 ニワトリ 定番 中華 肉まん 叉焼 チャーシャオパオ 注文 オイスター ソース ベース タレ チャーシュー 味わい いっぱい 料理 基本 食欲 少々 個人 スズキ 一種 白身 料理 小骨 一緒…
No.00451	2020-07-02	2020	Morning edition, Lifestyle	持病 高齢 コロナ リスク 緊急 事態 宣言 解除 長女 ばあ 当日 ギョーザ 定番 具材 ソーセージ チーズ 納豆 完食 雰囲気 夕方 散歩 一緒 路肩 ドクダミ 匂い 漢方 薬 解説 ばあ コロナ コロナ 江戸川 安田 美智子 主婦 漢方薬
No.00452	2020-06-26	2020	Shukan Asahi	老廃 濾過 腎臓 長寿 ホルモン 分泌 副腎 臓器 老い 老化 スピード それぞれ 専門 解説 空豆 肋骨 背中 左右 腎臓 血液 濾過 水分 老廃 役割 臓器 老化 臓器 状況 人工 透析 必要 長年 移植 腎臓 移植 手術 東邦 名誉 教授 相川 腎臓 血管 腎臓 老化 血管 老化 影響 血液 糸球 組織 糸球 毛細 血管 固まり 腎臓 腎臓 血液 動脈 動脈 硬化 糸球 血液 糸球 硬化 糸球 研究 糸球 硬化 糸球 程度 糸球 硬化 糸球 負荷 結果 正常 糸球 ページ イラスト 相川 腎臓 機能 低下 調整 結果 反対 尿量 脱水 糸球 硬化 進行 硬化 機能 不全 生活 改善 食事 制限 投薬 対処 人工 透析 移植 必要 近年 硬化 人工 透析 高齢 腎臓 老化 スピード 血管 対策 予防 相川 指摘 アドバイス 喫煙 飲酒 生活 習慣 腎臓 老化 糖尿 脂質 異常 改善 …
No.00453	2020-06-26	2020	Shukan Asahi	新型 コロナ ウイルス 感染 拡大 自宅 運動 不足 生活 変化 不調 免疫 薬膳 重ね煮 料理 ブログ ポータル サイト 運営 アイランド 中旬 新型 コロナ ウイルス 感染 流行 家庭 料理 変化 アンケート コロナ 影響 自宅 料理 機会 回答 料理 料理 食材 選び 意識 日持ち 免疫 アップ 回答 コロナ 食事 日常 到来 時短 料理 料理 薬膳 管理 栄養 医学 薬膳 料理 研究 植木 解説 薬膳 漢方 基本 季節 体調 料理 薬食 同源 食材 薬 効果 滋養 強壮 効果 ジネン 生薬 長芋 料理 むね肉 長芋 スープ ページ レシピ 参照 起床 有用 前日 消化 普段 生活 疲労 長芋 医学 食材 免疫 消化 吸収 効果 期待 むね肉 イミダペプチド 疲労 回復 効果 丸鶏 スープ 万能 長芋 ヤマト イモ ツクネ イモ ヤマノイモ 代用 長芋 スープ 植木 丸鶏 スープ …
No.00454	2020-06-14	2020	Morning edition, Kyoto edition, Regional (Kyoto), Local section 1	空間 オーダー メイド 音楽 音楽 作曲 小松 正史 京都 精華 教授 空間 デザイン 場所 物語 昭和 デザイン 空間 実例 もと 小松 京都 タワー 下京 京都 マンガ ミュージアム 中京 府立 丹後 郷土 資料 宮津 音楽 北部 兵庫 北部 京都 丹後 鉄道 列車 発車 接近 メロディー 作曲 耳原 総合 久万高原 天体 観測 愛媛 久万高原 ポーラ 美術 神奈川 箱根 分野 音楽 それぞれ 現場 小松 空間 風景 解説 京都 マンガ ミュージアム 記憶 音源 校歌 メロディー 木造 質感 館内 楽器 ピアノ ピアノ 素材 楽器 マンガ 集中 邪魔 意識 極端 静岡 漢方 薬局 むつごろう 薬局 コラボ 漢方 音楽 漢方 薬 マッチ 音源 制作 実際 漢方 薬 味見 味覚 嗅覚 きゅう かく 印象 変換 複数 生薬 あんばい 配合 漢方 薬 素材 音楽 制作 音楽 一瞬 時点 記憶…
No.00455	2020-06-13	2020	Morning edition, Weekend supplement	アヤメ ダッチ アイリス オリーブ 六本木 複合 施設 ミッドタウン フランス 料理 フィリップ ミル 月形 庭園 新型 コロナ ウイルス 緊急 事態 宣言 臨時 休業 今月 再開 庭園 有機 ミツバチ マル ハナバチ 横目 料理 一角 菜園 食用 ハーブ 採れたて 料理 改装 作庭 依頼 ビル 都心 地中 気候 参考 乾燥 病虫害 多年 料理 彩り 庭園 目移り 色調 品種 茶色 越冬 新芽 造園 オーガニック 卒業 大手 造園 会社 化学 農薬 現場 病虫害 効果 益虫 テントウ ムシ カマキリ 時代 思い 葛藤 農薬 自分 不安 ストレス 退社 化学 農薬 肥料 オーガニック 庭園 独立 横浜 造園 会社 ＧＡＲＤＥＮ 社長 社員 世代 個人 マンション 施設 緑地 業務 植木 石組み 職人 フリー 庭師 肩書 ガーデン キュレーター 土地 状況 気候 提案 専門 知識 駆使 造園…
No.00456	2020-06-12	2020	Shukan Asahi	司馬 医学 人間 本来 親切 電流 学問 医学 時代 医学 情熱 医学 原点 高知 県民 文化 ホール 日本 総会 原題 花神 胡蝶 協力 岡村 岡村 高雄 胡蝶 小説 大坂 緒方 洪庵 千葉 佐倉 佐倉 藩主 譜代 堀田 身分 百姓 身分 上がり 医者 泰然 順天 看板 順天 後身 余談 順天 感心 普通 医学 高知 医科 附属 順天 順天 医院 わけ 大勢 収容 総合 場所 医院 開業 オフィス 日本 江戸 時代 言葉 言葉 明治 医院 言葉 幕末 長州 言葉 順天 医院 言葉 泰然 蘭学 名人 医者 才能 緒方 洪庵 医者 才能 内科 才能 内科 人間 苦痛 検査 方法 治療 相手 外科 外科 感じ 泰然 外科 専門 だいたい 泰然 日本 外科 今日 外科 段階 外科 言葉 古く 戦国 時代 ポルトガル スペイン 外科 南蛮 江戸 オランダ 医学 紅毛 南蛮 紅毛 おでき 切開 お…
No.00457	2020-06-09	2020	Morning edition, Osaka city edition, Regional (Osaka), Local section 1	新型 コロナ ウイルス 感染 予防 効果 医薬 承認 宣伝 府警 東成 薬局 運営 会社 法人 医薬 機器 違反 疑い 書類 送検 発表 東成 中旬 下旬 厚生 労働 承認 医薬 精製 漢方 薬 コロナ ウイルス 感染 予防 掲示 宣伝 疑い 容疑 過去 ＳＡＲＳ サーズ ＭＥＲＳ マーズ 流行 効果 供述 漢方薬 医薬品医療
No.00458	2020-06-06	2020	Morning edition, Regional (Iga), Local section 1	名張 魅力 老舗 冊子 とこしえ 循環 推進 協議 菓子 鮮魚 販売 酒蔵 カフェ 業種 あるじ サービス 思い 苦労 市内 各所 配布 協議 前身 産業 チャレンジ 支援 協議 冊子 名張 ｃｏｃｏｎ 未来 好評 続編 個人 後継 継続 ノウハウ 焦点 阪神 淡路 震災 影響 客足 当時 大屋 製菓 菓子 職人 伊賀 銘菓 かた 作り 経営 商店 注文 尾頭 鮮魚 店頭 スタイル 果物屋 贈答 果物 努力 地元 一時 廃業 瀬戸際 老舗 酒蔵 酒造 経営 先代 ＩＴ 対談 酒蔵 経緯 江戸 漢方 薬局 手彫り 技術 石材 個性 老舗 新店 イタリア 料理 スイーツ 民家 リノベーション 店主 登場 印刷 協議 担当 魅力 継承 参考 循環 推進 協議 吉住 琢二 冊子 とこしえ ＰＲ 名張 役所 漢方薬
No.00459	2020-06-06	2020	Morning edition, Regional, Local section 2	昆虫 クモ 寄生 体内 養分 キノコ 冬虫 夏草 生態 殺虫 キノコ 中国 漢方 薬 高値 取引 日本 余り 生育 関東 冬虫 夏草 宝庫 国立 博物 筑波 研究 施設 茨城 つくば 航平 日本 学術 振興 研究 冬虫 夏草 研究 栃木 博物 在籍 博物 冬虫 夏草 採取 標本 栃木 程度 新種 クサイロコメツキムシタケ 宇都宮 雑木 発見 同僚 県立 博物 坂井 広人 主任 研究 菌類 存在 研究 冬虫 夏草 小学 時代 興味 採取 存在 一気 標本 京都 小２ 昆虫 図鑑 冬虫 夏草 マルミアリタケ 釘付け 朽ち木 女王 アリ 寄生 キノコ 不思議 生物 当時 京都 御苑 キノコ 研究 吉見 昭一 故人 キノコ 観察 小３ 冬虫 夏草 セミ タケ 保管 キノコ 全体 興味 信州 菌根 研究 博士 取得 冬虫 夏草 世界 日本 ホット スポット 群馬 日本 冬虫 夏草 吾妻 毎年 安定…
No.00460	2020-06-06	2020	Morning edition, Regional (Chiba), Local section 1	新型 コロナ ウイルス 承認 漢方 薬 広告 県警 中国 自称 我孫子 我孫子 整体 容疑 医薬 機器 違反 承認 医薬 広告 容疑 書類 送検 発表 容疑 コロナ 効果 漢方 薬 日本 販売 供述 生活 容疑 同市 整体 歩道 中国 コロナ 認定 漢方 看板 設置 承認 漢方 薬 広告 疑い 県警 交番 通報 もと 容疑 職務 質問 残留 疑い 発覚 県警 同日 容疑 出入国 管理 難民 認定 違反 疑い 現行 逮捕 同罪 起訴 コロナ 知人 コロナ 日本 不安 親切 不安 商機 出来心 コロナ 整体 近く ピンク 書体 看板 中旬 ごろ 看板 整体 容疑 毎朝 あいさつ 間柄 礼儀 商売 看板 ＰＲ 中国 伝統 薬 中薬 せいおん 中国 国家 衛生 ホーム ページ 新型 コロナ 治療 臨床 軽症 中等 治療 効果 記載 メーカー 以嶺 薬 ＨＰ 薬 ハッカ 効果 他国 指摘 指摘 デ…
No.00461	2020-06-05	2020	Morning edition, Society	新型 コロナ ウイルス 承認 漢方 薬 広告 千葉 中国 自称 同県 我孫子 整体 医薬 機器 違反 承認 医薬 広告 容疑 書類 送検 方針 捜査 取材 捜査 我孫子 整体 屋外 看板 コロナ 承認 漢方 薬 広告 疑い 漢方 薬 中国 インフルエンザ 新型 コロナ 治療 効果 日本 医薬 承認 県警 販売 目的 漢方 薬 押収 多田 晃子 漢方薬 未承認医薬 医薬品医療
No.00462	2020-05-28	2020	Morning edition, Regional, Local section 1	常総 市立 水海道 みつ かいどう 夜間 学級 夜間 中学 キー ワード 開校 授業 公立 夜間 中学 水海道 校舎 設置 新型 コロナ ウイルス 感染 拡大 遅れ 理由 直し 希望 生徒 教科 心待ち 教頭 発足 夜間 中学 常総 周辺 在籍 国籍 ブラジル 日本 フィリピン ペルー ネパール 外国 生徒 全体 授業 週末 毎日 義務 教科 最長 日本 ポルトガル 教員 補助 生徒 教員 顔あわせ コロナ 授業 臨時 休校 生徒 課題 テレビ 会議 システム 面談 再開 コロナ 感染 状況 生徒 入学 本格 授業 予定 石塚 邦彦 教頭 休校 期間 教員 日本 指導 研修 授業 開始 プラス 抱負 ブラジル 日本 議論 生徒 通学 理由 栃木 入学 ブラジル 出稼ぎ 来日 溶接 各地 日本 日本 地元 高２ 中２ 議論 思い 夜間 中学 全て 教科 吸収 通学 希望 日々 張り合い 訪…
No.00463	2020-05-03	2020	Morning edition	トラ プール ポーズ サウスカロライナ サファリ パーク オーナー 従業 ロード サイド ズー 道端 動物 商業 施設 個人 飼育 トラ 全米 推定 虐待 横行 指摘 米国 スティーブ ウィンター 米国 トラ 実態 取材 一連 そもそも トラ 野生 生息 絶滅 危惧 生息 米国 飼育 背景 娯楽 需要 繁殖 商業 施設 トラ 一緒 有料 イベント 人気 相手 生後 供給 成長 トラ 栄養 不足 飼育 放棄 近親 交配 結果 トラ 保護 施設 ウィンター トラ 本当 コスト 否定 規制 不備 トラ 大型 ネコ 動物 所有 規制 包括 連邦 対応 全米 規制 法律 ペット 所有 禁止 法案 連邦 議会 提出 改善 動き ウィンター 大型 ネコ 動物 撮影 専門 生態 捕食 大型 ネコ 動物 存在 保護 意義 強調 ＧＬＯＢＥ 記者 太田 野生 トラ 世紀 初め 野生 トラ 森林 伐採 生息 …
No.00464	2020-04-25	2020	Morning edition, Weekend supplement	ライフ マネー 得子 くこ 病害虫 対策 ベランダ 菜園 戸建て 菜園 農園 階数 次第 利点 予防 金太郎 具体 予防 ポイント 野菜 水やり 面倒 表面 野菜 野菜 水分 吸収 野菜 養分 水やり タイミング 表面 我慢 人さし 関節 先端 子育て 禁物 子育て 害虫 傾向 基本 トマト 少雨 南米 アンデス 高地 原産 ナス キュウリ アジア 出身 キュウリ うどん 野菜 ポイント 水やり 病害虫 プロ 水やり 野菜 本来 害虫 物質 抵抗 野菜 日当たり 位置 野菜 コツ ポイント ベランダ プランター じか れんが 風通し 素焼き プランター 通気 漢方 生薬 エキス 予防 散布 害虫 化学 農薬 有機 野菜 コンパニオン プランツ 仲間 意味 マリーゴールド 寄せ植え ラベンダー 野菜 害虫 ガード 葉ネギ におい 害虫 薬味 最近 部屋 ベランダ 菜園 モヤモヤ 取材 協力…
No.00465	2020-04-17	2020	Evening edition, Society	新型 コロナ ウイルス 漢方 薬 訪問 販売 必要 事項 書面 同府 松原 医薬 販売 会社 社長 阿倍野 特定 取引 違反 不備 書面 交付 疑い 逮捕 発表 生活 漢方 薬 販売 契約 クーリング オフ 必要 事項 記載 振込 疑い 容疑 親族 府警 被害 府警 以前 会場 漢方 薬 外出 自粛 以降 訪問 販売 マスク 参考 地検 支部 社長 起訴 処分 起訴 猶予 漢方薬
No.00466	2020-04-17	2020	Shukan Asahi	入試 合格 ランキング 合格 総覧 決定 難関 合格 トップ 東大 京大 帝大 一橋 東工大 神戸 東大 京大 合格 比較 東大 京大 合格 実名 アンケート 京大 きっかけ 研究 古都 魅力 学風 政権 京大 青春 京大 時代 辰巳 琢郎 マック 赤坂 伸一 インタビュー 中島 健人 平野 結婚 交換 日記 健人 体調 高嶋 弘之 ちさ 親子 対談 幻覚 妄想 研究 認知 効果 漢方 薬 危険 ネット ショッピング テレワーク リスク 個人 漏洩 用心 コロナ 思考 停止 アベ リスク 日本 安倍 政権 危機 ゼロ スピード 給付 れい 新選 太郎 マスク 配布 順番 自民 幹事 石破 晋三 令和 徳政 天井 金融 担当 亀井 静香 消費 ゼロ 大義 解散 選挙 断行 自民 参院 国対 代行 西田 昌司 ロック ダウン 軽症 待機 整備 衆院 議員 山尾 都合 真実 政府 国民 法政 …
No.00467	2020-04-17	2020	Shukan Asahi	ひとたび 発症 根治 進行 治療 認知 認知 漢方 薬 研究 報告 開業 認知 機会 漢方 薬 効用 重視 漢方 西洋 医学 薬 効果 頭痛 冷え 便秘 日常 頻発 症状 緩和 印象 同時 西洋 薬 薬物 症状 漢方 西洋 医学 根治 慢性 難病 症状 緩和 進行 役割 漢方 役割 注目 認知 効果 認知 アルツハイマー 血管 レビー 小体 疾患 心臓 疾患 高齢 対策 急務 疾患 認知 漢方 効果 研究 実際 臨床 現場 認知 症状 大別 記憶 見当 認知 機能 行動 心理 症状 近年 ＢＰ ＳＤ 神経 症状 身体 症状 なか ＢＰ ＳＤ 漢方 薬 研究 筑波 人間 総合 研究 教授 水上 勝義 水上 精神 認知 治療 なか 漢方 認知 アプローチ 模索 研究 従事 ＢＰ ＳＤ 効果 報告 抑肝 認知 発症 高齢 薬剤 事象 安全 考慮 薬物 ＢＰ ＳＤ 精神 薬 死亡 認知 注目 漢…
No.00468	2020-04-16	2020	Evening edition, Environment	新型 コロナ ウイルス 感染 野生 動物 ウイルス 理由 ヒト 感染 インフルエンザ 野生 動物 今週 来週 全身 ウロコ 哺乳 センザン コウ 研究 新型 コロナ ウイルス ウイルス 野生 動物 ウイルス 注目 香港 チーム ネイチャー 論文 発表 中国 南部 税関 押収 冷凍 保存 マレーセンザンコウ 血液 コロナ ウイルス ウイルス 遺伝 流行 新型 コロナ ウイルス 世界 保健 機関 ＷＨＯ 新型 コロナ ウイルス コウモリ 起源 ウイルス 野生 コウモリ コロナ ウイルス 重症 急性 呼吸 症候 ＳＡＲＳ コウモリ 起源 動物 ヒト 感染 研究 チーム センザン コウ 新型 ウイルス 感染 コロナ ウイルス 出現 宿主 動物 由来 感染 野生 動物 市場 販売 禁止 提言 保護 連合 ＩＵＣＮ センザン コウ アジア アフリカ 絶滅 ワシントン 条約 全て 商業 目的 取引 禁…
No.00469	2020-04-06	2020	Morning edition, Regional, Local section 1	松江 大庭 八雲 風土 バイモ 見ごろ 釣り鐘 淡黄 緑色 群れ 春風 貝母 バイモ ユリ科 虚無 編み笠 別名 アミガサ ユリ 奈良 時代 地誌 出雲 風土 松江 北西 一帯 山野 記載 中国 原産 乾燥 球根 漢方 薬 せき止め 効能 出雲 風土 記載 バイモ 乗り 職員 開花 ごろ 今月 中旬 シラン つぼみ 入園 加来 満開 バイモ 松江 大庭 漢方薬
No.00470	2020-03-31	2020	Morning edition, Opinion	入浴 ルーツ 漢方 薬 中将 冷え症 婦人 漢方 薬 アレンジ 明治 創業 漢方 薬 メーカー 起源 生薬 抽出 入浴 研究 ヒット カギ 効能 香り 正解 会社 以来 バス クリン 一筋 ゆず 香り 入浴 自宅 押し入れ 薬品 香料 昼夜 休日 没頭 人気 日本 名湯 シリーズ 各地 温泉 ヒノキ 浴槽 試行 錯誤 完成 登別 カルルス 真冬 北海道 温泉 革靴 モデル 温泉 現地 景色 印象 白濁 きっかけ 白濁 入浴 一時 ブーム 共同 研究 特許 取得 研究 裾野 テーマ 生薬 温泉 素材 最近 効能 入浴 血液 循環 効果 温浴 効果 高齢 長生き サポート 高齢 日本 入浴 薬 補完 役割 入浴 名詞 バス クリン 誕生 海外 市場 進出 悲願 青色 入浴 米国 時代 人々 入浴 日本 風呂 文化 世界 聞き手 池田 つな かわ みつお バスクリン 取締 本部 生まれ 津村 …
No.00471	2020-03-27	2020	Evening edition	こんにゃく ゼリー メロディ アン 機能 表示 こんにゃく ゼリー 発売 セット 読者 内臓 脂肪 機能 報告 ローズヒップ 由来 ティリロサイド 機能 表示 キロカロリー 小腹 ピーチ レモン 提供 選択 渋谷 代々木 メロディ アン 必着 下旬 発送 豆乳 詰め合わせ 日本 豆乳 豆乳 ｋｌ 達成 記念 加盟 豆乳 豆乳 セット イメージ ｍｌ 特製 エコ バッグ セット 相当 読者 調整 豆乳 調製 豆乳 はじめ 果汁 フルーツ 豆乳 飲料 推奨 豆乳 メニュー レシピ 渋谷 渋谷 ＶＡ インターナショナル 豆乳 セット 必着 中旬 発送 クマザサ 配合 飲料 漢方 専門 ニホン 漢方 ブティック クマ笹 ざさ タイプ ｍｌ 読者 製法 ブレンド 液体 補助 古く 霊芝 クマザサ シイタケ 梅肉 エキス 凝縮 人間 本来 自身 維持 サポート 品川 北品川 薬 日本 必着 下旬 発…
No.00472	2020-03-25	2020	Morning edition, General, Nagoya common edition, Regional	名古屋 名古屋 瑞穂 漢方 医学 発足 西洋 医学 東洋 医学 融和 治療 効果 目的 内科 外科 泌尿 痛み 連携 治療 薬用 薬学 共同 漢方 生薬 動物 鉱物 研究 漢方 精通 若手 育成 名市大 中国 天津 中医 薬大 協定 漢方 外来 現場 漢方 薬 活用 抗がん 難病 症状 漢方 薬 取り組み 漢方 医学 就任 野尻 俊輔 教授 西洋 医学 部分 漢方 意見 安全 担保 毎週 内科 総合 漢方 外来 臼井 昭仁 名古屋 薬学 併設 薬用 野尻 教授 提供 名古屋 設置 漢方 医学 野尻 教授 名古屋 瑞穂 大病院 漢方医 東洋医学 医薬 名市大病院 漢方薬 名古屋市立大薬 名古屋市立大病院 中医薬 漢方医学 西洋医学 大薬 東洋医 天津中医薬
No.00473	2020-03-22	2020	Morning edition, Regional, Local section 1	免疫 アップ 料理 研究 新型 コロナ ウイルス イベント 宴会 中止 マスク 不足 倒産 経営 就職 内定 取り消し 影響 列挙 仕方 それぞれ 立場 苦渋 不安 日々 氾濫 はんらん 冷静 対処 手洗い うがい 反省 予防 手作り マスク 型紙 良心 キッチン ペーパー ティッシュ ガーゼ 挑戦 製作 意欲 手作り マスク 担当 免疫 アップ 料理 研究 玄米 海藻 キノコ 発酵 野菜 数々 長芋 長芋 麦ごはん そば 相性 ムチン 粘膜 感染 予防 亜鉛 カリウム ミネラル 各種 ビタミン 含有 ビタミン 抗酸 免疫 ムチン 相乗 効果 期待 感染 予防 漢方 山薬 やく 腎臓 肝臓 働き 滋養 強壮 血糖 改善 便秘 解消 効果 調理 周り 経験 敬遠 食材 時期 長芋 食料 地産 地消 原田 県産 購入 秋田 長芋 産地 仙北 田沢 田沢 ながいも 藩政 時代 伝統 野菜 田沢…
No.00474	2020-03-20	2020	Morning edition, Regional (Tokushima), Local section 1	文化 審議 つるぎ 半田 医院 主屋 文化 建造 登録 文部 答申 文化 資源 活用 明治 漢方 医学 医院 開業 明治 後期 ごろ 西洋 医学 移行 漢方 時代 主屋 入り母屋 瓦ぶき 木造 建築 内部 手前 薬局 住居 木造 洋風 建築 寄せ棟 造り 瓦ぶき 正面 破風 三角 屋根 車寄せ 昭和 中期 北側 増築 広間 改修 レントゲン 注射 設備 ごろ 実際 診察 漢方 薬 原料 保管 入院 病棟 石垣 土塀 答申 多田 善昭 建築 設計 香川 丸亀 漢方 医学 西洋 医学 移行 価値 価値 理解 維持 管理 評価 所有 今後 建物 資料 活用 検討 祐生 医院 主屋 多田 善昭 建築 設計 提供 漢方医 漢方薬 香川県丸 漢方医学 西洋医学
No.00475	2020-03-10	2020	Morning edition, Regional (Iga), Local section 1	忍者 任務 遂行 水渇 秘伝 携帯 コーヒー メーカー メロディ アン 本社 八尾 現代 アレンジ 今月 伊賀 忍者 秘伝 スポーツ ドリンク 熱中 対策 五輪 外国 観光 需要 江戸 忍術 せんしゅう 水渇 梅干し 砂糖 せき止め 漢方 生薬 麦門冬 もんどう 唾液 だえき 分泌 妙薬 伊賀 主力 工場 メロディ アン 着目 砂糖 酸味 原料 グレープフルーツ 液体 スポーツ ドリンク 容器 ミネラル 補給 ドリンク 手裏 剣型 化粧 税別 税別 タイプ 販売 予定 それぞれ 入り ペット ボトル 本分 スポーツ ドリンク 化粧 タイプ 伊賀 刻印 ゴム 手裏 おまけ 忍者 研究 雄司 教授 コンセプト 監修 販売 報告 伊賀 役所 中西 紀雄 社長 主力 工場 伊賀 世話 伊賀 ＰＲ 強調 岡本 栄市 伊賀 忍者 期待 藤井 忍者 ＰＲ 伊賀 忍者 秘伝 スポーツ ドリンク 伊賀 役…
No.00476	2020-02-28	2020	Shukan Asahi	風邪 抗生 物質 そもそも 風邪 新型 コロナ ウイルス 肺炎 ウイルス 抗生 物質 意味 耐性 本来 恐れ 話題 新型 コロナ ウイルス 抗生 物質 上旬 日本 未来 イベント 国立 研究 新宿 芳明 聴衆 一瞬 言葉 不幸 新型 コロナ ウイルス 感染 神奈川 死亡 感染 判明 死亡 当初 肺炎 診断 機関 抗生 抗生 物質 治療 症状 改善 死因 不明 新型 コロナ ウイルス 抗生 物質 コロナ ウイルス 抗生 物質 機関 薬 日ごろ 細菌 感染 きっかけ 高齢 肺炎 子供 中耳 膀胱 抗生 物質 感染 増殖 冒頭 イベント 抗生 物質 薬剤 耐性 存在 企画 耐性 抗生 物質 治療 薬 最悪 ケース 数字 国内 薬剤 耐性 ＡＭＲ 臨床 リファレンス 報告 耐性 黄色 ブドウ 球菌 大腸 死亡 黄色 ブドウ 球菌 皮膚 存在 免疫 無害 持病 悪化 体力 低下 免疫 毒性 症状 …
No.00477	2020-02-27	2020	Morning edition	各地 祭礼 縁日 露天 寅次郎 商売 仲間 シリーズ 浪花 寅次郎 生駒 ふもと 石切 劔箭 つるぎ 神社 東大阪 通称 石切 神社 縁日 関西 なまり 生地 地元 露天 世間 相場 威勢 啖呵 たんか 口上 周囲 腫れ物 石切 神社 祈願 石柱 石柱 参り 禰宜 ねぎ 北畠 参り こより 露店 ごろ 手製 紙ひも 根元 願いごと 名前 夫婦 経営 占い 漢方 薬 飲食 菓子 参道 石切 神社 人気 洋次 監督 原作 脚本 ＮＨＫ ＢＳ プレミアム 放送 ドラマ 贋作 さく 人波 雰囲気 葛飾 柴又 舞台 参道 甘味 くるま 騒動 関西 落語 くじゃく さくら 常盤 貴子 ファミリー 神社 参拝 案内 北畠 出演 風来 鳥居 創業 飲食 村田 しゃ 若おかみ 小寺 文恵 大根 じゃがいも おでん 堪能 ちがい 編集 小泉 信一 参道 再会 ふみ 松坂 慶子 喜び 仲間 浪花 寅次郎 松竹…
No.00478	2020-02-17	2020	Morning edition, International	新型 コロナ ウイルス 肺炎 拡大 中国 近平 シーチンピン 指導 食用 野生 動物 取引 規制 強化 野生 動物 長年 感染 危険 指摘 料理 南部 人気 風習 一掃 参照 名前 発生 武漢 華南 海鮮 市場 近く 取材 海鮮 名前 水産 以外 野生 動物 売買 通路 動物 造作 クジャク オオカミ ハクビシン キツネ ハリネズミ 中国 メディア 市場 価格 名前 掲載 動物 販売 実態 中国 政府 保護 指定 動物 密猟 動物 違法 中国 全土 野生 動物 市場 カ所 存在 スーパー 商店 食肉 野生 動物 売買 背景 野生 動物 人間 身体 実際 人工 繁殖 人工 飼料 薬品 体内 イメージ 先行 珍味 重宝 市場 周辺 専門 料理 ビジネス 接待 漢方 薬 原料 需要 コウモリ 野生 動物 新型 肺炎 感染 中国 政府 感染 限定 スーパー ネット 販売 売買 全面 禁止 措置 …
No.00479	2020-02-17	2020	AERA weekly	感染 なか 人々 不安 中国 入国 禁止 発言 ＳＮＳ 不安 ヘイト 必要 新型 肺炎 感染 拡大 水際 日本 中国 入国 制限 アメリカ ニュージーランド フィリピン 中国 全土 入国 禁止 新型 肺炎 印象 記者 会見 ひと つめ 記者 会見 アントニオ グテーレス 国連 総長 人種 理由 差別 人権 侵害 懸念 グテーレス 総長 発言 新型 肺炎 感染 拡大 中国 アジア 差別 懸念 表明 日本 中国 入国 禁止 発信 ＳＮＳ 立正 心理 尚也 教授 心理 背景 指摘 中国 行為 新型 コロナ ウイルス 恐怖 不快 低減 行動 差別 過剰 反応 差別 意図 街中 中国 不安 ヘイト 必要 自分 ストレス 中国 自分 ウイルス 恐怖 理解 差別 過剰 対応 ウイルス 正体 事実 理解 根拠 内外 発表 ひと 記者 会見 前者 対照 中国 外務 ホワチュンイン 報道 記者 感染 拡大 …
No.00480	2020-02-14	2020	Morning edition, Regional, Local section 2	アカヤガラ 上品 目玉 くちばし 棒状 全長 ヤガラ 漢字 矢柄 ご覧 後ろ 尾ヒレ 接近 背ビレ 尻ビレ 弓矢 矢羽根 胴体 矢竹 英語 レッド コルネット フィッシュ トランペット 楽器 コルネット 本州 中部 以南 分布 北九州 フエ ウオ 鹿児島 フエフキ 笛吹き ラッパ イメージ 掃除 水中 小魚 一瞬 水揚げ 定置 九州 市場 ホース 海底 近く ヒメジ ホウボウ 仲間 味わい 上品 刺し身 うまみ 吸い物 みそ ダシ 食通 人気 高級 料亭 提供 漢方 薬 そう 部分 ウロコ 尾ヒレ 糸状 軟条 特徴 きり 個性 仲間 アオヤガラ 湾内 釣り 捕獲 東海 海洋 博物 学芸 柴田 勝重 漢方薬
No.00481	2020-02-06	2020	Morning edition, Economy	天神 商業 施設 天神 ビブレ 閉館 ビル 地下 因幡 商店 店舗 時代 変遷 閉店 店舗 ビル 閉館 閉店 移転 出発 博多 名代 ラーメン 地下 ラーメン 名代 なだ ラーメン ビブレ 閉館 閉店 社長 高力 場所 商売 感謝 戦後 祖父 果物 創業 ラーメン ラーメン 税込み 会社 週末 大人 来店 商売 生活 ファッション 若者 外資 期待 天神 素地 今後 漫画 クッキング パパ 登場 博多 営業 注力 高力 天神 ラーメン 名代 自負 出店 博多 近く 移転 スタート 天心 薬局 地下 漢方 専門 天心 薬局 閉館 近く フコク 生命 ビル 上旬 スタート 創業 平方 漢方 カウンター 症状 漢方 空間 小栗 延子 不眠 ストレス 工夫 ビル 開業 当初 地下 商店 仲間 ビル 若者 仲間 商店 同志 ビル 商業 施設 天神 コア 一体 複合 ビル 小栗 漢方 ビル つもり …
No.00482	2020-02-04	2020	Evening edition, General, Society	治療 薬 新型 コロナ ウイルス エボラ 出血 エイズ 感染 治療 薬 治療 薬 世界 各国 医学 先月 掲載 論文 米国 感染 肺炎 発症 エボラ 出血 治療 薬 レム デシ ビル 投与 動物 実験 中東 呼吸 症候 ＭＥＲＳ 効果 症状 改善 タイ 保健 今月 記者 会見 中国 インフルエンザ 治療 薬 オセルタミビル タミフル ＨＩＶ 治療 薬 ロピナビル リトナビル 投与 半日 ベッド ウイルス 検出 リトナビル 中国 国家 衛生 新型 肺炎 治療 推奨 中国 通信 中国 中国 学院 漢方 エイズ 治療 薬 免疫 抑制 ウイルス 感染 細胞 実験 レム デシ ビル リトナビル マラリア 治療 薬 自己 免疫 疾患 クロロキン 効果 中国 投与 手続き 感染 熊本 松岡 雅雄 感染 免疫 ＭＥＲＳ 効果 報告 レム デシ ビル 免疫 クロロキン 新型 コロナ ウイルス 効果 程度 …
No.00483	2020-02-04	2020	Morning edition, Society	治療 薬 新型 コロナ ウイルス エボラ 出血 エイズ 感染 治療 薬 治療 薬 世界 各国 医学 先月 掲載 論文 米国 感染 肺炎 発症 エボラ 出血 治療 薬 レム デシ ビル 投与 動物 実験 中東 呼吸 症候 ＭＥＲＳ 効果 投与 症状 改善 タイ 保健 今月 記者 会見 中国 インフルエンザ 治療 薬 オセルタミビル タミフル ＨＩＶ 治療 薬 ロピナビル リトナビル 投与 半日 ベッド ウイルス 検出 リトナビル 中国 国家 衛生 新型 肺炎 治療 推奨 中国 通信 中国 中国 学院 漢方 エイズ 治療 薬 免疫 抑制 ウイルス 感染 細胞 実験 レム デシ ビル リトナビル マラリア 治療 薬 自己 免疫 疾患 クロロキン 効果 中国 投与 手続き 感染 熊本 松岡 雅雄 感染 免疫 ＭＥＲＳ 効果 報告 レム デシ ビル 免疫 クロロキン 新型 コロナ ウイルス 効果 …
No.00484	2020-01-31	2020	Evening edition	銭湯 寄席 相性 喜田 守貞 守貞 謾稿 江戸 後期 風俗 詳細 記録 湯屋 間取り 番台 寄席 演芸 舞台 高座 札幌 銭湯 寄席 銭湯 寄席 会場 空気 演者 距離 演芸 銭湯 文化 るつぼ おけ 黄色 世紀 ケロリン 現役 男女 浴室 富士 タイル 浴槽 ラドン 温泉 シリカ ブラック 漢方 薬湯 効能 うた 浴場 思い 堀家 さくら 長沼 農家 転業 白石 銭湯 時代 敏夫 時代 客足 減少 銭湯 きっかけ 定期 銭湯 寄席 出演 北大 落語 研究 高座 反応 客席 一体 気持ち 銭湯 交換 最近 会話 トラブル 銭湯 縮図 和気 思い 塚田 敏信 北大 落研 女子 男女 半々 札幌 ごろ オリジナル 入浴 銭湯 文化 資料 男湯 富士 タイル ケロリン 湯桶 昭和 ごろ 製造 ケロリン 同居 漢方薬
No.00485	2020-01-28	2020	Morning edition, Regional, Local section 2	各地 祭礼 縁日 露天 寅次郎 商売 仲間 シリーズ 浪花 寅次郎 生駒 ふもと 石切 劔箭 つるぎ 神社 東大阪 通称 石切 神社 縁日 関西 なまり 生地 地元 露天 世間 相場 威勢 啖呵 たんか 口上 周囲 腫れ物 石切 神社 祈願 石柱 石柱 参り 禰宜 ねぎ 北畠 参り こより 露店 ごろ 手製 紙ひも 根元 願いごと 名前 夫婦 経営 占い 漢方 薬 飲食 菓子 参道 石切 神社 人気 洋次 監督 原作 脚本 今月 ＮＨＫ ＢＳ プレミアム 放送 ドラマ 贋作 さく 人波 雰囲気 葛飾 柴又 舞台 参道 甘味 くるま 騒動 関西 落語 くじゃく さくら 常盤 貴子 ファミリー 神社 参拝 案内 北畠 出演 風来 鳥居 創業 飲食 村田 しゃ 若おかみ 小寺 文恵 大根 じゃがいも おでん 堪能 ちがい 編集 小泉 信一 参道 再会 ふみ 松坂 慶子 喜び 仲間 浪花 寅次郎…
No.00486	2020-01-28	2020	Morning edition, Regional (Kagoshima), Local section 1	越中 薬売り 昆布 提供 北前 寄港 フォーラム ｉｎ 鹿児島 鹿児島 城山 ホテル 鹿児島 開催 北前 江戸 明治 時代 海上 物流 鹿児島 商売 売船 ばい 北前 寄港 フォーラム 九州 開催 鹿児島 北前 関わり 幕末 薩摩 琉球 隠れみの 中国 貿易 莫大 ばくだい 利益 倒幕 軍資 中国 輸出 主力 蝦夷 えぞ 北海道 昆布 昆布 越中 富山 薬売り 供給 薩摩 他国 領内 越中 薬売り 薩摩 入国 行商 薩摩 薩摩 オンリー 薬売り 薩摩 商売 大量 昆布 献上 越中 越中 薬売り 行商 集団 薩摩 蝦夷 越中 昆布 献上 メリット 中国 輸入 麝香 牛黄 沈香 じん 漢方 薬種 薩摩 浄土 真宗 布教 越中 浄土 真宗 信者 薩摩 浄土 真宗 厳禁 入国 許可 取り決め 宗門 一切 天保 薩摩 余り 秘密 念仏 信者 僧侶 布教 藩内 薬売り 影響 信仰 つながり 無視 越…
No.00487	2020-01-15	2020	Morning edition, Regional (Aomori), Local section 1	町長 告示 現職 豊氏 新顔 農業 杉山 武夫 所属 候補 現職 新顔 一騎 打ち 選挙 以来 継続 町政 安定 人口 減少 町内 人口 微増 実績 強調 六戸 杉山 地元 野菜 漢方 振興 活性 民間 経験 トップ 元気 投票 即日 開票 有権 横山 町長 候補 届け出 カッコ 数字 当選 回数 経歴 原則 候補 回答 掲載 よしだ ゆたか 町村会 議長 農大 杉山 武夫 すぎやま たけお 農業 三菱 製紙 社員 長岡 技術 大院
No.00488	2020-01-11	2020	Morning edition, Weekend supplement	風邪 予感 風呂 直行 睡眠 復活 経験 風呂 養生 薬湯 バッグ 入浴 バスタブ 中身 トウ キ・センキュウ・チンピ・ボウイ・ガイヨウ・サンシシ 生薬 温熱 効果 ポッカ ポカ 風呂 末端 持続 内側 温石 足先 手先 血液 リンパ 最近 ソックス 布団 せい 瞬間 足先 風邪 予防 水分 補給 入浴 バスローブ 分間 保温 たんぱく ヒート ショック プロテイン 体内 細胞 修復 そう 美肌 効果 期待 無理 漢方 香り 好み わが家 小学 香り 老若 男女 ストレス 不調 全て 現代 入浴 美容 エディター 伊熊 奈美 養生 薬湯 税別 医薬 部外 生薬 湯船 ネット 注文 再春 製薬 浴剤 養生薬 再春館製薬 入浴剤
No.00489	2020-01-10	2020	Shukan Asahi	睡眠 痛み 経験 時期 中高年 症状 たか こむら返り けいれん 悪化 湿疹 潰瘍 初期 症状 治療 予防 北青山 クリニック 渋谷 院長 阿保 義久 痛み むくみ 解決 専門 毎晩 毎晩 症状 手術 症状 阿保 国内 下肢 静脈 日帰り 根治 手術 発案 パイオニア 下肢 静脈 静脈 こぶ 血液 むくみ かゆみ 痛み 潰瘍 阿保 軽症 毎日 下肢 静脈 こむら返り 下肢 静脈 初期 症状 下肢 静脈 こむら返り 手術 症状 手術 最新 レーザー 機器 メス 治療 帰宅 脱水 疲労 日常 カルシウム マグネシウム 電解 バランス 筋肉 収縮 こむら返り 薬剤 薬 糖尿 こむら返り 筋肉 収縮 紡錘 機能 機関 芍薬 甘草 筋肉 けいれん 疼痛 緩和 漢方 薬 神経 栄養 ビタミン 電解 調節 鳥居 内科 クリニック 世田谷 院長 鳥居 肩こり 治療 薬 リンラキサー 薬 脱力 高齢 漢方…
No.00490	2019-01-26	2019	Morning edition, General, Regional	俳優 黒田 福美 南西 チョルラ 地方 光州 クァンジュ ハムピョン 海辺 観光 名所 風呂 ヘス チム 海水 部屋 それぞれ コンクリート 湯船 ヨモギ 漢方 薬 ポンプ 海水 近隣 硫黄 カンカン 投入 海水 部屋 湯気 蒸気 準備 作務 湯船 周り わけ 投入 当座 薬剤 海水 硫黄 蒸気 傍ら 準備 適温 湯船 気配 友人 同窓 日がな しゃべり 産後 皮膚 神経 関節 そう 海水 蒸し風呂 地方 魅力 放浪 初頭 地図 ヘス チム 言葉 興味 きっかけ 光州 主人 様子 システム 風呂 主人 一人 風呂 むしろ 海水 風呂 発見 主人 親切 思い 日本 番組 リポート 昨今 日韓 大荒れ 気持ち ヘス チム 出来事 反芻 自ら 鼓舞 次回 筆者 東国 成川 掲載 予定 ヘス チム 一室 地元 一緒 和気 楽しみ 韓方薬剤 漢方薬 韓方薬
No.00491	2019-01-25	2019	Morning edition, Regional, Local section 2	ＧＯ ＧＯ びんご 担当 平川 実知子 みそ 仕込み 時期 みそ 医者 言い伝え 発酵 みそ 消化 腸内 免疫 機能 向上 働き 家庭 趣向 手作り 手前 みそ 造り 挑戦 我が家 大豆 こうじ みそ 香り 甘み 自慢 放送 コーナー 備後 ズーム イン 妊娠 体作り 方法 管理 栄養 不妊 漢方 アドバイザー 西谷 加奈子 漢方 食事 観点 エフエム ふくやま パーソナリティー 平川 実知子
No.00492	2019-01-24	2019	Morning edition, Opinion	薬剤 向井 太朗 奈良 妊婦 母親 治療 影響 配慮 神経 投薬 薬 基本 全身 神経 妊婦 受診 追加 料金 妊婦 加算 少子 対策 逆行 批判 凍結 妊婦 配慮 必要 安全 認識 ビタミン 漢方 薬 妊婦 使用 注意 必要 領域 ノウハウ 専門 意見 技術 進歩 薬 日々 更新 薬剤 本来 治療 積極 立場 薬 専門 薬剤 活用 薬局 薬剤 推奨 薬 手帳 それぞれ 個別 状況 従事 使用 薬 投与 出現 対応 方法 漢方薬 ビタミン剤
No.00493	2019-01-22	2019	Morning edition, Lifestyle	販売 におい みそ 日本 板橋 板橋 味覚 嗅覚 きゅう かく 診断 味覚 センサー 役割 味蕾 みらい 乾燥 亜鉛 不足 梗塞 こうそく 神経 初診 電気 味覚 液体 甘味 塩味 酸味 苦味 舌先 真ん中 左右 検査 液体 スポイト ただ 返事 ショック 香り におい 機器 香り 嗅覚 検査 検査 結果 検査 香り スケール アウト 唾液 だえき 血液 亜鉛 基準 下限 亜鉛 味覚 嗅覚 診断 薬 治療 亜鉛 補充 薬 神経 働き 漢方 薬 炎症 ステロイド 点鼻 薬 先生 主治 真琴 長期 薬 以前 血圧 糖尿 治療 薬 味覚 薬 抗がん 味覚 血圧 薬 期間 服用 慢性 味覚 主治 血圧 薬 循環 主治 降圧 継続 月舘 彩子 意見 氏名 連絡 明記 うえ ｉｒｙｏ ａｓａｈｉ ｃｏｍ 嗅覚 検査 におい 噴射 板橋 日本 板橋 味覚障害 点鼻薬 漢方薬 鼻薬 嗅覚障害 慢性的 味…
No.00494	2019-01-16	2019	Morning edition, Regional, Local section 1	サロン 飯塚 川津 カフェ ブルー ソファ 参加 フリー トーク 参加 ワン ドリンク 先着 事前 申し込み 必要 サポーター 養成 飯塚 イイヅカコスモスコモン 知識 予防 機関 周囲 飯塚 サポーター 認定 漢方 基礎 知識 治療 緩和 ケア 認定 看護 治療 困難 場所 参加 申し込み 必要 広報 飯塚病院 同病院 地域医療
No.00495	2019-01-11	2019	Shukan Asahi	イメージ 便秘 便秘 外来 中高年 腸内 悪化 筋力 中高年 便秘 解決 八王子 在住 トモコ 便秘 下剤 効果 排泄 モノ 今日 トモコ 友人 マリコ 便秘 マリコ 便秘 下痢 トイレ 便意 トイレ 血圧 最近 厚生 労働 平成 国民 生活 基礎 便秘 高齢 順天 医学 教授 便秘 スペシャリスト 小林 弘幸 自律 神経 腸内 悪化 筋力 便秘 日本 便秘 外来 便秘 継続 便秘 外来 今日 後半 下痢 便秘 周り 一見 下痢 便秘 下痢 小林 便秘 便中 水分 通り道 腸管 排便 困難 排便 便秘 定義 本人 排便 回数 不快 便秘 回し 本人 快適 便秘 快便 生活 規則 食事 生活 運動 ストレス 前提 便秘 筋力 低下 腸内 自律 神経 小林 自律 神経 セル エクササイズ 足首 片足 立ち 足首 足首 ページ イラスト 左右 意識 関節 集中 関節 関節 腰筋 おなか 呼吸 …
No.00496	2019-01-10	2019	Morning edition, General, Section 3	訪中 北朝鮮 金正 キム ジョンウン 朝鮮 労働 専用 列車 北京 北京 製薬 工場 視察 米国 主導 制裁 低迷 自国 てこ入れ 姿勢 体制 安定 直結 改革 成否 中国 近平 シーチンピン 国家 主席 支援 強化 制裁 緩和 要請 中国 入り 人民 会堂 滞在 首脳 会談 夕食 開催 米朝 首脳 会談 協議 模様 内容 視察 漢方 薬 老舗 国有 北京 同仁 工場 製造 工程 見学 スペース 外交 一行 視察 工場 高級 漢方 薬 北朝鮮 同種 薬 中国 観光 土産 人気 品質 外貨 獲得 狙い 新年 あいさつ 人民 生活 画期 向上 国家 大事 具体 製薬 工場 近代 指示 視察 部門 責任 泰成 同行 中国 モデル 技術 発展 姿勢 中国 改革 開放 日本 工場 見学 トウ 小平 訪日 意味 外務 歓迎 再建 両方 並進 路線 終了 宣言 今後 総力 米国 非核 協議 国連 安保…
No.00497	2019-01-09	2019	Morning edition, Regional (Aomori), Local section 2	弘前 企画 連載 急性 中耳 急性 中耳 鼻咽 付着 細菌 耳管 じかん 鼻咽 耳腔 ちゅうじ 耳腔 感染 乳幼児 耳管 大人 水平 鼻咽 増殖 細菌 大人 耳腔 侵入 感染 急性 中耳 急性 中耳 急性 中耳 肺炎 球菌 インフルエンザ 小児 鼻咽 細菌 存在 細菌 かぜ ウイルス 感染 鼻咽 増殖 耳管 急性 中耳 機会 急性 中耳 治療 抗菌 薬 投与 近年 抗菌 薬 薬剤 耐性 中耳 耐性 急性 中耳 反復 症例 耐性 中耳 抗菌 薬 使用 抗菌 抗菌 薬 使用 細菌 残存 増殖 集団 保育 中耳 反復 悪化 要因 通常 ごろ 免疫 感染 集団 保育 かぜ ウイルス 感染 機会 免疫 時期 感染 機会 前述 耐性 一人 鼻水 保育 園内 耐性 蔓延 まんえん 耐性 急性 中耳 悪化 リスク 治療 急性 中耳 耳鼻 咽喉 いんこう 対策 ガイドライン 作成 抗菌 薬 投与 軽症 中…
No.00498	2019-01-08	2019	Morning edition, Regional (Ishikawa), Local section 1	希望 薬 出発 試薬 容器 富山 大和 医薬 総合 研究 教授 スレス・アワレ 膵臓 すいぞう 細胞 薬 研究 化合 世界 発見 ネパール 首都 カトマンズ 祖父母 両親 頭痛 祖父母 少年 時代 素朴 疑問 アワレ 研究 鎮痛 効果 モルヒネ ケシ 抗生 物質 ペニシリン 青カビ 世界 薬 天然 由来 アワレ 化学 研究 進学 伝統 医薬 富山 医薬 富山 留学 当初 戸惑い 英語 実験 器具 日本 生魚 すし屋 卵焼き 不安 毎日 日付 研究 研究 前身 施設 研究 発見 着目 膵臓 チャレンジ ＨＯＰＥ 希望 膵臓 富山 教授 藤井 細胞 膵臓 細胞 細胞 自ら 血管 栄養 酸素 増殖 膵臓 細胞 血管 栄養 酸素 増殖 アワレ 漢方 ゴボウ エキス 発見 伝統 医薬 知識 先端 化学 知識 ドイツ ビュルツブルク 研究 共同 研究 申し出 研究 アフリカ 感染 化合 研究 アワレ…
No.00499	2018-12-21	2018	Shukan Asahi	風邪 風邪 インフルエンザ 免疫 免疫 ノウハウ 専門 解説 京都 本庶 教授 ノーベル 医学 生理 受賞 免疫 細胞 言葉 注目 免疫 左右 細菌 ウイルス 寄生 異物 体内 おまわり パトロール ＮＫ 細胞 異物 攻撃 退治 退治 事態 ふだん 地上 軍隊 細胞 細胞 武器 抗体 チーム 司令 ヘルパー 細胞 キラー 細胞 細胞 攻撃 攻撃 サプレッサー 細胞 過剰 攻撃 ブレーキ 免疫 権威 順天 医学 免疫 奥村 特任 教授 免疫 血液 血球 血球 免疫 細胞 リンパ 顆粒 単球 役割 ＮＫ 細胞 細胞 細胞 リンパ ウイルス 日々 発生 細胞 死滅 ナチュラル キラー 細胞 ＮＫ 細胞 風邪 ＮＫ 細胞 体外 異物 体内 異形 細胞 死滅 日々 細胞 細胞 変異 細胞 異形 細胞 ＮＫ 細胞 ＮＫ 細胞 殺傷 加齢 奥村 教授 ＮＫ 細胞 活性 生活 習慣 今日 免疫 生活 生…
No.00500	2018-12-18	2018	Morning edition, Opinion	平和 友好 条約 締結 日本 中国 尖閣 時期 雪解け ムード 隣人 中国 変化 福田 康夫 首相 中国 成長 成長 土台 基準 中国 理解 組織 体制 崩壊 中国 指導 知識 中国 安定 政治 体制 発展 阻害 状況 徐々 前進 中国 方向 努力 南京 虐殺 記念 江蘇 南京 内容 事実 記録 前面 議論 配慮 印象 近平 シーチンピン 国家 主席 意思 反映 中国 共産 全体 指導 一致 人類 運命 共同 形成 目標 唯我 独尊 実現 腐敗 撲滅 有言 実行 意思 自ら スタート ｈｅａｒｔ ｔｏ ｈｅａｒｔ ふれあい 心がけ 機会 大会 演説 言葉 偶然 中国 考え 中国 規模 日本 日本 日本 規模 成長 大国 相応 責任 立場 中国 反論 中国 覇権 主義 中国 技術 ファーウェイ 疑惑 否定 日頃 振る舞い 福田 赳夫 日中 共同 声明 両国 つり橋 日中 平和 友好 条約 …
No.00501	2018-12-18	2018	Morning edition, Regional (Okayama), Local section 2	岡山 漢方 臨床 院内 西洋 医学 漢方 医学 協力 治療 整備 西洋 医学 理論 方法 アプローチ 漢方 医学 近年 必要 認識 岡山 はじめ 漢方 医学 積極 集約 知識 経験 共有 開設 漢方 医学 関わり 総合 内科 産科 婦人 薬剤 部門 連携 臨床 実践 切れ目 大病院 漢方医 総合内科 岡山大病院 漢方医学 西洋医学
No.00502	2018-12-16	2018	Morning edition, Regional (Kochi), Local section 1	漢方 薬 基礎 知識 漢方 セミナー 高知 ホテル 高知 いちょう 医院 高知 亜佐子 院長 女優 雛形 あきこ 登壇 高知 放送 主催 漢方 薬 大手 ツムラ 協賛 院長 漢方 重視 構成 要素 気血 気血 異常 気分 薬 最終 手段 日頃 季節 食材 養生 自分 雛形 トーク ショー 漢方 たんぽ 院長 たんぽ おなか 全身 森岡 みづほ 登壇 雛形 あきこ 亜佐子 院長 高知 本町 漢方薬
No.00503	2018-12-09	2018	Morning edition, Opinion	河辺 啓二 群馬 評価 妊婦 追加 料金 妊婦 加算 今春 新設 評判 見直し 検討 内科 効果 薬 妊婦 検査 工夫 必要 労力 加算 価値 内服 薬 漢方 薬 外用 勘弁 内科 神経 多剤 服用 慢性 疾患 薬剤 相互 神経 最近 後発 薬 普及 先発 薬 多数 後発 薬 相互 有無 少子 対策 逆行 妊婦 加算 受診 加算 慢性疾患 漢方薬 先発薬 処方薬 内服薬 外用剤 服薬 後発薬
No.00504	2018-12-07	2018	Morning edition, Regional (Chiba), Local section 2	鍼灸 しんきゅう 漢方 医学 日本 伝来 以来 なか 発展 漢方 医学 知恵 日常 生活 体調 管理 冷え 効果 きゅう ツボ押し 実践 千葉 医学 附属 鍼灸 外来 主任 森田 漢方 医学 対策 教材 込み 季節 カルチャー 千葉 森田 漢方医 漢方医学 千葉大医学部附属病院 千葉大医学
No.00505	2018-12-05	2018	Morning edition, Regional (Mie), Local section 1	ペン 機器 赤外 肩凝り 虫刺され 治療 電子 温灸 きゅう 中国 出身 機器 国内外 今後 バージョン アップ 機器 鍼灸 しんきゅう 中国 鍼灸 漢方 医学 研究 ワンピィン 中国 遼寧 出身 地元 医科 卒業 北海道 医学 国費 留学 三重 精神 神経 研究 機関 漢方 医学 講師 臨床 鍼灸 自分 ケア 最初 機器 試作 特許 取得 鍼灸 学会 雑誌 効能 利点 発表 機器 特徴 勝手 電池 ボール ペン 機器 先端 皮膚 秒間 赤外 休止 前回 作動 赤外 秒間 照射 照射 最大 血液 循環 効能 機器 やけど 危険 薄地 疲れ 直後 応急 処置 今後 機器 フォン 連動 ツボ 刺激 感覚 数値 凝り 神経 バランス アプリ 予定 来日 機器 進化 意気 機器 鍼灸 会員 登録 必要 中国 鍼灸 漢方 医学 研究 安田 持ち運び ペン 電子 温灸 久居 北口 漢方医 北海道大学…
No.00506	2018-12-05	2018	Morning edition, Lifestyle	視力 聞こえ 本人 特徴 におい 生活 低下 危険 遭遇 治療 確立 生活 意識 におい ガス 漏れ 危険 線香 におい コーヒー カレー ダメ かぜ におい 近所 クリニック 回復 ごろ におい 風味 食欲 不安 担当 近藤 健二 教授 耳鼻 咽喉 いんこう 視覚 聴覚 嗅覚 きゅう かく 高齢 かぜ におい 感冒 嗅覚 徐々 国内外 研究 以降 衰え 半数 嗅覚 におい 認識 空気 食べ物 におい 鼻腔 びくう 粘膜 受容 器官 付着 刺激 神経 仕組み かぜ 受容 器官 破壊 粘膜 受容 器官 嗅覚 嗅覚 視力 眼鏡 聴力 補聴 補助 機器 特徴 生活 影響 食べ物 におい 楽しみ 近藤 盛りつけ 工夫 香料 活用 本人 注意 必要 におい 腐敗 食べ物 ガス 漏れ 火災 おそれ 近藤 賞味 期限 火災 報知 方法 危険 訓練 改善 期待 嗅覚 診断 検査 におい 実際 におい 検…
No.00507	2018-12-02	2018	Morning edition	麻薬 ｎａｒｃｏｔｉｃ ｄｒｕｇ 麻酔 薬 定義 国連 麻薬 条約 カ国 参加 規制 薬物 麻薬 薬物 麻薬 対応 国連 薬物 犯罪 ＵＮＯＤＣ 薬物 使用 使用 依存 大麻 使用 大麻 着物 一種 世界 各地 自生 乾燥 マリフアナ テトラヒドロカンナビノール ＴＨＣ 働き 影響 致死 比較 日本 大麻 取締 規制 外務 海外 所持 適用 注意 日本 乱用 覚醒 漢方 薬 麻黄 精製 物質 加工 薬物 戦時 覚醒 一種 ヒロポン 流通 コカイン 南米 コカ 精製 薬物 中枢 神経 刺激 ヘロイン ケシ 精製 鎮静 モルヒネ 加工 薬物 ケシ 由来 麻薬 性質 薬物 オピオイド 痛み止め オピオイド コントロール 危険 世界 保健 機関 ＷＨＯ 薬物 死者 過剰 摂取 直接 死者 ヘロイン オピオイド 流行 オピオイド 乱用 アフリカ 中東 流行 薬物 規制 薬物 流行 米国 カナダ 北…
No.00508	2018-11-26	2018	Evening edition, Society	ミナミ 中華 料理 中国 料理 店内 中国 テーブル 料理 本場 故郷 中国 観光 留学 ニーハオ 一角 料理 ていき 老成 ろう せい くし 宗右衛門町 威勢 中国 あいさつ 店名 料理 スープ 店員 中国 四川 野菜 しゃぶしゃぶ スープ スープ 豚骨 鶏ガラ ベース 唐辛子 漢方 素材 食材 カモ ブタ しっぽ 食感 帰国 中国 留学 櫻子 ようこ オーナー しょうらい 留学 来日 中国 チャンス 開業 在日 中国 中国 旅行 異国 コミュニケーション 中国 日本 来店 期待 中国 料理 中華 料理 学園 調理 製菓 専門 横田 教授 中国 料理 中華 料理 戦後 中国 日本 在日 中国 日本 アレンジ 中華 日本 料理 原点 回帰 ミナミ 中国 料理 現地 トレンド 当地 料理 特色 オープン 東北 とうほく 同区 東心斎橋 大量 カニ ホタテ 素揚げ 店員 スコップ テーブル …
No.00509	2018-11-26	2018	Morning edition, Regional, Local section 1	スポーツ ファーマ シスト 福井 国体 ドーピング 専門 知識 薬剤 スポーツ ファーマ シスト 選手 サポート 一人 薬剤 アンチ ドーピング 鳴瀬 アンチ ドーピング ドーピング 不正 選手 権利 スポーツ 価値 選手 指導 周囲 選手 ドーピング 啓発 役割 スポーツ ファーマ シスト 日本 アンチ ドーピング 機構 ＪＡ ＤＡ 認定 制度 アンチ ドーピング 講習 試験 合格 薬剤 スポーツ ファーマ シスト 日本 選手 故意 禁止 物質 薬 サプリメント 禁止 物質 摂取 ケース 圧倒 薬 サプリメント 使用 アドバイス 福井 国体 支援 薬剤 専門 選手 アンチ ドーピング 講習 普及 啓発 スポーツ ファーマ シスト 増員 体育 スポーツ 協定 競技 団体 担当 スポーツ ファーマ シスト 配置 選手 サポート 態勢 遠征 選手 トレーナー 国体 期間 県内外 選手 選手 …
No.00510	2018-11-24	2018	Morning edition, Special feature	日本 中国 インドネシア マレーシア フィリピン カ国 地方 政府 自治 首長 共通 課題 アジア 地方 政府 会合 奈良 主催 奈良 参加 農林漁業 振興 人材 育成 テーマ 議論 農林漁業 振興 時代 先端 農業 日本 総合 研究 主席 研究 浩介 近代 農業 存在 意義 日本 工場 農業 食料 輸入 時代 先端 農業 ものづくり 販売 産業 勢い 最近 福祉 農業 農業 観光 農業 資源 農業 林業 機能 日本 台風 地震 農林業 被害 日本 国内 ＧＤＰ 農林漁業 成長 農業 近く 半分 もうけ 生きがい 高齢 日本 日本 高齢 中国 中国 日本 レベル 人口 高齢 膨大 日本 スピード 高齢 高齢 先進 日本 都市 真横 農業 奈良 勉強 高齢 農業 研究 平成 合併 訪問 多面 研究 現職 著書 里山 資本 主義 課題 解決 テクノロジー 活用 模索 農林漁業 振興 テーマ …
No.00511	2018-11-23	2018	Shukan Asahi	熟年 イライラ 性欲 減退 心身 変調 ホルモン 薬指 人さし 注意 泌尿 ホルモン 補充 回復 漢方 薬 予防 食べ物 トヨタ 最強 メーカー 中間 決算 売上 過去 最高 業績 中国 特区 進出 巻き返し 好機 米国 トランプ 大統領 ゆさぶり ためらい ワイド 特集 沈黙 恒例 野球 参加 長嶋 茂雄 不在 羽生 気持ち 回転 封印 舞台 チケット 前澤 買い上げ 剛力 人生 設計 バップ 金足 日ハム 大谷 ルール 京都 強盗 事件 自民 激震 ゆかり 秘書 素顔 高齢 危険 インフルエンザ のど飴 インフルエンザ 予防 研究 機関 共同 夜長 ビートルズ 三昧 ホワイト アルバム リミックス 事実 シニア 恋愛 オキテ 一線 戦略 離婚 計画 別居 生活 要求 国会 議員 事典 質問 議員 立法 質問 主意 トリプル ゼロ リスト 甘利 石破 下村 博文 高市 早苗 小渕 優子…
No.00512	2018-11-23	2018	Shukan Asahi	最近 気分 高齢 言葉 体調 不良 せい ホルモン テストステロン 減少 研究 治療 近年 集中 会社 症状 知人 言葉 ホルモン バランス 泌尿 医院 ホルモン テストステロン 参照 ホルモン 注射 補充 数値 症状 改善 生活 閉経 後半 前半 更年 症状 ケース 更年 前後 以降 特徴 理由 加齢 ホルモン 違い ホルモン 前後 急減 ホルモン グラフ 参照 更年 熟年 ホルモン 減少 症状 症状 熟年 警鐘 医学 先駆 札幌 医科 名誉 教授 熊本 ホルモン エンジン オイル 不足 活力 近年 話題 高齢 心身 衰え フレイル 虚弱 ホルモン 自著 熟年 祥伝 新書 更年 熟年 医学 経験 更年 熟年 体調 不良 フレイル ホルモン 低下 衰退 熊本 現役 都心 銀座 丸の内 メンズ ヘルス クリニック 診察 自宅 札幌 隔週 行き来 元気 ひけつ ホルモン コントロール 補充 …
No.00513	2018-11-23	2018	Morning edition, Regional, Local section 1	芝居 新劇 俳優 記者 郷里 津和野 潮流 西端 津和野 古風 町並み 想念 作家 立原 正秋 紀行 せい 津和野 逸材 生地 津和野 哲学 西周 あまね 文豪 鴎外 しかり 物思い 劇界 トップ ひとり 新劇 黎明 れい 俳優 伊沢 蘭奢 偉人 系譜 なか 異質 存在 旧家 忍従 舞台 憧れ 津和野 問屋 蘭奢 郷里 薬種 問屋 高津 たか せき 跡取り 結婚 創業 代々 津和野 典医 大名 鴎外 生家 昵懇 じっこん 明治 中ごろ 漢方 胃腸 薬 現代 名薬 離婚 上京 洋風 顔だち 迫真 芝居 劇界 トップ 夏樹 静子 小説 高津 津和野 目抜き 通り 当主 志摩子 郷土 授業 蘭奢 タブー 生涯 俳優 志願 蘭奢 同性 心酔 店内 毎日 仏壇 蘭奢 ミステリー 作家 夏樹 静子 挑戦 伝記 小説 題材 女優 伊沢 蘭奢 生涯 執筆 当時 別冊 文芸 春秋 編集 一清 かずき 津和…
No.00514	2018-11-23	2018	Shukan Asahi	毎年 ごろ インフルエンザ 流行 シーズン 到来 インフルエンザ 感染 機能 のど飴 発売 のど飴 インフルエンザ 感染 疑問 感染 理由 感染 メカニズム インフルエンザ 予防 研究 静岡 薬学 教授 解説 インフルエンザ ウイルス 侵入 のど 気道 鼻腔 咽頭 喉頭 粘膜 細胞 表面 吸着 吸着 ウイルス 粘膜 細胞 侵入 増殖 細胞 ウイルス 放出 感染 細胞 ウイルス 吸着 増殖 放出 気道 インフルエンザ 高熱 関節 倦怠 全身 症状 症状 ウイルス 全身 わけ ウイルス 感染 細胞 自己 防御 サイトカイン 物質 全身 教授 ウイルス 侵入 経路 感染 範囲 機能 のど飴 予防 わけ 研究 複数 養命 製造 渋谷 発売 養命 製造 のど飴 クロ モジ 漢方 生薬 ウショウ エキス 愛媛 医学 付属 加齢 予防 共同 研究 実施 クロ モジ エキス プロアントシアニジン ポリフ…
No.00515	2018-11-21	2018	Morning edition, Lifestyle	小学 夜尿 就寝 アラーム 漢方 薬 治療 効果 おもらし 違い 方法 長野 池田 裕一 かず 昭和 藤が丘 教授 小児 横浜 青葉 夜尿 おねしょ 幼児 頻度 夜尿 診断 学年 膀胱 ぼうこう 容量 膀胱 いっぱい 要因 おねしょ 治療 生活 改善 夕食 夕食 水分 水分 塩分 利尿 果物 糖分 トイレ トイレ 夜中 睡眠 中断 ホルモン 程度 生活 改善 ホルモン 薬 服用 治療 検討 アラーム パンツ センサー 感知 振動 自分 排尿 習慣 膀胱 程度 効果 治療 改善 生活 習慣 再度 薬 生活 改善 効果 期待 保護 治療 認識 質問 連絡 回答 紙面 メール ｋｅｎｋｏ ａｓａｈｉ ｃｏｍ ファクス 丘病院 アラーム療法 夜尿症 ホルモン薬 科学医療 朝日新聞科学医療
No.00516	2018-11-21	2018	Morning edition, Regional (Nara), Local section 2	トピ まち ひと わだい ＷＥＥＫＬＹ 宇陀 近鉄 榛原 Ｃａｆｅ Ｂａｒ ＭＯＯＮ カフェ アンド バー ムーン 豚肉 漢方 食材 マレーシア 人気 料理 肉骨 バク テー 看板 メニュー 現地 舌鼓 店主 増田 清子 魅力 薬膳 風味 スープ 庶民 増田 あばら肉 軟骨 しょうが 八角 とうき 漢方 食材 中華 じょうゆ 宇陀 出身 増田 きっかけ マレーシア 同級 再会 飲食 日本 絶対 肉骨 同級 発祥 クラン 秘伝 レシピ 本格 肉骨 評判 兵庫 岐阜 在日 マレーシア 味付け 盛りつけ 現地 奈良 出店 催し 現地 肉骨 日本 大喜び そう 増田 定休 増田 加治 隼人
No.00517	2018-11-16	2018	Morning edition, General, Regional (Mie)	イベント もったい フェア 伊勢 豊浜 伊勢 リサイクル プラザ 雑貨 販売 フリー マーケット コサージュ 作り コーナー おもちゃ 着物 リメイク 洋服 ファッション ショー 漢方 東洋 医学 知恵 ライフ 久居 久居 総合 福祉 会館 レクリエーション ホール 三重 公開 発見 シリーズ 講師 三重 医学 付属 漢方 外来 助教 高村 光幸 漢方 東洋 医学 知識 前後 栄養 栄養 辻本 薬 正午 丸之内 リージョン プラザ 会議 薬剤 坂本 こずえ 粗鬆 こつ そしょう しょう 治療 薬 薬 個別 当日 受け付け 薬剤 児童 虐待 防止 フォーラム ｉｎ 虐待 貧困 桑名 大山田 大山田 コミュニティ プラザ 文化 ホール 法政 教授 湯浅 虐待 貧困 食堂 手伝い 湯浅 パネル ディスカッション 三重 ダンス 披露 定員 当日 受け付け 総合 伊勢 志摩 鳥羽 大明 東町 鳥羽…
No.00518	2018-11-14	2018	Morning edition, Lifestyle	日本 便秘 治療 薬 江戸 時代 変化 満足 薬 登場 選択 機能 高齢 一人ひとり 事情 使い分け 便秘 引退 以前 毎朝 排便 便意 便秘 治療 鳥居 内科 クリニック 世田谷 受診 慢性 便秘 診断 慢性 便秘 排便 未満 頻度 排便 困難 症状 食事 睡眠 生活 習慣 変化 影響 加齢 傾向 大腸 刺激 タイプ 薬 漢方 薬 ぎっくり腰 経験 回数 鳥居 院長 保険 適用 便秘 薬 エロビキシバット 提案 便秘 治療 古く センナ 大腸 刺激 下剤 酸化 マグネシウム 浸透 下剤 酸化 マグネシウム 機能 意識 低下 恐れ 機能 エロビキシバット 小腸 粘膜 たんぱく 上皮 機能 変容 薬 大腸 水分 大腸 動き 自体 効果 漢方 薬 卒業 ご飯 放置 リスク 便秘 治療 快便 受診 市販 薬 近年 便秘 放置 リスク 東北 チーム 宮城 データ 解析 循環 便秘 便秘 リスク …
No.00519	2018-11-09	2018	Morning edition, Lifestyle	先入 原点 上野 江戸 池之端 山中 一男 中国 料理 げつ のれん 昭和 初期 木造 家屋 山中 生家 祖父 晩年 旅館 建物 本格 中国 料理 取り合わせ 不思議 山中 気持ち 料理 関心 小学 当時 上野 周辺 旅館 いっぱい 宿泊 商人 修学 旅行 世話 両親 食事 用意 マグロ 刺し身 マグロ 茶漬け 一人っ子 自分 工夫 博物 せい 近所 動物 剥製 はくせい 工房 裾分け 友達 中学 時代 愛読 世界 料理 大型 シリーズ 憧れ 土地 料理 日本 シルク ロード ブーム 中国 専攻 参加 日中 若者 交流 行事 本場 中国 料理 北京 上海 先々 最高 もてなし 印象 四川 料理 冬虫 夏草 漢方 キノコ アヒル 煮込み 料理 度肝 内臓 料理 教員 つもり 進路 四川 料理 夏休み アルバイト 六本木 四川 飯店 就職 腎臓 湯引き 四川 風味 山中 出発 自分 腎臓 切…
No.00520	2018-11-07	2018	Morning edition, Lifestyle	薬毒 同源 言葉 物質 薬 多量 摂取 意味 保険 殺人 事件 毒殺 トリカブト 漢方 薬 附子 ブシ 利尿 強心 鎮痛 効果 ドクダミ 生薬 日本 薬局 十薬 ジュウ ヤク 収載 便秘 便秘 効果 ドクダミ 美肌 効果 人気 ドクダミ フェオフォルバイド 摂取 日光 化学 反応 皮膚 不老 長寿 薬 アワビ ピロフェオフォルバイド 東北 地方 アワビ 言い伝え 日光 炎症 日本 薬科 船山 信次 教授 化合 結果 有益 薬 化合 結局 人間 都合 姫野 直行 漢方薬 皮膚炎 日本薬
No.00521	2018-11-07	2018	Morning edition, Regional (Nara), Local section 2	トピ まち ひと わだい ＷＥＥＫＬＹ 観光 県庁 奈良 食堂 県産 食べ物 日用 コーナー モノ 設置 奈良 魅力 再発 消費 拡大 企画 おおむね テーマ 国内外 産品 季節 予定 十津川 ヒノキ 県立 技術 専門 修了 テーマ ライフスタイル プラス ワン 名刺 即席 にゅうめん 漢方 せっけん 吉野 ヒノキ 入浴 チラシ 掲載 連絡 フォン ＱＲ コード 加治 隼人 食堂 産品 奈良 県庁 浴剤 入浴剤
No.00522	2018-11-04	2018	Morning edition, Regional (Nara), Local section 1	アジア 各地 料理 アジア フェア 奈良 県庁 回廊 会議 アジア 地方 政府 会合 イベント カ国 料理 ブース 参加 観光 文化 観光 異国 情緒 トッポギ 中国 海鮮 中華 インドネシア 焼きそば ミー ゴレン フィリピン 煮込み アドボ 奈良 各国 料理 販売 なか ベトナム 料理 フォー 人気 行列 会場 ステージ 会合 参加 現地 観光 文化 伝統 舞踊 インドネシア バリ 踊り 披露 衣装 異国 情緒 踊り手 観客 寝屋川 主婦 平尾 さゆり 豚肉 漢方 食材 マレーシア 料理 肉骨 バク テー 日本 薬膳 風味 料理 加治 隼人 ベトナム 料理 フォー 県庁 回廊 インドネシア バリ 踊り
No.00523	2018-10-24	2018	Morning edition, Regional (Tochigi), Local section 1	宇都宮 生物 研究 小野 晶子 キノコ 研究 学会 連続 受賞 昆虫 発生 冬虫 夏草 キノコ 寄生 成長 コントロール 証明 冬虫 夏草 漢方 薬 将来 新薬 発見 小野 福島 いわき 出身 県警 鑑識 親戚 捜査 テレビ ドラマ 影響 実験 福島 高専 農学 編入 遺伝 組み換え 実験 バイオ サイエンス 研究 智大 教授 もと キノコ 研究 小野 研究 昆虫 サナギ 寄生 発生 キノコ 冬虫 夏草 一種 サナギ タケ 分泌 レクチン たんぱく 着目 サナギ タケ サナギ 寄生 キノコ サナギ 表面 糖鎖 レクチン 宿主 成長 操作 マユ サナギ 濃度 レクチン 注射 サナギ 影響 観察 結果 濃度 サナギ 成長 抑制 促進 判明 冬虫 夏草 幼虫 サナギ サナギ 成虫 サナギ 期間 成長 コントロール 教授 宿主 感染 実体 キノコ プロセス 解明 手がかり 発見 学会 発表 横浜…
No.00524	2018-10-20	2018	Morning edition, Regional (Yamagata), Local section 2	五輪 パラリンピック ブルガリア 女子 体操 チーム ホスト タウン 村山 ドーピング 防止 講習 チーム 事前 合宿 ボランティア 体育 職員 参加 禁止 薬物 摂取 ドーピング 選手 故意 大会 記録 抹消 講習 栄養 ドリンク 禁止 薬物 飲食 うっかり ドーピング 狙い 薬剤 アンチ ドーピング 久美 禁止 薬物 栄養 ドリンク 家庭 かぜ薬 漢方 製剤 ケース 貼り薬 塗り薬 検出 事前 治療 目的 禁止 薬物 薬 服用 注射 制度 参加 選手 果樹 見学 ハチ 選手 薬 手当て 質問 市販 薬 薬剤 薬剤 ドーピング 防止 ホット ライン 薬 名前 判断 三木 一哉 県薬剤 県薬 市販薬 漢方製剤 禁止薬
No.00525	2018-10-13	2018	Evening edition	和歌山 封じ 祈祷 毎年 中秋 名月 伝統 行事 封じ ヘチマ 秘伝 方法 参加 遠方 パンツ 肌着 祈祷 参加 ボーナス 大半 薬代 息子 肌着 準備 本堂 祈祷 記者 医者 友人 参加 取材 小声 腰痛 頭痛 プライベート ゾーン 対面 記者 痔持ち 周囲 小声 気味 密談 距離 秘密 共有 余談 薬 紫雲 和歌山 紫雲 江戸 時代 医者 華岡 青洲 和歌山 出身 製法 製薬 会社 漢方 薬 製造 生薬 紫根 ごま 由来 塗り心地 痛み 慈愛 薬 会社 仲間 調子 座り仕事 和歌山 総局 土井 里奈 封じ 看板 漢方薬
No.00526	2018-10-12	2018	Shukan Asahi	歩数 徹底 解説 サラリーマン 定年 掃除 洗濯 片付け 家事 ふだん 歩幅 意識 インターバル 速歩 睡眠 認知 寿命 最強 漢方 複数 不調 同時 改善 老化 重篤 品目 自己 負担 保険 適用 夜間 頻尿 食欲 減退 胃腸 不振 物忘れ 下肢 しびれ 不眠 血圧 イライラ 症状 漢方 薬 リスト ワイド 特集 不惜 身命 始末 自爆 テロ 貴乃花 親方 勝算 人気 相撲 誤算 広島 連覇 言い訳 逃走 樋田 容疑 逮捕 刑務 仲間 自慢 逃走 平和 和平 安久 未来 自由 元号 予想 ポスト 平成 男女 方法 対談 佐野 ＧＥＮＥＲＡＴＩＯＮＳ ｆｒｏｍ ＥＸＩＬＥ ＴＲＩＢＥ 駅伝 シーズン 開幕 名将 対談 東洋 酒井 俊幸 監督 駒沢 大八木 弘明 監督 映画 日日 好日 公開 対談 デキゴトロジー 日日 夏目 學問 房之介 森下 典子 編集 はがき サザエ 昭和 活性 セン…
No.00527	2018-10-12	2018	Shukan Asahi	本当 値段 漢方 日本 疾患 部分 集中 治療 西洋 医学 漢方 全身 バランス 調整 医学 加齢 身体 節々 高齢 漢方 医学 千葉 在住 岡本 裕一 胃がん 診断 早期 手術 手術 半年 体力 回復 経過 観察 受診 たび 主治 体調 再発 兆候 治療 しよう 高価 サプリメント 近く 変化 ふとん ソファ 予備 岡本 補中 益気 漢方 薬 補中 益気 漢方 薬 体力 気力 増強 岡本 笑顔 当初 漢方 薬 わけ 体調 体力 自信 水泳 登山 再開 治療 疾患 改善 日本 平均 寿命 男女 人生 長寿 時代 突入 寿命 元気 長生き 厚生 労働 介護 必要 トップ 認知 血管 疾患 高齢 衰弱 骨折 転倒 老化 現代 医学 治療 老化 老化 具合 改善 手立て 漢方 注目 北里 東洋 医学 総合 研究 所長 田口 漢方 老化 老化 漢方 中国 伝統 医学 ルーツ 世紀 日本 伝来 日…
No.00528	2018-10-11	2018	Morning edition, Regional (Wakayama), Local section 2	和歌山 住宅 毎年 月見 小包 埼玉 千葉 愛知 岡山 中身 パンツ 肌着 世紀 他人 悩み 月見 祈祷 悩み 悩み 肌着 参り 人々 一緒 封じ 祈祷 遠方 代役 封じ 毎年 中秋 名月 月見 参加 心待ち 和歌山 毎年 カレンダー 月見 チェック 息子 肌着 持参 蘆田 住職 封じ 伝統 行事 当日 夕方 終日 苦しみ ヘチマ 本堂 ヘチマ ヘチマ 読経 参加 住職 来年 月見 守り 人々 悩み ヘチマ 境内 ヘチマ 住職 一人 記者 封じ 見学 早朝 仕事帰り おなか 妊婦 複数 パンツ 持参 和歌山 封じ 守り ひも 中腰 そう ポケット へん 風呂 以外 江戸 時代 目当て 華岡 青洲 江戸 時代 各地 和歌山 記録 人々 目当て 紀の川 医学 華岡 青洲 青洲 世紀 初頭 世界 全身 麻酔 手術 成功 乳がん 治療 貢献 和歌山 博物 杉田 玄白 弟子 蘭学 大槻 玄沢 青洲…
No.00529	2018-10-11	2018	Morning edition, Regional (Kagoshima), Local section 2	大隅 半島 考古 道路 ものがたり 志布志 志布志 志布志 文化 会館 ホール 近年 発掘 大隅 半島 県立 埋蔵 文化 堂込 秀人 遺跡 成果 シニア 世代 うつ病 予防 生活 ヒント 鹿児島 西谷 南部 保健 方法 日頃 ストレス こころ 講師 學館 教授 飯干 紀代子 痛み 解放 ペイン クリニック 痛み 鹿児島 山下町 かごしま 県民 交流 慢性 痛み 神経 ブロック 切れ味 治療 痛み 漢方 治療 角度 攻略 ＮＰＯ 法人 ペイン クリニック 普及 ホーム ページ ｈｔｔｐｓ ｐｒｐａｉｎ ｏｒｇ 氏名 郵便 番号 住所 番号 参加 人数 明記 痛み 解放 はがき 鹿児島 イベント 一人ひとり Ｐｅａｃｅ Ｌｏｖｅ みんな みんな フェスタ 福祉 生協 むぎ 誕生 記念 鹿児島 山下町 かごしま 県民 交流 ダンス ステージ イベント 雑貨 飲食 出店 コーナー 実行 玉利 ま…
No.00530	2018-10-08	2018	Morning edition, Regional (Tochigi), Local section 1	子育て 笑顔 願い 創業 宇津 救命 栃木 日本 老舗 中国 注目 少子 日本 医薬 市場 縮小 長年 信用 アジア 地平 中国 ネット 通販 大手 アリババ 集団 自社 オン ライン ショッピング サイト 宇津 救命 乳児 スキン ケア もも ローション 特集 通販 番組 形式 日本 中国 放送 配信 日中 両国 育児 ベビー ローション 使用 会社 高根沢 工場 放送 視聴 サイト コメント 配信 評判 中国 通販 日本 ドラッグストア 中国 観光 急増 ヒット アリババ 伝統 着目 番組 制作 専務 宇津 善行 中国 政策 変更 内戦 老舗 日本 製品 伝統 評価 伝統 社名 看板 宇津 救命 生薬 銀色 丸薬 自律 神経 安定 赤ちゃん 夜泣き 緩和 胃腸 調子 効能 国内 救命 売り上げ ベビー ブーム 後半 近年 少子 乳児 服薬 敬遠 影響 宇津 しゅうとめ 口伝え 救命 …
No.00531	2018-10-05	2018	Morning edition, Regional, Local section 1	禁止 物質 摂取 ドーピング 違反 防止 薬剤 福井 国体 出場 選手 サポート パンフレット 注意 喚起 競技 開催 期間 県内外 選手 メール ファクス 薬剤 専門 知識 スポーツ ファーマ シスト 競技 担当 選手 面談 出場 選手 大会 サプリメント 漢方 薬 ドリンク 注意 必要 パンフレット 薬 手帳 薬剤 禁止 物質 確認 シール 会期 競技 以降 ドーピング 違反 湿布 薬 かぜ薬 体内 選手 本人 以外 注意 必要 薬剤 アンチ ドーピング 矢野 七恵 周囲 置き薬 ドリンク 配慮 智代 福井 国体 選手 配布 パンフレット シール 矢野 七恵 永平寺 松岡 公領 県薬剤 漢方薬 県薬 ドリンク剤 湿布薬
No.00532	2018-10-04	2018	Evening edition	潮流 島根 西端 津和野 古風 町並み 想念 作家 立原 正秋 紀行 せい 津和野 逸材 生地 津和野 哲学 西周 あまね 文豪 鴎外 しかり 物思い ひとり 新劇 黎明 れい 俳優 伊沢 蘭奢 偉人 系譜 なか 異質 存在 旧家 忍従 舞台 憧れ 津和野 問屋 蘭奢 郷里 薬種 問屋 高津 たか せき 跡取り 結婚 創業 代々 津和野 典医 大名 鴎外 生家 昵懇 じっこん 明治 中ごろ 漢方 胃腸 薬 現代 名薬 離婚 上京 洋風 顔だち 迫真 芝居 劇界 トップ 高津 津和野 目抜き 通り 当主 志摩子 郷土 授業 蘭奢 タブー 生涯 俳優 志願 蘭奢 同性 心酔 店内 毎日 仏壇 蘭奢 ミステリー 作家 夏樹 静子 挑戦 伝記 小説 題材 女優 伊沢 蘭奢 生涯 執筆 当時 別冊 文芸 春秋 編集 一清 かずき 津和野 益田 出身 蘭奢 評価 この世 証し 犠牲 津和野 生地 逸…
No.00533	2018-10-04	2018	Morning edition, Economy	クラシエ 薬品 漢方 薬 杞菊 地黄 こぎ くじ クラシエ 発売 生薬 配合 疲れ 効果 入り 希望 小売 価格 税抜き 漢方薬 クラシエ薬 杞菊地黄丸
No.00534	2018-10-03	2018	Morning edition, Regional (Oita), Local section 1	豊後高田 観光 昭和 安東 薬局 民家 ゲストハウス 再生 計画 運営 民間 レトロ 建物 外国 観光 にぎわい 消費 安東 薬局 明治 開業 建物 昭和 初期 建設 昭和 オープン 昭和 店内 公開 漢方 薬 調剤 古風 看板 観光 人気 公開 今後 木造 建物 延べ 平方 敷地 購入 耐震 補強 工事 設計 予定 予算 ゲストハウス 部屋 複数 ホテル 料金 計画 部屋 宿泊 居間 台所 共有 スペース 老朽 程度 活用 方法 確定 要素 開業 方針 昭和 認定 増加 傾向 安東 薬局 通り 商店 店舗 地元 薬局 建物 宿泊 施設 活用 要望 商工 観光 民家 外国 観光 ニーズ 観光 期待 大畠 正吾 ゲストハウス 予定 安東 薬局 豊後高田 旧安東薬 安東薬 漢方薬
No.00535	2018-10-02	2018	Evening edition	手製 薬膳 村本 裕美 むら ひろみ ステンド グラス 照明 無垢 むく テーブル オーナー 村本 裕美 究極 自称 友人 店長 居酒屋 料理 代役 飲食 食材 効果 効能 薬膳 素材 おかず 農薬 野菜 ベース 自家 醤油 しょうゆ こうじ なじみ マヨネーズ 漢方 薬 生薬 オイル 手製 調味 養生 ごはん セット 玄米 みそ 日替わり 小鉢 胃腸 めぐり おかず メイン モロヘイヤ エビ かき揚げ 食感 冬瓜 とうがん 薬膳 スープ 生薬 当帰 とうき 高麗 人参 にんじん 苦み スープ うまみ 酸味 素材 調味 自分 コンセプト 若森 葉子 フリー ライター 酒井 羊一 撮影 メモ 堀江 ラスト オーダー 日祝 休み 禁煙 養生 ごはん セット 税込み 漢方薬 無農薬
No.00536	2018-10-01	2018	Morning edition	日本 母国 アジア 中国 作家 小説 村上 春樹 愛読 教養 毒舌 魯迅 業績 大河 研究 今日 生家 中学 国語 教科 故郷 官僚 地主 長男 魯迅 死後 没落 辛酸 欧米 列強 放題 君主 共和 転換 なか 民衆 口語 文学 思想 文学 革命 小説 三国 水滸 英雄 豪傑 制度 儒教 思想 身分 階級 不尽 アジア 近代 中国 文学 中国 古典 文学 研究 得意 ドイツ 日本 欧米 思想 文学 膨大 著作 大半 ロシア 文学 翻訳 時勢 批評 雑文 介石 独裁 国民 政権 批判 沢東 共産 死後 思想 革命 言論 弾圧 中国 魯迅 国家 主席 文学 魯迅 誕生 日本 関わり 留学 来日 初め 医学 仙台 終生 敬愛 藤野 先生 藤野 九郎 日露 戦争 スライド 同胞 落胆 肉体 精神 改造 文学 意思 幻灯 事件 夏目 漱石 芥川 龍之介 特高 警察 虐殺 小林 多喜二 追悼 太宰 …
No.00537	2018-09-28	2018	Shukan Asahi	記録 猛暑 秋風 食欲 症状 夏バテ 夏バテ 夏バテ 梅雨 初めごろ 発症 高温 多湿 食欲 疲労 倦怠 胃腸 イメージ 冷房 扇風 冷感 グッズ 解消 食欲 不振 疲れ 麻布 ミューズ クリニック 名誉 院長 賀子 解説 ごろ 秋口 食欲 せき 不調 夏バテ 毎年 夏バテ 対策 漢方 薬 自分 自信 放置 免疫 低下 感染 リスク 自律 神経 バランス 自律 神経 正常 反応 室内 温度 冷房 室内 屋外 温度 日常 温度 バテ 発症 自律 神経 ストレス 影響 心理 ストレス 温度 ストレス 寒冷 ストレス せい 自律 神経 要因 冷房 クール ビズ 冷房 スイッチ エアコン 除湿 期間 冷房 使用 冷房 影響 震災 影響 節電 みんな 冷房 設定 温度 影響 酷暑 冷房 依存 室内 温度 傾向 要因 真夏 人々 ジュース はじめ 暑気 払い ビール アイス クリーム かき氷 氷菓 …
No.00538	2018-09-28	2018	Morning edition, Lifestyle	全身 エリテマトーデス ＳＬＥ 膠原 こうげん 一種 全身 場所 炎症 自分 免疫 暴走 自分 攻撃 指定 難病 補助 国内 遺伝 要因 感染 紫外 ストレス 妊娠 出産 きっかけ 発症 症状 全身 範囲 発熱 倦怠 体重 減少 皮膚 関節 口内 脱毛 臓器 炎症 連載 卓球 日本 若宮 三紗 チョウ 発疹 ほお 皮膚 腎炎 特徴 重症 ＳＬＥ 順天 越谷 埼玉 越谷 高崎 芳成 きよし 院長 臓器 症状 重症 症状 微熱 機関 検査 治療 軽症 中等 症状 調節 ステロイド 薬 重症 ステロイド 大量 点滴 ステロイド パルス 免疫 抑制 薬 近年 免疫 抑制 薬 国内 承認 治療 選択 高崎 診断 治療 普及 以前 薬 治療 日常 生活 注意 必要 吹田 萩原 圭祐 漢方 内科 治療 対策 運動 症状 就職 引っ越し 変化 ストレス 悪化 感染 ストレス 紫外 症状 悪化 ストレス …
No.00539	2018-09-27	2018	Morning edition, Lifestyle	卓球 女子 日本 若宮 三紗 難病 全身 エリテマトーデス ＳＬＥ リオデジャネイロ 五輪 出場 関節 ハンガリー 大会 優勝 ベラルーシ 大会 五輪 藤美 いとう みま 選手 決勝 気持ち 次第 体調 精神 限界 飛行 むくみ 気持ち 憂鬱 ゆううつ 時差 バス 移動 紫外 試合 クロアチア フィリピン オーストラリア 海外 試合 時点 世界 ランキング 日本 上位 リオ 五輪 最後 コーチ 世界 団体 選手 吹田 主治 萩原 圭祐 世界 団体 選手 最後 気持ち プレー スウェーデン 大会 ロンドン 五輪 メダリスト 世界 団体 選手 世界 団体 選手 出場 予選 リーグ ブラジル 日本 メダル 獲得 貢献 最高 舞台 達成 飛行 海外 遠征 ＳＬＥ 症状 ステロイド 薬 漢方 薬 現役 引退 所属 日本 生命 退社 周り 卓球 減量 筋力 トレーニング 指導 トレーナー 中高生 卓…
No.00540	2018-09-25	2018	Morning edition, Regional (Aomori), Local section 1	県南 世紀 養蚕 エリア 遺産 桑畑 地元 注目 昨今 ブーム 売り上げ 地主 恩恵 下旬 早朝 階上 金山 山中 枝葉 日差し 緑色 男女 残り ビリ 収穫 野バラ ススキ 製造 販売 南部 八戸 地権 整備 町内 カ所 収穫 作業 確保 職員 知人 母体 まゆ 里づくり 協議 立ち上げ 参加 蚕業 復活 当初 岩手 業者 加工 売れ行き 階上 町内 加工 工場 売り上げ 会社 設立 当時 中国 台湾 中華 今後 ターゲット 中国 漢方 薬 扱い 飲料 好評 農薬 産地 差別 インフラ 階上 地主 恩恵 日本 蚕糸 青森 昭和 ごろ 県南 養蚕 寒冷 飼育 不適 技術 進歩 後発 広がり 階上 田代 イシ ニンジン テンサイ 野菜 養蚕 農業 指導 農協 養蚕 ナガイモ 根菜 台頭 養蚕 養蚕 時期 程度 養蚕 農家 田代 養蚕 桑畑 自宅 ストーブ 伐採 放置 ブーム 富士 吸収 阻…
No.00541	2018-09-25	2018	Morning edition, Lifestyle	卓球 女子 日本 若宮 三紗 試合 高熱 香川 実家 静養 近く 受診 精密 検査 吹田 検査 明美 あけみ 検査 結果 漢方 内科 萩原 圭祐 はぎわら けいすけ 軽症 ＳＬＥ ＳＬＥ 萩原 看護 明美 ＳＬＥ 全身 エリテマトーデス 略称 本来 自分 免疫 自分 攻撃 若宮 検査 自分 細胞 反応 抗核 抗体 倦怠 症状 ＳＬＥ 診断 基準 感染 ストレス 就職 妊娠 変化 きっかけ 症状 全身 範囲 炎症 発熱 皮膚 関節 腎炎 症状 重症 若宮 内臓 症状 萩原 症状 スポーツ 卓球 治療 免疫 働き ステロイド 薬 現状 必要 症例 不安 ネット 助言 はじめ 卓球 萩原 言葉 所属 日本 生命 女子 卓球 監督 コーチ チームメート 診断 結果 みな 心配 日本 五輪 距離 心拍 練習 症状 悪化 恐れ コーチ 練習 様子 土肥 修一 意見 氏名 連絡 明記 うえ ｉｒｙｏ …
No.00542	2018-09-15	2018	Morning edition, Kyoto prefecture edition, Kyoto edition, Regional (Kyoto), Local section 2	祇園 東山 四条 花見 小路 石畳 天守 建物 弥栄 やさか 会館 風情 外国 観光 かいわい 伝統 同居 登録 有形 文化 指定 弥栄 会館 地上 地下 劇場 建築 ギオンコーナー 五輪 オープン 伝統 芸能 鑑賞 開場 全席 自由 前列 舞台 舞台 演者 息づかい 茶道 箏曲 華道 雅楽 狂言 京舞 文楽 観客 フォン 撮影 来場 過去 最多 満席 外国 ＳＮＳ 口コミ 人気 拍車 人気 企画 祇園 甲部 舞妓 まいこ 京舞 座敷 都をどり 緊張 へん 今春 舞妓 えみ 出演 出演 大勢 いち 舞妓 最近 おす 舞妓 修練 観客 出演 心配 ギオンコーナー 初期 出演 箏曲 早瀬 久恵 運営 京都 伝統 伎芸 振興 財団 財団 五輪 コーナー フォン カ国 表示 設備 導入 時代 技術 伝統 世界 発信 ギオンコーナー 祇園 甲部 歌舞 休館 登録 有形 文化 指定 八坂 倶楽部 敷…
No.00543	2018-09-14	2018	Shukan Asahi	ゲテモノ 扱い 昆虫 国連 食糧 農業 機関 ＦＡＯ 人口 爆発 食糧 危機 手立て 昆虫 推奨 各地 試食 イベント レストラン メニュー 登場 高田馬場 居酒屋 サーカス 普段 昆虫 食べ比べ いなご 佃煮 スズメバチ 甘露 提供 昆虫 フェア 未来 食卓 昆虫 料理 開催 期間 セミ 親子 串揚げ サソリネギマ ジビエ 料理 提供 居酒屋 オープン 同店 運営 宮下 企画 本社 新宿 宮下 昆虫 タンパク ミネラル 含有 栄養 負荷 ジビエ チャレンジ 精神 反応 昆虫 料理 目当て 記者 昆虫 食べ比べ 注文 コオロギ ゲンゴロウ サナギ イナゴ タガメ 標本 セット 料理 素揚げ コオロギ タイ 体長 えびせん タガメ ハサミ 解体 腹部 内臓 箸先 口元 不思議 香り フランス オス フェロモン 香り メス 厨房 店長 石井 タイ タレ ドレッシング 重宝 ゲンゴロウ 甲虫 …
No.00544	2018-09-13	2018	Morning edition, Regional (Yamaguchi), Local section 1	診断 治療 目的 来日 ツーリズム 試み 下関 医薬 販売 会社 中国 富裕 ツアー 開始 観光 ビジネス チャンス 期待 検診 ＣＴ 下関 日清 講和 記念 男女 中国 観光 記念 明治 日清 講和 条約 下関 条約 締結 舞台 料亭 春帆 そば 会議 椅子 調度 全権 大使 博文 鴻章 墨書 見学 随行 ガイド 質問 赤間 神宮 参拝 記念 撮影 壇ノ浦 合戦 下関 来日 中国 目当て 観光 周南 検診 ＣＴ 撮影 動脈 硬化 検査 診断 結果 次第 来日 日本 先進 治療 参加 投資 会社 社長 中国 治療 主体 日本 予防 角島 大橋 中国 景色 感動 大手 漢方 薬 チェーン 社長 日本 親切 ツーリズム ビジネス 健診 ツーリズム 企画 創業 三原 美津子 社長 社員 会社 管理 機器 再生 製品 販売 社員 前職 人脈 県内外 提携 態勢 整備 下関 観光 コンベンション …
No.00545	2018-09-03	2018	Morning edition, Regional (Miyagi), Local section 1	疲労 期間 日常 生活 困難 慢性 疲労 症候 ＣＦＳ キー ワード 病状 周囲 理解 孤立 支援 団体 勉強 仙台 主催 青森 ＣＦＳ 支援 ネットワーク 自身 ＣＦＳ 石川 真紀 指摘 石川 病魔 編集 風邪 発熱 倦怠 じんま 期待 せき 鼻水 インフルエンザ 通勤 苦痛 ベンチ 出社 発熱 職場 退職 幸い 最初 ＣＦＳ 指摘 リウマチ 膠原 こうげん 除外 機関 検査 青森 実家 始め 専門 受診 ＣＦＳ 診断 収入 貯金 発症 負担 年金 受給 申請 年金 存在 態度 申請 前払い 肉体 キャリア 未来 精神 周囲 理解 拍車 息子 言葉 診断 不足 東北 開始 ＣＦＳ 現状 手帳 取得 経験 石川 支援 ネット 自治 機関 ＣＦＳ 診断 拠点 設置 東北 慢性 疲労 外来 機関 秋田 外旭川 サテライト クリニック 沼田 山形 国立 機構 米沢 専門 外来 沼田 仙台 東北…
No.00546	2018-09-03	2018	Morning edition, Regional (Nara), Local section 1	催し 薬用 生薬 漢方 薬 奈良 大安 寺西 県立 図書 漢方 葛根 ボタン ミカン 薬用 実物 鉢植え 標本 パネル トチュウ コーナー 薬事 研究 漢方薬 県薬
No.00547	2018-08-29	2018	Digital edition	干し ぶどう トゥルファン 中国 新疆 ウイグル 自治 干し ぶどう 苦手 一人 ムニョ 感触 全部 嫌い そう 中国 新疆 ウイグル 自治 びっくり 干し ぶどう 中国 干し ぶどう 自治 干し ぶどう 嫌い 中国 ブドウ 産地 新疆 ウイグル 自治 トゥル ファン 魅力 北京 トゥル ファン 猛暑 西遊 登場 火焔 日本 猛暑 高速 鉄道 トゥル ファン 北駅 途端 熱風 スマホ 確認 最高 気温 ブドウ 秘密 記録 トゥルファン ブドウ ブドウ シーズン 観光 葡萄 ブドウ ブドウ 浸食 山肌 ブドウ 摘み ブドウ 農家 生まれ 育ち トゥルファン 地元 ガイド 新疆 ウイグル 自治 ブドウ そう ブドウ 表現 人気 なし 緑色 ブドウ 無核 チャーター ウイグル 運転 おやつ 品種 皮ご 一房 ブドウ 北京 時差 トゥル ファン 時期 ごろ 砂漠 地帯 日照 気温 ブドウ 糖分 …
No.00548	2018-08-29	2018	Morning edition, Education	きょう 授業 一定 水温 活用 陸上 養殖 国内 地下 海水 陸上 養殖 研究 水温 一定 細菌 夏バテ 効果 確認 漁業 将来 技術 カワハギ 海岸 富士 景勝 三保 松原 静岡 清水 近く 東海 海洋 キャンパス 駿河 半島 地下 海水 浸透 井戸 海水 近く 条件 水温 水温 調整 なし 養殖 地下 海水 陸上 養殖 研究 水産 学科 秋山 信彦 教授 秋山 教授 地下 海水 同大 教授 一緒 近く 釣り餌 養殖 業者 あたり 海水 地下 井戸 ポンプ 海水 以来 研究 成果 カワハギ 養殖 フォアグラ 人気 高値 取引 天然 産卵 ネック 静岡 商工 会議 地下 海水 年中 カワハギ 養殖 打診 共同 研究 狙い 的中 地下 海水 地上 いけす カワハギ 食欲 魚体 程度 天然 夏場 冬場 地下 海水 酸素 細菌 寄生 混入 魚病 薬 地元 業者 養殖 市内 和食 すし店 提供 …
No.00549	2018-08-22	2018	Morning edition, Lifestyle	技術 進歩 不妊 治療 出生 診断 企画 シリーズ 現代 テーマ ありよう 初回 不妊 治療 現実 一人 治療 手術 疲弊 夫婦 中部 地方 会社 精液 検査 結果 ショック 精子 前年 結婚 同い年 不妊 治療 検査 精液 精子 精子 存在 精子 手術 手術 生活 専門 精巣 温度 精子 風呂 シャワー 栄養 意識 料理 精子 顕微 卵子 注入 顕微 授精 二人 精子 手術 全身 麻酔 だめ 運転 帰り 車中 手術 激痛 後ろ ごめん 後日 精子 もと 細胞 現状 治療 治療 妊娠 養子 精子 提供 夫婦 治療 施設 電気 治療 精子 機能 改善 半年 治療 検査 精子 友人 思い 不妊 治療 生活 次第 不満 一緒 幸せ 離婚 不妊 自分 言葉 離婚 離婚 無理 言い合い 荷物 リュック 相手 意思 離婚 不妊 ストレス 治療 栄養 ご飯 感謝 気持ち いっぱい 再婚 選択 趣味 マ…
No.00550	2018-08-19	2018	Morning edition, Regional (Mie), Local section 1	白花 白花 今夏 異常 白花 成長 畑仕事 松阪 江戸 時代 流行 松阪 もめん 産地 経緯 松阪 もめん 松阪 もめん 松坂 じま 縦縞 たてじま 模様 無地 天然 染め糸 濃淡 しま 模様 江戸 人気 当時 江戸 人口 天然 松坂 魅力 人々 暮らし 理由 服薬 言葉 通り 薬 中国 漢方 薬 解熱 抗菌 江戸 松阪 もめん ブーム 人々 街着 野良着 藍染め 体感 化学 染料 主流 現代 服薬 言葉 実感 機会 一口 藍染め 染料 木灰 染め 本場 徳島 今月 徳島 修行 関宿 染め直し 工房 予定 ゴミ 藍染め 薬 体感 上旬 工房 而今 じこ 茶房 而今 オープン 手仕事 未来 創造 漢方薬
No.00551	2018-08-18	2018	Morning edition, Osaka prefecture edition, Regional (Osaka), Local section 2	ニオイ 悩み 靴下 メーカー 岡本 募集 クサ 川柳 受賞 発表 平昌 五輪 メダル カーリング 女子 日本 選手 流行 そだ きっかけ Ｗｉ Ｆｉ ワイファイ ニオイ 我が家 メダル 部門 佳作 選定 サラリーマン しゅう オフィス 部門 ノー 残業 佳作 毎年 クサ 川柳 募集 応募 総数 初回 累計 受賞 消臭 靴下 広報 担当 大塚 美和 毎年 応募 年々 レベル 足元 一人一人 幸せ 一緒 靴下 山根 久美子 だい Ｗｉ Ｆｉ ニオイ 我が家 漢方 メダル はるか
No.00552	2018-08-03	2018	Digital edition	ぱん キャラクター 原案 人気 イラストレーター エッセー コミック 早発 閉経 危機 著者 卵巣 タブー 感謝 閉経 文字 タブー 著者 早発 閉経 未満 閉経 訪れ 様子 ホルモン 補充 生活 見直し 話題 生理 キャラクター 漫画 生理 小山 毎月 もと 生理 パンチ 腹部 注射 生理 不快 症状 生理 可視 話題 タブー 生理 好評 ゴメン 不快 症状 生理 気持ち 理解 生理 性欲 開眼 本当 生理 タブー 閉経 閉経 生理 月経 永久 停止 生殖 機能 閉経 言葉 パワー 告白 気持ち パワー うさぎ エッセー 自身 閉経 編集 タブー 閉経 たかはし みき 閉経 擬人 体内 使い 知らせ 閉経 手紙 閉経 中身 子宮 左右 ポケット 卵巣 擬人 閉経 閉経 子宮 変わり 存在 閉経 手紙 たかはし 機関 検査 卵巣 後半 診断 早発 閉経 専門 クリニック ホルモン 補充 …
No.00553	2018-08-03	2018	Morning edition, General, Regional (Gifu)	知らせ 岐阜 ファミリー パーク こども 岐阜 山県 北野 岐阜 ファミリー パーク こども ゾーン 園内 パトロール 園内 放送 対応 先着 小学 飲み物 帽子 タオル リュック 持参 申し込み 開始 申し込み パーク インフォメーション 日本 水彩 県展 募集 展覧 岐阜 宇佐 美術 募集 規格 版画 制限 なし 額装 ガラス 不可 出品 手数 支部 久保田 催し 暮らし 受け付け 美濃加茂 蜂屋 蜂屋 文化 ミュージアム 生活 生葉 絹布 定員 エプロン 持参 イベント 世界 各務原 川島 竹早 内藤 記念 博物 ホール 漢方 世界 松浦 薬 久幸 薬剤 先着 事前 予約 陶芸 オリジナル 模様 豆皿 各務原 川島 笠田 河川 楽園 発見 各回 定員 当日 予約 粘土 粘土 模様 直径 オリジナル 豆皿 残り 工程 主催 完成 送付 参加 完成 送料 申し込み 同館 ハーバリウム …
No.00554	2018-07-29	2018	Morning edition, Regional, Local section 1	漢方 薬 原料 薬用 国内 技術 確立 千葉 富士通 国内 各地 協力 実証 研究 同大 柏の葉 キャンパス 種苗 拠点 富士通 通信 技術 活用 効率 安定 供給 千葉 薬用 古く 漢方 薬 民間 国内 漢方 薬 原料 中国 輸入 輸入 高騰 懸念 国内 各地 産地 動き なか 技術 確立 課題 実証 研究 課題 解決 期間 来年 千葉 種苗 育苗 効率 研究 富士通 柏の葉 キャンパス 奈良 大分 国内 各地 協力 農地 温度 気象 データ 生育 状況 フォン 音声 入力 観察 結果 構築 データ 記録 システム 蓄積 データ 千葉 分析 助言 研究 フィールド 柏の葉 キャンパス 教授 園芸 研究 成果 各地 貢献 柏の葉 キャンパス 東洋 医学 セミナー 薬用 効能 きゅう セルフ ケア 講師 教授 薬用 品目 効能 利尿 便秘 ドクダミ 整腸 ゲンノショウコ 入浴 ヨモギ ユズ…
No.00555	2018-07-27	2018	Morning edition, Regional (Nagasaki), Local section 1	終戦 ごろ 小西 郷里 岡山 道ノ尾 長与 辺り リヤカー 意識 両親 途中 岡山 途中 記憶 印象 汽車 近く おば やけど 小西 少年 にぎりめし 岡山 半年 入院 院内 背中 一面 やけど 広島 被爆 退職 岡山 再訪 世紀 入院 石碑 漢方 先生 元気 先生 おかげ 通算 シリーズ 予定
No.00556	2018-07-25	2018	Morning edition, Lifestyle	不妊 精子 機能 なか 血液 逆流 精巣 こぶ 精索 静脈 せい さく みゃく りゅう 手術 保険 食事 生活 習慣 精子 改善 治療 選択 埼玉 会社 結婚 昨秋 不妊 治療 クリニック 一緒 精液 検査 精子 濃度 運動 世界 保健 機関 ＷＨＯ 基準 数値 ＯＡＴ 症候 精子 機能 音波 エコー 検査 精巣 周囲 こぶ 確認 精索 静脈 診断 手術 独協 医科 埼玉 同県 越谷 手術 保険 適用 顕微 手術 費用 宿泊 保険 適用 負担 不妊 治療 毎月 保険 手術 精子 濃度 運動 改善 数値 改善 ＤＮＡ 損傷 精子 報告 検査 予定 精子 精索 静脈 精巣 静脈 心臓 血液 逆流 思春 以降 こぶ 精巣 温度 精子 機能 低下 精子 濃度 運動 悪化 手術 逆流 静脈 切断 静脈 血液 こぶ 精子 改善 妊娠 体外 受精 成功 手術 複数 方法 保険 適用 顕微 手術 合併 …
No.00557	2018-07-25	2018	Morning edition, Regional (Nara), Local section 1	樹皮 奈良 伝統 漢方 薬 陀羅尼 だら 原料 薬 キハダ 樹皮 心材 農業 法人 ポニー ファーム 高取 コースター トレー 高齢 減少 農家 支援 取り組み Ｒｅ ＫＩＨＡＤＡ 陀羅尼 胃腸 薬 オウ バク 原料 キハダ 内皮 抽出 内皮 心材 ポニー 県産 薬 統括 マネジャー 保科 政秀 心材 漢方 産業 活性 山添 組合 組合 今西 喜美 心材 提供 内皮 薬 食器 加工 トレー コースター 縦横 今西 山添 農地 荒廃 対策 組合 キハダ 仲間 ４、５ そう 保科 取り組み 今西 使い道 需要 苗木 保科 キハダ ミカン ミカン 香り 抽出 内皮 堆肥 たいひ 農家 日本 文化 未来 コースター 税込み トレー ポニー オン ライン ショップ ｓｈｏｐ ｐｒｏ 奈良 店舗 販売 石川 和彦 キハダ 心材 トレー コースター 高取 黄色 内皮 心材 トレー コースター 奈良 都…
No.00558	2018-07-24	2018	Morning edition, Regional, Local section 1	漢方 薬 材料 道具 薬研 やげん 鳥栖 記念 博物 夏休み 親子 薬研 カレー 作り 生薬 薬 各種 スパイス 材料 オリジナル カレー 伝統 薬づくり スパイス 薬効 担当 カレー 開始 ごろ 終了 予定 小中学 保護 就学 参加 予約 先着 グループ 定員 各日 博物 参加 大人 小中学 以下 博物 入館 漢方薬
No.00559	2018-07-20	2018	Evening edition	修理 内装 自ら 市電 停留 石山 周辺 木造 モルタル 美容 まほう 髪切 ネーミング 店主 荒井 修司 市電 通り 真向かい オープン インパクト 名前 荒井 山鼻 エリア 独立 バブル ヤル気 立ち退き 移転 以前 店舗 常連 高齢 路面 荒井 以前 リサイクル ショップ 建物 空き家 時代 傷み 義兄 大工 必要 材料 用意 店内 部分 自分 リフォーム 天井 張り替え しっくい フローリング 本棚 スタンド 素朴 木製 手づくり バブル カフェ バー 天井 荒井 髪の毛 オーガニック 美容 顧客 管理 アドバイス 漢方 身体 モットー 札幌 和田 由美 イラスト 松本
No.00560	2018-07-11	2018	Morning edition, Lifestyle	トライアスロン 女子 五輪 日本 関根 明子 愛知 蒲郡 世界 選手 大会 レース 熱中 ゴール 手前 熱中 水分 塩分 体温 上昇 臓器 関根 応急 処置 会場 近く 救急 搬送 救急 レース うわごと 嘔吐 おうと 意識 陽一 レース 棄権 ショック 自己 管理 自分 言葉 当直 処置 水分 電解 補給 点滴 安静 宿泊 ホテル 自宅 熱中 後遺 体調 不良 胃痛 食欲 不振 動悸 どうき 不安 微熱 毎日 水泳 自転 ランニング 練習 再開 状況 日本 選手 大会 所属 契約 スポンサー 欠場 練習 体調 陽一 知り合い 薬剤 ドーピング 検査 体調 漢方 薬 大会 調子 日本 選手 大会 会場 台場 自転 ランニング 最初 水泳 上位 自転 トップ 集団 駆け引き 展開 ランニング 選手 スパート ゴール 自分 気持ち いっぱい 練習 日誌 ボール ペン 水戸部 六美 意見 氏名…
No.00561	2018-07-05	2018	Morning edition, General	絶滅 キタ シロサイ 精子 サイ 卵子 人工 受精 ドイツ 九州 研究 チーム 成功 ネイチャー コミュニケーションズ 発表 キタ シロサイ 遺伝 手段 絶滅 恐れ 哺乳 動物 応用 キタ シロサイ アフリカ 中部 生息 ツノ アジア 漢方 薬 目当て 密猟 横行 激減 最後 オス 世界 メス 研究 チーム ミナミ シロサイ メス 卵子 もと 細胞 採取 成熟 卵子 凍結 保存 キタ シロサイ 精液 受精 メス 移植 着床 受精 今後 メス 移植 凍結 保存 研究 チーム キタ シロサイ 受精 生存 メス 卵子 もと 細胞 採取 予定 福地 慶太郎 世界 生存 キタ シロサイ オス ケニア 中部 オル ペジェタ 保護 キタ シロサイ 別種 サイ 受精 作製 イメージ 漢方薬
No.00562	2018-07-03	2018	Evening edition	自慢 野菜 家業 喜び 泉州 南西 名産 水ナス 農家 両親 休み 週末 友達 農業 中学 同級 販売 会社 真生 まさお 結婚 家業 気持ち 真生 農業 休日 ナス づくり 自分 喜び 真生 年収 息子 暮らし 満足 かた 農業 労働 休み 天災 収入 不安 隣り合わせ 反対 真生 決意 農業 麻衣 自分 本気 祖父母 両親 麻衣 実家 三浦 農園 麻衣 夫婦 切り盛り 出荷 農薬 害虫 テントウ ムシ ハチ 漢方 薬 有機 肥料 稲わら 市場 農協 出荷 従来 販路 麻衣 自ら 百貨 直売 自慢 野菜 ＰＲ 水ナス ベレー トレードマーク 野菜 店員 工夫 野菜 ソムリエ 資格 バイヤー 商談 インスタ 販路 開拓 農業 敬遠 百貨 料亭 取引 喜び ちなみ 薄切り 水ナス 水気 しょうゆ ゴマ 小若 理恵 滝沢 美穂子 泉佐野 出身 実家 近く 真生 長男 じお 次男 仁慈 じん …
No.00563	2018-07-03	2018	Morning edition, Regional (Ishikawa), Local section 2	富山 石川 県境 医王 いおう ぜん 一帯 奈良 時代 泰澄 たいちょう 大師 開山 山岳 密教 拠点 戦国 時代 宗派 紛争 寺社 滅亡 霊山 神秘 雰囲気 富山 南砺 福光 観光 アドバイス 福光 解説 石崎 のりあき 一緒 医王 ふもと 遺跡 医王 最盛 遺跡 修行 山岳 密教 礎石 土塁 一帯 一揆 争い 焼き打ち 石崎 宗派 紛争 敵対 勢力 痕跡 遺跡 県境 尾根 展望 登山 ゲンノショウコ オウレン 漢方 薬 黄檗 キハダ 医王 一説 泰澄 大師 大病 元正 天皇 献上 快癒 由来 尾根 国見 展望 散居 景観 砺波 平野 展望 金沢 石川 登山 岩壁 チェーン カニ 横ばい 難所 落差 たき 岩壁 奥行き 横穴 滝行 視界 竜神 伝説 大沼 周囲 とんび 中段 岩屋 医王 登山 修行 息づかい 景観 難所 下山 途中 石崎 五感 一体 煩悩 思い 松原 メモ 医王 医王 …
No.00564	2018-07-01	2018	Morning edition	北京 書店 季節 移り 絵本 書籍 専門 サイト ランキング 最近 上位 固定 趣向 オン ライン 書店 リアル 書店 違い セット 全集 ボリューム 不朽 名作 総合 トップ 太宰 人間 失格 ブーム きっかけ 太宰 生誕 前後 日本 映画 漫画 太宰 文豪 同名 登場 人物 活躍 日本 漫画 文豪 ストレイ ドッグス 影響 著作 切れ 訳者 出版 訳本 毎年 刊行 訳文 良し悪し 議論 時代 国境 名作 新訳 今後 這就 節気 変化 四季 細分 節気 絵本 地理 地形 研究 研究 夫婦 当時 節気 絵本 自ら 日本 啓蟄 中国 リョウ 表記 日中 節気 子供 一通り それぞれ 意味 家庭 機会 本書 節気 発祥 黄河 流域 農村 祖父母 生活 季節 意味 由来 冬至 日本 南瓜 中国 餃子 故郷 農民 凍傷 飢え 後漢 時代 仲景 小麦 漢方 薬 食材 人々 飢え 凍傷 由来 ゆで卵…
No.00565	2018-06-27	2018	Morning edition, Regional (Iwate), Local section 1	養蚕 産業 創出 養蚕 イノベーション 創出 プロジェクト 北上 スタート 衰退 蚕業 バイオ 技術 駆使 活性 試み 同市 カイコ 飼育 応用 岩手 幸一 名誉 教授 設立 ベンチャー バイオ コクーン 研究 盛岡 カイコ ふるさと 北上 県南 広域 振興 北上 官民 一体 取り組み プロジェクト カイコ サナギ 漢方 不老 長寿 薬 冬虫 夏草 培養 バイオ コクーン 研究 研究 ふるさと 原料 養蚕 当面 北上 カイコ サナギ 冬虫 夏草 販売 映画 登場 怪獣 モスラ プロジェクト メイン キャラクター ＰＲ 活用 東宝 協力 北上 養蚕 協力 募集 カイコ 飼育 養蚕 資源 活用 特産 観光 交流 人口 拡大 官民 一体 ふるさと 養蚕 ハウス 地元 児童 カイコ 幼虫 餌やり バイオ コクーン 出発 拠点 養蚕 次代 溝口 太郎 ハウス カイコ 幼虫 北上
No.00566	2018-06-24	2018	Morning edition, Regional (Shiga), Local section 1	起業 後押し 近江八幡 安土 自宅 月初め 銀座 オフィス 営業 パターン 基本 起業 コンサルティング 会社 スマップス ｓｍａｐｓ ｃｏ 出身 税理 勤務 会社 設立 社長 中学 実現 数学 外食 メニュー 単価 原価 計算 数字 帳簿 抵抗 独立 経営 安土 出身 結婚 安土 住まい 会社 地方 拠点 出店 近江 商人 つもり ふた 起業 数字 苦手 願望 会社 方針 日本 起業 文化 論語 算盤 そろばん 経営 渋沢 栄一 著書 引用 道徳 裏打ち 経営 考え 近江 商人 売り手 よし 買い手 よし 世間 よし 共通 理念 各地 鹿児島 起業 セミナー 講師 タイトル 初心 失敗 起業 ポイント 定員 申し込み メール マガジン 形式 セミナー 毎日 いろは ノウハウ ビジネス 賛同 重視 教え子 各地 沖縄 アレルギー 体質 克服 自分 漢方 薬局 数字 苦手 意識 経営 安土…
No.00567	2018-06-22	2018	Evening edition	カロリー 糖類 ゼロ 甘味 味の素 パルスイートカロリーゼロ 顆粒 かりゅう タイプ 液体 タイプ オープン 価格 セット 読者 砂糖 実現 カロリーゼロ 糖類 ゼロ 甘味 煮物 酢の物 料理 飲み物 デザート 使用 カロリー 摂取 千代田 西神田 パルス イート 必着 下旬 発送 亜鉛 栄養 テルモ 流動 テル ミール シリーズ 販売 濃度 栄養 アップ リード りんご 風味 サワー 風味 ｍｌ セット 読者 炭水 たんぱく 脂質 栄養 血球 形成 皮膚 粘膜 維持 亜鉛 とろみ 食感 ジャム デザート 銀座 郵便 ＪＰ タワー 内分 アップ リード 必着 下旬 発送 菓子 コーヒー ギフト セット テンビンコーヒー 豊岡 スイーツ 天秤 珈琲 コラボ ギフト セット 読者 兵庫 豊岡 菓子 サブレ 米粉 菓子 詰め合わせ 自家 焙煎 ばい コーヒー ドリップ コーヒー セット バター…
No.00568	2018-06-19	2018	Morning edition, General, Section 1	フォン ゲーム 日常 生活 支障 ゲーム 依存 ゲーム 疾患 世界 保健 機関 ＷＨＯ 公表 改訂 疾病 分類 ＩＣＤ 最終 明記 来年 ＷＨＯ 総会 決定 ＩＣＤ 日本 はじめ 死因 統計 保険 支払い けが 分類 厚生 労働 成人 中高生 ゲーム ネット 依存 恐れ 推計 政府 対策 ゲーム 疾患 予防 対策 治療 ゲーム 依存 行動 日常 生活 精神 疾患 一種 飲酒 ゲーム 行為 自体 わけ 国立 機構 久里浜 樋口 院長 公式 疾患 ゲーム 本人 意志 治療 必要 理解 日本 加盟 米国 ゲーム 団体 ゲーム 依存 反対 改訂 漢方 医学 古代 中国 起源 日本 中国 医学 伝統 医学 ＧＩＤ 性別 不合 名称 精神 疾患 ジェンダー 個人 反映 大岩 ゆり 漢方医 ゲーム依存症 国立病院機構久里浜医療 性同一性障害 依存症 ゲーム障害 漢方医学 精神疾患 国立病院 伝統医学
No.00569	2018-06-19	2018	Morning edition, Economy	発生 北部 震源 地震 関西 影響 被害 店舗 臨時 休業 工場 操業 従業 安全 確保 優先 自宅 待機 指示 判断 参照 週明け 開店 同時 梅田 百貨 入り口 営業 見合わせ 地震 売り場 鉄道 運休 従業 出勤 終日 休業 余儀 時点 通常 営業 外食 吉野 スーパー イズミヤ 店舗 被害 スタジオ ジャパン ＵＳＪ チケット 売り場 上部 看板 ガラス アトラクション 運転 定刻 開園 余震 以降 通常 通り オープン 予定 現場 影響 アサヒ ビール 吹田 工場 吹田 ビール 製品 保管 倉庫 荷崩れ 品物 復旧 めど パナソニック 溶接 機械 工場 同府 豊中 ライン 地震 再開 見通し 高槻 工場 終日 操業 江崎 グリコ 工場 西淀川 配管 水漏れ 以降 稼働 再開 未定 敷島 パン 豊中 工場 豊中 ライン 従業 安全 優先 自主 休業 被害 安全 考慮 自主 休止 …
No.00570	2018-06-19	2018	Morning edition, Economy	発生 北部 震源 地震 関西 影響 被害 店舗 臨時 休業 工場 操業 従業 安全 確保 優先 自宅 待機 指示 判断 参照 週明け 開店 同時 梅田 百貨 入り口 営業 見合わせ 地震 売り場 終日 休業 余儀 時点 営業 未定 外食 吉野 スーパー イズミヤ 店舗 被害 スタジオ ジャパン ＵＳＪ チケット 売り場 上部 看板 ガラス アトラクション 運転 定刻 開園 余震 以降 通常 通り オープン 予定 現場 影響 アサヒ ビール 吹田 工場 吹田 ビール 製品 保管 倉庫 荷崩れ 品物 復旧 めど パナソニック 溶接 機械 工場 同府 豊中 ライン 地震 再開 見通し 高槻 工場 終日 操業 被害 安全 考慮 自主 休止 動き 農機 大手 クボタ 建設 機械 枚方 製造 枚方 操業 停止 大和 ハウス 工業 安全 優先 京都 建築 現場 作業 地震 発生 時刻 ごろ 出勤 鉄道…
No.00571	2018-06-16	2018	Morning edition, Regional, Local section 2	料理 ライター 八田 靖史 焼きとり 豚バラ 最初 間違い 在住 友人 確認 通り あたり 鶏肉 豚肉 牛肉 魚介 野菜 串焼き 焼きとり 総称 人気 豚バラ 北海道 室蘭 焼きとり 豚肉 タマネギ 埼玉 東松山 かしら 鶏肉 以外 焼きとり 言葉 不思議 料理 世界 先日 清州 チョン 清州 位置 忠清 北道 チュンチョンブクト 道庁 所在 人口 規模 ソウル 高速 鉄道 ＫＴＸ 釜山 前後 市内 清州 空港 関西 空港 直行 就航 毎日 日本 距離 清州 名物 料理 サムギョプサル 答え 日本 韓流 以降 豚バラ 焼き肉 市内 サムギョプサル 通り 一角 専門 サムギョプサル 清州 ショウガ タマネギ 醤油 しょうゆ ダレ 用意 鉄板 清州 下味 豚肉 雑味 理由 そう サムギョプサル 通り チュンジュ トルグイ 漢方 醤油 ダレ 自慢 意識 時代 漢方 金相 キムサンドン 社長 興…
No.00572	2018-06-07	2018	Morning edition, Osaka city edition, Regional (Osaka), Local section 1	熱中 東洋 医学 夏バテ 熱中 対策 漢方 四郎 医科 歯科 臨床 教授 元気 方法 しくみ 東洋 医学 視点 時期 食べ物 飲み物 日常 食材 提案 正午 会員 中之島 漢方医 東洋医学 熱中症 東洋医
No.00573	2018-06-04	2018	AERA weekly	本誌 対談 連載 ホスト 星野 連載 最初 掲載 音楽 発売 ゲスト 対談 連載 誌面 カット 部分 収録 構成 平野 撮影 見開き ページ まる サイズ 掲載 ミュージシャン 笑い 芸人 俳優 声優 ジャンル ゲスト 方々 喫茶 カウンター コーヒー 台本 質問 ふたり 出会い ドラマ 裏話 音楽 思い出 ＣＤ 星野 連載 雑談 本質 言葉 実感 深夜 放送 ラジオ 星野 オール ナイト ニッポン 星野 自身 エピソード コメント 予約 殺到 近く 書店 ＡＳＡ 販売 予約 Ａｍａｚｏｎ 受付 ＡＥＲＡ ＭＯＯＫ 星野 音楽 定価 税込み ページ 漢方 レッスン 開催 冷え 生理 更年 悩み 漢方 養生 漢方 医学 専門 解説 トーク ショー アナウンサー 真理 ゲスト 疑問 悩み 一緒 漢方 日時 場所 離宮 ホール 築地 入場 事前 申し込み 参加 方法 ｈｔｔｐｓ ｐｕｂｌｉｃａ…
No.00574	2018-06-01	2018	Shukan Asahi	冷え 生理 更年 ゆらぎ 不調 漢方 養生 専門 解説 アナウンサー 真理 ゲスト トーク ショー 疑問 悩み 一緒 漢方 応募 会場 離宮 ホール 参加 定員 抽選 事前 申込 申し込み イベント 詳細 ｈｔｔｐｓ ｐｕｂｌｉｃａｔｉｏｎｓ ａｓａｈｉ ｃｏｍ ｎｅｗｓ ｓｈｔｍｌ 必着 抽選 結果 当選 メール 通知 漢方 ＴＥＬ 平日 担当 東山 岡野
No.00575	2018-05-31	2018	Morning edition, Regional (Kagoshima), Local section 1	篤姫 ライチ 南大隅 薩摩 気候 南方 果樹 薬用 研究 薬園 各地 設立 伝統 薩摩 山川 指宿 佐多 南大隅 吉野 鹿児島 薬園 それぞれ 開設 南方 ライチ リュウ ガン 熱帯 果樹 朝鮮 ニンジン 島津 斉彬 史料 将軍 徳川 家定 篤姫 養父 島津 斉彬 蜂蜜 レイシ ライチ 記録 篤姫 ライチ 薬園 収穫 佐多 薬園 幹回り 古木 ライチ 篤姫 エピソード 職員 ライチ 蜂蜜 再現 挑戦 発酵 失敗 続き 知恵 程度 乾燥 職員 薬園 ライチ 依頼 薬園 清掃 近く 酒店 店主 猿喰 ばん 最近 台風 被害 サル 食害 増加 収穫 時期 サル 群れ 収穫 猿喰 職員 佐多 薬園 ライチ 島津 いつごろ 不明 実り 島津 白川 順二 町長 佐多 役場 恒例 儀式 島津 宗家 当主 照国 神社 宮司 島津 修久 のぶ ひさ 明治 廃藩 置県 以降 薬園 管理 当時 戸長 ちょう …
No.00576	2018-05-25	2018	Evening edition	漢方 レッスン 築地 離宮 ホール ホール 築地 市場 週刊 ムック めぐり 本格 漢方 出版 記念 生理 更年 心身 不調 漢方 薬 医学 専門 アナウンサー 真理 対談 限定 同伴 予約 抽選 出版 ホーム ページ 知らせ 出版 漢方 中医 中医学 漢方薬
No.00577	2018-05-25	2018	Morning edition, Regional, Local section 2	ＧＯ ＧＯ びんご 担当 平川 実知子 先日 広島 こども 文化 プラネタリウム 三角 北斗 北極 早見 星座 星空 放送 備後 ズーム イン コーナー 妊娠 体作り 方法 管理 栄養 不妊 漢方 アドバイザー 西谷 加奈子 漢方 食事 質問 ＧＯ ＧＯ チェック 探訪 知らせ 福山 探訪 エフエム ふくやま パーソナリティー 平川 実知子 西谷 加奈子
No.00578	2018-05-24	2018	Morning edition, Regional (Tokushima), Local section 1	阿波 染料 ラット 血糖 脂肪 働き 四国 近藤 真紀 教授 生活 研究 今後 安全 確認 以降 効果 研究 近藤 教授 古く 漢方 薬 江戸 時代 書物 解毒 効果 分析 研究 生活 習慣 影響 発症 糖尿 ラット 粉末 エサ エサ 比較 結果 ラット 体重 平均 平均 血糖 インスリン 分泌 血清 グルコース 中性 脂肪 減少 血圧 抑制 確認 効果 ポリフェノール 種子 粉末 実験 体重 効果 グルコース 中性 脂肪 正常 種子 オリーブ オイル 脂肪 血清 変化 今後 実験 期間 半年 エサ 摂取 影響 安全 確認 効果 化粧 菓子 材料 フランス 視察 予定 近藤 教授 染料 食欲 減衰 緑色 抗菌 将来 サプリメント 機能 表示 厚生 労働 徳島 人口 糖尿 死亡 長年 近年 改善 傾向 四国 阿波 研究 文部 私立 研究 ブランディング 認定 浅野 秋生 近藤 真紀 教授 …
No.00579	2018-05-24	2018	Morning edition, Regional (Shiga), Local section 1	くすり まち 甲賀 忍者 産業 薬用 作物 農事 組合 法人 楽農 ファーム むら 甲賀 甲賀 理事 村山 政和 理事 農閑 スタート シャクヤク シャクヤク 収穫 球根 収穫 シャクヤク 奈良 製薬 会社 漢方 生薬 法人 放棄 農地 管理 設立 大豆 農閑 シャクヤク 時期 シャクヤク 特徴 記者 比嘉 楽農 ファーム むら 村山 政和 理事 理事 甲賀 漢方生薬
No.00580	2018-05-22	2018	Morning edition, Saitama edition, Regional (Saitama), Local section 2	北本 日本 薬科 伊奈 学長 包括 連携 協定 期間 来年 役所 締結 学長 記念 両者 協力 薬学 漢方 活用 美容 推進 北本 トマト カレー 産品 活用 活性 学長 記念 カレー 漢方 テーマ 役所 ホール 学長 先生 漢方 伸坊 共著 出版 著書 テレビ 出演 定員 申し込み 必要 企画 企画 統計 日本薬
No.00581	2018-05-16	2018	Digital edition	練り アメ マニサ アメ 祭り 開催 アメ メスィル・マージュン 下旬 トルコ 西部 都市 マニサ マージュン トルコ アメ マニサ ウナル・チャクジェ 知事 始まり オスマン 帝国 スルタン 君主 スレイマン マニサ メルケジ・エフェンディ 調合 メスィル・マージュン 快復 スルタン 民衆 毎年 メスィル・マージュン 祭り メスィル・マージュン 祭り ユネスコ 文化 機関 無形 文化 遺産 登録 メスィル・マージュン 伝統 工場 最初 部屋 直径 たらい 砂糖 クエン アメ 原料 部屋 作業 ココナツ クミン シナモン バニラ ハーブ 香辛 粉末 アメ 棒状 アメ 部屋 包装 アメ 口触り 甘み 辛み 風味 日本 販売 漢方 のどあめ メスィル・マージュン おかげ 感じ つや 工場 セル ピル オズエブジル メスィル・マージュン 風邪 予防 のど 痛み 地元 牛乳 幸運 縁起 ドア 厄…
No.00582	2018-05-15	2018	Morning edition, Regional (Miyagi), Local section 2	漢方 知恵 暮らし 仙台 宮城野 鶴ケ谷 講師 千葉 池上 文雄 名誉 教授 つるが 元気 菅原 中島 ノブ 仙台 青葉 ギャラリー ターン アラウンド 絵画
No.00583	2018-05-10	2018	Morning edition, General, Aichi edition, Regional (Aichi)	蒲公英 春日井 大保 紘一 たんぽぽ 漢字 名称 蒲公英 漢方 生薬 蒲公英 由来 蒲公英 道端 雑草 変わり 子供 葛藤 対照 大人 子供 四日市 五所 利男 兵士 大戦 兵士 句意 芭蕉 夏草 誓子 木枯 なし 合体 辺り オリジナリティー 花筏 花見 はり けり 羽島 大野 日出 花筏 花見 意味 花筏 意味 度胸 花筏 花見 季語 重なり ろに 果てし 豊田 城山 憲三 感じ こころ 心情 明和 奥井 佳子 乳飲み 匂い 感じ 取り合わせ 下闇 春日井 英夫 林中 岐阜 米沢 岳史 すみれ ふい 恵理子 藤棚 約束 西尾 石川 英一 子守 けり 中津川 小木曽 久雄 日月 じつ げつ ただ乗り 名古屋 中川 健治 蝮蛇 まむし ぐさ 桑名 長田 克彦 春愁 大工 四日市 佐野 裕子 伏魔 岐阜 河野 昭子 ばか 豊橋 昌宏 土筆 耶蘇 やそ 墓苑 明生 伝言 一行 四日市 小倉 …
No.00584	2018-05-08	2018	Morning edition, Regional (Ishikawa), Local section 2	若狭 水揚げ さば 街道 京都 街道 起点 福井 小浜 まちづくり 条例 制定 御食国 みけ 若狭 おばま 文化 オープン 食育 国内外 発信 包丁 野菜 館内 キッチン スタジオ そろい エプロン 調理 郷土 料理 調理 ミュージアム 小浜 推進 まちづくり 協力 生活 改善 推進 有志 結成 グループ マーメイド メンバー 人魚 元気 名前 由来 マーメイド キッチン スタジオ 来館 食材 調理 講師 サポート メンバー ローテーション 厨房 ちゅう 自主 研修 毎月 取材 メニュー シイタケ サトイモ ちくわ 具材 片栗粉 とろみ のっぺい汁 山間 位置 名田 マーメイド 島田 栄子 小浜 地方 料理 伝承 料理 伝承 文化 日本 文化 未来 プログラム 拠点 小浜 全員 義務 食育 体制 売り ２、３ 保護 ベビー キッチン キッズ キッチン 小学 ５、６ ジュニア キッチン 中…
No.00585	2018-05-05	2018	Morning edition, Books	甲骨 兵馬 事実 序章 ノックアウト 甲骨 発見 経緯 清朝 末期 役人 懿栄 北京 マラリア 治療 りゅうこつ 漢方 薬 文字 きっかけ 殷墟 発見 骨董 こっとう 北京 甲骨 懿栄 入手 本書 近年 出土 文献 最新 研究 成果 もと 中国 古代 実像 本書 カバー 各章 うろこ 兵馬 殉葬 代わり 理解 皇帝 東方 六国 霊魂 反撃 防衛 威圧 殉葬 代わり わけ 兵法 孫子 孫武 ピン 発掘 竹簡 確証 竹簡 短冊 文字 竹簡 発見 漢代 中国 時代 出土 文献 触媒 学術 発展 本書 指摘 著者 個々 トピック 学問 方法 俎上 そじょう 出土 文献 史記 三国 伝世 文献 漢籍 考古 公表 中国 国家 プロジェクト 工程 古代 画定 試み 取り扱い 興味 古代 中国 舞台 コミック 封神 演義 キングダム 時代 世代 人気 最新 研究 成果 教科 反映 常識 著者 嘆息 事情…
No.00586	2018-05-05	2018	Morning edition, Regional, Local section 1	俳優 黒田 福美 中国 伝来 医学 漢方 表記 比較 名称 漢方 活躍 医学 許浚 ホジュン 論理 展開 済馬 イジェマ スーパースター 医学 朝鮮 理論 当時 中国 医学 南北 学派 朝鮮 自ら 許浚 宝鑑 済馬 寿世 保元 医学 宗主 中国 立場 表明 無謀 誇り 業績 合理 許浚 偉業 宣祖 ソン 編纂 へん 宝鑑 画期 薬剤 複合 複方 薬 野山 草木 薬効 着眼 単品 推進 特権 階級 漢方 治療 草木 知恵 漢方 庶民 済馬 薬 薬効 体質 太陽 少陽 太陰 少陰 薬 養生 指導 提唱 具体 漢方 医学 医学 影響 他国 国家 資格 活躍 日本 状況 企画 ツアー 都市 大邱 世界 探訪 外国 対応 大邱 医大 治療 本場 鍼灸 しんきゅう 薬 経験 薬 市場 薬剤 家庭 食事 薬膳 漢方 参鶏湯 ストレス 平安 留意 体質 生活 日ごろ 養生 実践 ツアー 詳細 三進 トラ…
No.00587	2018-05-02	2018	Evening edition	初め 風邪 かぜ 小康 最初 回復 ベッド 感じ わけ 気持ち アドレナリン せい 心配 風邪 風邪 平静 態度 近く 内科 血液 検査 貧血 肝炎 更年 腎臓 先生 矢継ぎ 質問 食欲 肝炎 先生 肝炎 食欲 感心 薬 体力 増進 漢方 薬 気休め のど 芝居 練習 風邪 症状 同時 正真 正銘 風邪 風邪 ひと 緊張 風邪 舞台 稽古 緊張 イレギュラー 自分 過信 通り 風邪 したり顔 カゼダトワカルマデ ツラカッタノヨ つぶ 漢方薬
No.00588	2018-04-27	2018	Morning edition, Regional (Miyagi), Local section 2	みちのく 日本 ピラミッド 秋田 鹿角 くろ やま 標高 三角 ピラミッド 画家 鳥谷 昭和 さか 考古 現地 クロ マンタ 研究 総合 報告 斜面 人工 構造 地中 レーダー 反応 発掘 階段 ピラミッド 祭祀 遺跡 推理 好奇 山頂 ピラミッド 構造 登山 鳥居 山頂 鎮座 本宮 神社 周囲 点在 小祠 しょうし 水槽 正体 郷土 資料 手がかり ふもと 宮野 自治 柳沢 悦郎 本宮 神社 縁起 本宮 徳次郎 医者 薬師 如来 まつ イカリ 漢方 山頂 ほこら 水槽 本宮 神社 古来 人々 聖地 本宮 神社 熊野 本宮 柳沢 推理 熊野 山伏 ピラミッド 側面 本宮 神社 例祭 旧暦 親類 客人 ちそう 風習 柳沢 鳥居 祭礼 祭り 本格 探検 大輔 メモ 現地 公共 交通 機関 マイ カー 東北 十和田 インターチェンジ 駐車 タクシー ＪＲ 花輪 十和田 手前 指定 史跡 大湯 …
No.00589	2018-04-25	2018	Morning edition, Kanagawa edition, Regional (Kanagawa), Local section 2	位置 急須 シソ 香り 風味 地元 横浜 しそ 新田 理恵 販売 ＴＡＢＥＬ タベル 横浜 オフィス アトリエ 工房 ベル 各地 和製 ハーブ 素材 づくり 秋田 五城目 キイチゴ 沖縄 石垣 特産 月桃 創業 以来 試行 錯誤 出身 新田 関心 きっかけ 父親 糖尿 発症 食べ物 痛感 意識 管理 栄養 資格 盛りつけ メニュー 提案 フード コーディネート 会社 東洋 文化 漢方 薬膳 関心 国内 中華 料理 美容 結婚 横浜 熊本 宮崎 九州 地方 現地 ドクダミ ヨモギ クラウド ファンディング 資金 現地 実物 横浜 工房 茶葉 配合 注意 取り組み ビジネス アイデア 評価 支援 横浜 経営 支援 財団 主催 ビジネス コンテスト ファイナリスト 流通 キズ 製品 新田 ブランド 漢方 薬 材料 おしゃれ づくり 豊岡 ＴＡＢＥＬ タベル 横浜 相生町 北海道 沖縄 和製 ハ…
No.00590	2018-04-20	2018	Morning edition, Regional, Local section 1	長寿 まちづくり 高浜 育苗 完成 開所 漢方 薬 中国 製薬 会社 国産 期待 転作 作物 主力 品目 方針 京都 舞鶴 葉山 ふもと 谷地 平方 敷地 育苗 ハウス 保管 加工 施設 乾燥 半分 負担 生薬 協定 シュユ 青葉 保全 葉山 ろく 研究 運営 今後 研究 機関 シュユ ハトムギ エビスグサ ヤマトトウキ 町内 委託 農業 京都 薬問屋 販売 西川 一誠 知事 出席 葉山 研究 山下 以知 ちょう いち 理事 販売 産業 貢献 菱山 育苗 ハウス 西川 一誠 知事 高浜 東京生薬 漢方薬
No.00591	2018-04-13	2018	Evening edition	漢方 自分 漢方 鍼灸 しんきゅう 神奈川 伊勢原 糟屋 東海 伊勢原 キャンパス 講堂 伊勢原 講師 同大 医学 漢方 医学 教授 新井 同大 付属 大磯 鍼灸 高士 症状 体質 漢方 自宅 ポイント 当日 先着 会場 レジリエンス 実践 セミナー 千代田 飯田橋 しごと 飯田橋 弾力 復元 意味 困難 注目 レジリエンス 人間 ストレス 方法 実践 感情 コントロール 強み マネジメント 講師 人材 育成 コンサルタント 窪田 予約 先着 ファクス 氏名 ファクス 番号 受講 希望 両日 受講 労働 普及 担当 ＦＡＸ 同大付属大磯病院 漢方医 漢方医学 同大医学
No.00592	2018-04-12	2018	Morning edition, Regional (Miyagi), Local section 2	みちのく 化学 繊維 輸入 斜陽 産業 リノベーション 試み 東北 カイコ サナギ 産業 コラボ 付加 価値 産業 養蚕 絹製 再生 次代 取り組み 盛岡 連携 研究 本社 バイオ コクーン 研究 養蚕 バイオ 産業 再生 養蚕 イノベーション プロジェクト 漢方 薬 珍重 冬虫 夏草 カイコ サナギ 培養 繊維 戦略 岩手 農学 昆虫 バイオ 研究 幸一 同大 名誉 教授 設立 ベンチャー サナギ 寄生 冬虫 夏草 一種 ハナサナギタケ 記憶 海馬 修復 効果 漢方 薬 天然 冬虫 夏草 取引 岩手 北上 カイコ 養殖 サナギ 天然 移植 冬虫 夏草 培養 販売 人口 農村 合繊 輸入 シルク 台頭 養蚕 衰退 唯一 養蚕 農家 廃業 プロジェクト 放置 桑畑 活用 担い手 育成 狙い 養蚕 岩手 養蚕 農家 育成 培養 技術 特許 申請 ゴジラ 映画 怪獣 モスラ イメージ キャラク…
No.00593	2018-04-04	2018	Evening edition	奈良 中西部 自宅 県北 工場 香り 菓子 ハッカ ブドウ イチゴ 工場 大和郡山 国府 ちょう ＵＨＡ ユー 味覚 奈良 工場 香り 菓子 香り 森田 啓之 ひろゆき 工場 キャンディー グミ スナック ラムネ 製品 製品 香り 一定 建物 フロア 香り 各階 製品 案内 フロア ボール キャンディー ソーダ コーラ オレンジ レモン 機械 袋詰め ブドウ オレンジ 香り 漢方 材料 注目 味覚 陀羅尼 だら あめ 感じ 香料 自体 もと 専門 会社 下地 瞬間 印象 調合 プロ ソーダ フレーバー 菓子 ソーダ 普通 キャンディー ラムネ 菓子 ひと 工夫 菓子 作り 森田 下地 香り 今日 グレープ 香り 嗅覚 きゅう かく 森田 工場 本社 電車 周囲 イチゴ のどあめ ミント 担当 風邪 建物 個性 北側 工場 灰色 コンクリート 建築 周り タイル アーチ 遊園 軍艦 菓子 …
No.00594	2018-04-02	2018	Morning edition, Regional (Yamaguchi), Local section 1	今日 食べ物 会社 乾燥 秋穂 創業 木原 製作 乾燥 技術 磨き スイッチ 温風 乾燥 庫内 イチゴ パック 輪切り 格子 トレー セット 温風 循環 乾燥 出来たて ジャム 香り 水分 イチゴ 会社 製塩 鉄工 本社 秋穂 製塩 土地 たばこ 専売 大蔵 専売 あっせん タバコ 乾燥 製造 加工 技術 禁煙 ブーム たばこ 需要 陰り 社員 乾燥 参入 長年 技術 温度 湿度 コンピューター 管理 乾燥 しくみ 湿度 内部 水分 均等 成功 湿気 温風 循環 従来 省エネ 実現 構造 タバコ 乾燥 応用 乾燥 発酵 同時 湿度 管理 湿度 コントロール 機能 乾燥 社名 乾燥 シイタケ 乾燥 職人 経験 頼り 乾燥 自動 つきっきり 面倒 手間 うえ 香り 好評 省エネ 買い替え 需要 売り上げ 市場 シェア 会社 乾燥 毎日 自社 製品 しめ縄 稲わら 乾燥 ニーズ 喜び 木原 康…
No.00595	2018-04-01	2018	Morning edition, Special feature	うどん そば 料理 なべ りょうり 七味 唐辛子 とうがらし みや かお わり 料理 りょうり しゅるい スパイス ブレンド みせ スパイス しゅるい わりあい こだわり しゅるい みせ 七味 唐辛子 とうがらし 和製 せい スパイス だいひょう かく インド ガラム マサラ 中国 ちゅうごく 五香 ウーシャンフェン 日本 にほん カレー 複数 スパイス ミックス スパイス 仲間 なかま 七味 唐辛子 とうがらし 発祥 江戸 時代 えど じだい ちか つづ 老舗 しにせ やげん ぼり 開業 かい ぎょう 江戸 えど 日本橋 にほん ばし 薬研堀町 やげん ぼり げんざい とうきょう 日本橋 ひがし にほん ばし ちょうめ みせ かま ちいき 別名 べつ 医者 いしゃ まち 医者 いしゃ 薬問屋 初代 当主 しょ いとう からし 徳右衛門 うえ 漢方 薬 やく 材料 ざいりょう 調合 ごう…
No.00596	2018-04-01	2018	Morning edition, Regional (Kumamoto), Local section 1	流れ 元気 球磨 中流 県営 荒瀬 ダム 八代 坂本町 撤去 工事 完了 規模 ダム 撤去 流れ 上流 ダム 流れ 撤去 運動 カウンセラー つる 詳子 撤去 工事 完了 気持ち 荒瀬 ダム 撤去 球磨 全体 再生 ダム エサ 藻場 八代 河口 ダム 全滅 撤去 工事 開始 復活 改善 荒瀬 ダム 上流 民間 電源 パワー 運営 瀬戸 ダム 芦北 流れ アユ 産卵 必要 砂利 瀬戸 ダム 撤去 実現 再生 荒瀬 ダム 撤去 実現 八代 坂本町 坂本 住民 ダム せい 水害 団結 ダム 大雨 家屋 浸水 そう ２、３ 荒瀬 ダム 水害 ダム 一気 放流 家屋 経験 被害 上流 瀬戸 ダム 大雨 放流 下流 荒瀬 ダム 湖面 放流 水量 大量 わけ ダム 観光 住民 一気 反発 悪化 漁獲 漁師 組合 反対 運動 当時 球磨 支流 川辺 ダム 建設 反対 機運 荒瀬 ダム 撤去 きっかけ 薬…
No.00597	2018-03-28	2018	Digital edition	アヒル ショウガ 中国 アモイ 店主 ふた 湯気 ショウガ 香り 部屋 テーブル 台湾 歓声 記者 胃袋 刺激 台湾 海峡 中国 海岸 福建 アモイ レストラン ショウガ 漢方 スープ アヒル 台湾 料理 チアンムーヤー 専門 台湾 中国 営業 現地 台湾 出身 故郷 台湾 海峡 中国 台湾 海峡 場所 船便 中国 玄関 アモイ 台湾 商人 学生 台湾 記者 普段 台湾 台北 台北 支局 赴任 あまり 中国 台湾 政治 話題 取材 機会 台湾 輸出 輸入 中国 統計 足元 つながり 海峡 中台 生活 北京 人民 大会 全人代 取材 中国 出張 アモイ 食事 冒頭 ショウガ 一緒 現地 広告 創業 支援 会社 経営 台湾 文字 近く 自動 販売 会社 営業 マン 台湾 中国 赴任 行き来 独立 アモイ 会社 台湾 中華 人々 福建 人々 子孫 まえ びん 方言 共通 食事 発酵 臭み 豆腐…
No.00598	2018-03-27	2018	Morning edition, Announcement	調子 からだ 不調 未病 改善 効果 発揮 漢方 本書 頭痛 不眠 血圧 倦怠 不調 症状 専門 漢方 薬 アドバイス 花粉 解説 付録 食材 効能 ひと目 薬膳 食材 カレンダー 変型 ページ 書店 ＡＳＡ 販売 出版 サイト ｈｔｔｐｓ ｐｕｂｌｉｃａｔｉｏｎｓ ａｓａｈｉ ｃｏｍ 漢方薬 花粉症
No.00599	2018-03-26	2018	Morning edition	海外 旅行 楽しみ ひと 旅先 ソウル フード タイ シンガポール 台湾 事情 専門 料理 タイ 料理 甘み 辛み 酸味 味わい タイ 料理 研究 ペンシー 甘み 辛み 酸味 複雑 味わい タイ 料理 中国 マレーシア 周辺 諸国 影響 唐辛子 ハーブ スパイス 特徴 ナンプラー エビ 塩漬け 発酵 カピ 調味 必須 アイテム 大豆 原料 しょうゆ 砂糖 アミノ シーズニング ソース ココナツ ミルク 料理 コク タイ カレー 日本 マッサマン・ガイ 注目 カレー シナモン スパイス ココナツ ミルク 味わい タイ 南部 特産 ピーナツ 特徴 バンコク トンロー 徒歩 タリン プリン マッサマン・ガイ ロティ 薄焼き パン ソムタム タイ 料理 定番 パパイア サラダ パパイア 酸味 マメ科 タマリンド ナンプラー ココナツ シュガー ドレッシング 唐辛子 ドレッシング フルーツ 果物 …
No.00600	2018-03-23	2018	Shukan Asahi	小泉 純一郎 政権 政府 税制 一橋 名誉 教授 弘光 すい臓 ステージ すい臓 プロ 野球 星野 仙一 難敵 囲碁 趣味 自ら 分析 日本 対がん 垣添 忠生 対談 笑い 垣添 スキン ヘッド 治療 面倒 床屋 垣添 似合い 護国寺 垣添 すい臓 連中 異常 終戦 空襲 見聞き 女房 女房 達観 夫婦 悲壮 垣添 治療 ステージ 手術 抗がん 最初 集中 投下 アブ ラキ ゲムシタビン 奇跡 本当 腫瘍 マーカー 近く 基準 以下 主治 先生 医科 歯科 肝胆 外科 大輔 薬 間隔 調整 抗がん 抗がん 組み合わせ 垣添 ＱＯＬ 生活 抗がん パンダ 周り 湿疹 便秘 漢方 垣添 食欲 体重 スキー 垣添 女房 ビール シェア ワイン １、２ 外出 ノンアルコール ビール 垣添 会合 ランチ 垣添 楽観 スキン ヘッド 髪形 すい臓 ステージ 連絡 友人 普通 生活 感じ 体力 気力 …
No.00601	2018-03-22	2018	Morning edition, International	世界 生存 キタ シロサイ オス ケニア 中部 オル ペジェタ 保護 発表 保護 メス 絶滅 状況 ＡＰ 通信 オス 名前 スーダン 高齢 筋肉 症状 悪化 キタ シロサイ アフリカ 中部 生息 ベトナム 中国 アジア 漢方 薬 目当て 密猟 横行 激減 撮影 キタ シロサイ 漢方薬
No.00602	2018-03-16	2018	Morning edition, Regional, Local section 2	木々 直径 ハルコガネバナ 黄金 グミ 乾燥 薬用 漢方 薬 中国 原産 江戸 時代 薬用 公園 片山 治之 片山 佳子 漢方薬
No.00603	2018-03-08	2018	Morning edition, General, Aichi edition, Regional (Aichi)	名古屋 昭和 金町 郡道 戦前 昭和 薬局 現役 薬剤 多津子 郡道 界隈 かいわい 八高 学生 デカンショ節 布団 終戦 撃墜 近く 家業 薬局 浣腸 薬 グリセリン リスリン 工場 経営 店名 リスリン 薬局 空襲 近く 薬局 一緒 営業 店名 昭和 薬局 終戦 勤労 動員 半年 勉強 神戸 女子 薬学 専門 神戸 薬科 戦後 薬剤 国家 試験 合格 父母 昭和 薬局 長女 矢野 裕美 ゆうみ 一緒 経営 漢方 薬 地下 保管 生薬 管理 名古屋 ＪＲ 鶴舞 ガード 薬局 薬剤 一家 地下 荒畑 滝子 交差 郡道 薬局 周り 日用 チェーン 展開 大型 薬局 開店 医院 誘致 大型 薬局 進出 心配 薬局 強み 薬剤 継続 認知 薬 ジェネリック 医者 同種 薬 パソコン 管理 指摘 事例 日本 薬剤 報告 注意 厚生 労働 近く 門前 薬局 薬局 重視 政策 転換 普通 六郷 孝也…
No.00604	2018-03-08	2018	Morning edition, Regional, Local section 2	掛川 二の丸 美術 開館 記念 工芸 きも みな 見どころ ウニコール 北極 生息 海獣 イッカク たばこ 滑り止め 根付 ねつけ ウニコール 根付 富士 榑林 美喜男 所蔵 サル トリ 干支 えと 根付 ウニコール 江戸 時代 毒消し 難病 漢方 薬 掛川 出身 実業 木下 満男 寄贈 木下 コレクション 榑林 ギャラリー トーク 申し込み 観覧 休館 長谷川 入り口 ウニコール イッカク ウニコール 干支 根付 掛川 二の丸 美術 漢方薬
No.00605	2018-03-02	2018	Shukan Asahi	自分 味噌 面倒 挑戦 七味 バター 手作り もてなし 振る舞い 一目 料理 中川 たま 味噌 手作り 初め 自分 自分 一人 わけ 仕込み 作業 大豆 基本 工程 作業 大豆 すり鉢 作業 大豆 均等 発酵 ムラ すり こぎ 大豆 フード プロセッサー 大豆 耳たぶ 団子 味噌 握りこぶし 消毒 保存 容器 ストレス 解消 作業 味噌 空気 雑菌 繁殖 味噌 保存 容器 酒粕 まんべん ラップ 重石 フタ 冷暗 味噌 発酵 手作り 味噌 カビ 素材 カビ 被害 最小 酒粕 味噌 カビ 空気 上面 カビ 酒粕 部分 酒粕 カビ 発見 部分 味噌 部分 カビ 味噌 時期 熟成 気温 時期 発酵 発酵 味噌 滋味 毎年 気候 味わい 時期 食べごろ 自分 味噌 感動 ひと トライ オリジナル 七味 作り 中川 味作り みかん ゆず 七味 みかん 乾燥 中国 みかん 陳皮 漢方 薬 材料 ひと…
No.00606	2018-02-28	2018	Morning edition, Regional, Local section 1	定時 夜間 コース 生徒 唯一 中国 黒竜江 ハルビン 出身 シンイー 仮名 シンイー ハルビン 気温 零下 鼻水 福井 中国 卒業 看護 養成 漢方 医院 看護 当時 日本 再婚 日本 一人暮らし 体調 心配 来日 言葉 日本 生活 不安 当時 心境 日本 日本 来日 福井 交流 会館 来日 入学 全日 選択 生活 最終 決め手 みんな 最初 不安 同級 途中 入学 単位 コース 授業 中国 家庭 授業 入学 スーパー アルバイト 総菜 売り場 登校 授業 時期 アルバイト 弁当 アルバイト 自分 将来 実現 卒業 日本 短大 進学 つもり 影山
No.00607	2018-02-26	2018	Morning edition, Regional (Mie), Local section 1	いなべ 獣害 サンショウ 薬用 実験 駆除 対策 害獣 作物 同市 サル イノシシ シカ 獣害 被害 把握 家庭 菜園 被害 実際 駆除 同市 貝野 農場 平方 サンショウ ショウガ 唐辛子 漢方 製剤 生薬 製剤 原料 薬用 実験 薬用 大半 中国 輸入 安定 供給 特産 判断 当初 予算 計上 地元 農家 委託 農業 研究 薬剤 指導 地元 土壌 気候 三重 総研 九鬼 産業 協力 市場 ニーズ 方針 同市 耕作 放棄 平方 年々 担当 成功 特産 将来 耕作 放棄 解消 深津 生薬製剤 漢方製剤
No.00608	2018-02-22	2018	Evening edition, Society	フィギュア スケート 女子 ショート プログラム ＳＰ 宮原 知子 関大 滑り 技術 定評 滑り 基礎 指導 岡本 治子 コーチ 放送 ＮＨＫ 連続 テレビ 小説 てるてる 主人 モデル オリンピアン 池田 出身 姉妹 長女 女優 いしだ あゆみ スケート グルノーブル 五輪 出場 同年 同志 社大 卒業 引退 指導 拠点 リンク 閉鎖 指導 宮原 指導 浜田 美栄 コーチ サポート 指導 スタート 宮原 チーム 一員 滑り 小学 宮原 練習 選手 トップ 宮原 復帰 宮原 コンパル ソリー 片足 滑り 基礎 練習 ステップ 岡本 選手 コンパル ソリー 種目 練習 選手 漢方 薬 いっしょ 注射 根気 言葉 通り 根気 宮原 世界 トップ レベル 滑り ターン けが ジャンプ 宮原 基礎 練習 努力 五輪 舞台 ＳＰ 評価 日本 テレビ 応援 岡本 滑り ＳＰ ジャンプ 出来 緊張 平…
No.00609	2018-02-17	2018	Morning edition, Osaka prefecture edition, Regional (Osaka), Local section 2	富田林 藤原 祐子 沸点 住吉 阪本 秀子 正念 藤井寺 池部 龍一 夜中 造花 茨木 久保田 恵美子 ペース 意志 淀川 大堀 正明 長湯 気兼ね 八尾 篤信 他人 池田 足立 ミツエ 風邪 八尾 穐山 常男 言葉 漢方 薬 河内長野 前原 正美 やる気 からだ 天王寺 和夫 手足 国訛 なま 守口 林田 アツ子 発酵 茨木 島田 誠一 側道 後期 山崎 達彦 留守 ビン 泉佐野 向井 師匠 無駄 松原 浜田 久子 ストレッチ 工藤 まさ子 阿倍野 樋口 長期 ローン ボディー ブロー 河内長野 知津子 阿呆 露天 風呂 但馬 幸雄 太極 大地 呼吸 門真 植野 繁子 ペンギン 吹田 有田 晴子 貝塚 石田 昭太郎 日溜り うつ 門真 坂本 星雨 手押し 柴田 俊雄 キッチン 城東 神田 良子 脱稿 五感 荻野 浩子 病室 時計 東成 栄子 追伸 豊中 田村 順一 高槻 杉本 義昭 難…
No.00610	2018-02-16	2018	Evening edition	季節 サラダ ドレッシング サラダ クラブ 季節 野菜 サラダ ドレッシング セット 相当 読者 甘み 黄色 美人 にんじん ちそう サラダ サラダ パッケージ サラダ 香味 わさび ドレッシング 同右 うまみ 玉ねぎ ドレッシング ｍｌ 発送 町田 小山 キユーピー サラダ クラブ 必着 下旬 発送 乳酸 配合 ゼリー 飲料 アサヒ 飲料 受験 シーズン 受験 応援 乳酸 ゼリー パウチ オープン 価格 セット 読者 ヨーグルト ゼリー 飲料 カルピス 由来 研究 乳酸 配合 乳酸 摂取 小腹 おやつ 夜食 赤坂 ＤＡＹＳ 赤坂 見附 アサヒ 飲料 乳酸 ゼリー 必着 下旬 発送 ドリップ コーヒー セット ミカド 珈琲 コーヒー 商会 軽井沢 セレクション ワン パック コーヒー 読者 ミカド 珈琲 軽井沢 旧道 人気 自宅 ドリップ パック 開店 当初 定番 ブレンド 旧軽 通り …
No.00611	2018-02-14	2018	Morning edition, Regional (Kagoshima), Local section 2	象徴 開聞 シナ 九州 頴娃 番所 公園 タツノオトシゴ 養殖 タツノオトシゴ ハウス タツノオトシゴ 世界 温帯 熱帯 国内 青森 以南 生息 海水 オス メス オス 子育て 生態 栄養 ドリンク 漢方 薬 原料 乱獲 ＩＵＣＮ 保護 連合 レッド リスト 絶滅 危惧 野生 保護 産卵 成魚 養殖 観賞 研究 漢方 薬 原料 出荷 一日 タツノオトシゴ チェック 大小 水槽 甲殻 アミ ビタミン 秘密 レシピ エサ 水槽 掃除 出荷 作業 生態 明日 魚釣り 熱帯 飼育 水産 卒業 海洋 会社 魚類 養殖 試験 従事 海洋 保護 興味 ニュージーランド 海洋 研究 タツノオトシゴ 豪州 養殖 技術 黒潮 気候 九州 養殖 当初 温度 管理 失敗 単位 稚魚 エサ エサ 水槽 栄養 ドリンク トマト ジュース 試行 錯誤 養殖 軌道 タツノオトシゴ 夫婦 円満 安産 シンボル 養殖 観光…
No.00612	2018-02-09	2018	Evening edition	老舗 調剤 役目 徳島 出身 初代 明治 創業 田所 薬局 国道 威風 堂々 木造 モルタル 田所 創業 店内 印象 天井 両側 天井 はしご 必要 右奥 ひと 調剤 スペース 設置 住居 スペース 和室 洋室 洋間 和室 親子 そう 徳島 下級 武士 初代 漢方 薬 素材 札幌 札幌 旭川 薬局 修業 豊平 商店 独立 老舗 薬局 毒掃 浅田 中将 古く 薬 名前 看板 ショー ウィンドー 至る所 調剤 薬局 役目 田所 勝美 二人 三脚 店舗 リニューアル 予定 固定 調剤 市販 薬 漢方 薬 販売 調剤 薬局 風情 残り 札幌 豊平 豊平 和田 由美 イラスト 松本 毒掃丸 漢方薬 調剤薬 田所薬
No.00613	2018-02-09	2018	Morning edition, Regional, Local section 2	疲れ 慢性 疲労 長期 ストレス 加齢 疲れ 養生 漢方 知恵 体質 漢方 薬 食べ物 ツボ 気功 疲れ 快適 毎日 カルチャー 新宿 中医 漢方薬 慢性疲労
No.00614	2018-02-09	2018	Morning edition, Regional (Okayama), Local section 2	展覧 金重 多門 山下 アンクル 岩根 ギャラリー 岡山 出身 備前 作家 金重 多門 個展 備前 茶わん ぐい呑み 食器 販売 期間 金重 在廊 選考 天神 天神 文化 プラザ ゆかり 新進 美術 作家 選考 通過 彫刻 工芸 運営 現代 人気 作家 美術 表町 丸善 岡山 シンフォニー ビル 地下 ギャラリー 中島 千波 シルク スクリーン 富士 藤田 嗣治 リトグラフ 国内外 作家 販売 守り刀 展覧 丸の内 林原 美術 魔よけ 邪気 払い 七五三 結婚 人生 節目 守り刀 展覧 刀匠 美術 所蔵 人間 国宝 同時 毎週 刀匠 ギャラリー トーク 予定 中学 以下 着物 来場 篠崎 裕美子 阿波 夏紀 二人 景色 倉敷 工房 イクコ 陶芸 出身 篠崎 岡山 出身 阿波 展覧 篠崎 オブジェ 阿波 酒杯 販売 篠崎 在廊 予定 半田 冬季 企画 ノーベル 受賞 日本 法界 半田 会館…
No.00615	2018-02-01	2018	Morning edition, Regional, Local section 2	純白 大島 北部 空港 海岸 近く 木立 円屋根 建物 ドーム ビニール シュー ＯＨＳＨＩＭＡ ＯＣＥＡＮ ＳＡＬＴ 看板 噴霧 海水 太陽 水分 塩分 濃度 濃縮 装置 阪本 章裕 自ら 工場 案内 大釜 海水 阪本 一気 結晶 にがり みそ 漬物 結晶 食材 ひろみ 水面 結晶 薄氷 手塩 ひしゃく 中華 取っ手 海水 蒸発 塩分 濃度 燃料 太陽 海水 ドーム 噴霧 循環 蒸発 海水 大釜 遠心 分離 水分 ふるい 章裕 鏡子 大島 移住 専売 自由 時代 専売 制度 背景 日露 戦争 戦費 調達 塩業 保護 目的 日本 専売 公社 近代 後半 イオン 交換 海水 濃縮 技術 実用 段階 海水 電気 ナトリウム 塩素 イオン 塩水 加熱 方法 伝統 塩田 廃止 イオン 交換 製法 カルシウム マグネシウム カリウム 心配 伝統 塩田 学者 消費 運動 章裕 塩作り 拠点 大島 人…
No.00616	2018-01-31	2018	Morning edition, Regional (Iga), Local section 1	商店 長年 専門 知識 技術 伝授 まち ゼミ 伊賀 市街 用意 参加 募集 開設 伊賀 上野 まち ゼミ 上野 商工 会議 伊賀 上野 商店 連合 主催 まち ゼミ 空洞 愛知 岡崎 商店 町おこし 市街 商店 郊外 大型 品数 価格 駐車 立地 条件 長年 商売 ノウハウ 強み ゼミ 開講 薬局 寝具 化粧 菓子 印刷 電器 斎場 飲食 分野 実施 漢方 薬局 ヘルス ショップ しみ 緑ケ丘 本町 店主 普段 機会 来店 店主 一生 工夫 受講 申し込み 各店 受講 実施 クーポン 全体 上野 商工 会議 ひうち 正典 まち ゼミ ＰＲ 伊賀 役所
No.00617	2018-01-29	2018	AERA weekly	体質 改善 東洋 医学 医学 分野 注目 漢方 治療 ネコ 漢方 時代 ニャ 編集 なし 木製 診察 照明 薬 アルコール におい 一切 動物 緊張 注意 成城 こばやし 動物 世田谷 漢方 専門 診察 飼い主 ニーズ 開設 漢方 外来 担当 山内 明子 リビング イメージ 西洋 医学 ステンレス 診察 震え 東洋 医学 漢方 診察 におい 五感 部分 必要 山内 診察 ＣＴ ＭＲＩ 機器 代わり 飼い主 対話 日常 様子 体調 変化 麻酔 検査 飼い主 山内 受診 ネコ 耳たぶ チェック 飼い主 ネコ 心筋 きっかけ 山内 もと ネコ 耳たぶ 山内 確認 ネコ 全体 触診 イヌ ネコ ツボ 世界 保健 機関 ＷＨＯ 人間 ツボ カ所 背中 ライン 集中 ツボ 周辺 張り 凹凸 付け根 部分 治療 方針 今日 ツボ ツボ 付け根 ネコ 付け根 ヒト ネコ 様子 痛み 山内 一気 呵成 ツ…
No.00618	2018-01-23	2018	Morning edition, Regional, Local section 2	公開 漢方 アプローチ 秋田 中通 秋田 ビュー ホテル 高齢 漢方 冷え 漢方 基調 生薬 漢方 薬 議論 パネル ディスカッション 定員 当日 先着 手話 サービス 主催 秋田 エリア なか いち 文化 北朝鮮 有事 秋田 中通 交流 ＡＵ 特設 会場 キヤノン 戦略 研究 研究 主幹 宮家 邦彦 ゲスト インタビュー 形式 北朝鮮 有事 コーディネーター 作家 石川 定員 入場 交流 漢方薬
No.00619	2018-01-22	2018	Morning edition, Regional (Kochi), Local section 1	高知 県立 牧野 企画 ミャンマー 紀行 あお 回廊 同園 ミャンマー 天然 資源 保全 共同 同国 企画 森林 紀行 文化 紀行 構成 ミャンマー 文化 同園 ミャンマー 林業 研究 協定 世界 ヒマラヤ 山脈 ベンガル ミャンマー 国内 気候 研究 採集 分類 整理 森林 紀行 熱帯 気候 マングローブ 海岸 付近 マングローブ 一種 ニッパ ヤシ 現地 花序 標高 前後 丘陵 地帯 照葉 コナラ シイ 標高 草原 現地 草花 様子 パネル 同園 標本 採取 新種 発見 新種 標本 文化 紀行 ミャンマー 暮らし 職員 過程 土産 現地 漢方 薬 衣類 市場 様子 再現 ミャンマー 伝統 化粧 ミカン 樹皮 タナカ 紫外 予防 民家 再現 民家 屋根 現地 ヤシ カヤ トタン 屋根 伝統 屋根 自身 ミャンマー 研究 同園 藤川 和美 研究 ミャンマー 距離 気候 生活 知恵 以下 …
No.00620	2018-01-21	2018	Morning edition, Regional (Miyagi), Local section 1	登米 登米 まち 北上 登米 大橋 辺り 川幅 岩手 北上 延長 東北 トップ 国内 流れ 帆掛け 蒸気 登米 伊達 城下 右岸 寺池 船着き 江戸 明治 時代 水運 物資 集散 当時 洋風 建築 繁栄 指定 文化 明治 落成 登米 資料 校舎 正面 バルコニー 造り 一昨 話題 ＰＲ 動画 登米 無双 撮影 道路 向かい側 水沢 県庁 記念 復元 明治 初め 一時 登米 警察 庁舎 警察 資料 指定 文化 みやぎ 明治 観光 登米 基礎 登米 伊達 初代 宗直 入城 江戸 時代 初期 当時 北上 流れ 宗直 流路 改修 始まり 新田 水運 伊達 政宗 登米 懐古 尚一 学芸 宗直 登米 放題 新田 繁栄 宗直 政宗 改修 進言 登米 伊達 代々 改修 河口 石巻 開港 水運 城下 石巻 江戸 一帯 発展 登米 町誌 人口 余り 散策 武家 屋敷 創業 みそ しょうゆ 醸造 会社 海老 …
No.00621	2018-01-20	2018	Morning edition, Regional, Local section 2	漢方 薬 大和 トウ 園芸 農村 ツーリズム 研究 早稲田 医学 基礎 まちづくり 研究 奈良 トウ 収穫 モニター ツアー 心身 影響 宇陀 榛原 大貝 斜面 大和 トウ 上旬 同県 トウ 漢方 薬 冷え症 血行 効果 参加 シャベル 感覚 周囲 におい 甘み うまみ 笑顔 モニター ツアー 同市 会場 初日 カフェ 大和 トウ 薬膳 ランチ トウ 収穫 ゲストハウス 移動 ヒーリング いやし ケイヒ ショウガ トウ ボール 研究 早大 まちづくり 研究 奈良 県立 医科 橿原 共同 ツアー 疲労 測定 フリッカー テスト 実施 ツアー 開始 終了 漢方 手法 食欲 手足 冷え 自覚 症状 アンケート 参加 ストレス 軽減 身体 調子 研究 参加 奈良 県立 医科 三谷 和男 特任 教授 内科 医院 日々 経験 心身 予想 園芸 農村 ツーリズム 客観 立証 今後 課題 研究 農林 水…
No.00622	2018-01-19	2018	Morning edition, Regional (Chiba), Local section 2	日本 伝来 発展 漢方 知恵 生活 体調 管理 千葉 和漢 科長 並木 隆雄 漢方 知恵 認知 撃退 自宅 物忘れ ツボ押し コツ 鍼灸 しんきゅう 森田 実演 解説 カルチャー 千葉 生薬 薬研 千葉大学病院 大学病院 認知症
No.00623	2018-01-18	2018	Morning edition, Regional (Wakayama), Local section 2	山野 紫色 花期 山野 ひと 付け根 紫色 上向き 園芸 植栽 野生 機会 山間 ため池 斜面 田んぼ 周辺 近年 趣味 撮影 野草 撮影 リンドウ 仲間 性質 乾燥 漢方 竜胆 胃病 名前 音読み リュウ リンドウ 田辺 撮影 リンドウ 内山 ホーム ページ ｃｏｍ
No.00624	2018-01-13	2018	Morning edition, Regional, Local section 1	島根 医学 出雲 塩冶 民間 研究 会社 共同 研究 精神 疾患 統合 失調 治療 研究 発表 両者 統合 失調 免疫 関わり 研究 免疫 正常 治療 確立 運営 相手 難病 治療 検査 薬 研究 バイオ ベンチャー 会社 ＲＥＳＶＯ 本社 両者 会見 統合 失調 幻覚 幻聴 神経 伝達 物質 働き 改善 宮岡 医学 教授 脳内 免疫 改善 症状 漢方 薬 骨髄 移植 治療 方法 研究 ＲＥＳＶＯ 免疫 由来 統合 失調 血液 基礎 研究 実績 研究 学内 ごろ 開設 準備 設置 期間 宮岡 教授 ＲＥＳＶＯ 研究 メンバー 研究 ＲＥＳＶＯ 負担 マウス 基礎 研究 成果 臨床 研究 免疫 改善 検査 キット 治療 薬 宮岡 教授 免疫 期間 改善 治療 確立 今林 免疫障害 統合失調症 漢方薬 難病治療 検査薬 治療薬 精神疾患
No.00625	2018-01-12	2018	Morning edition, Regional (Nara), Local section 1	漢方 薬 大和 トウ 園芸 農村 ツーリズム 研究 早稲田 医学 基礎 まちづくり 研究 トウ 収穫 モニター ツアー 心身 影響 宇陀 榛原 大貝 斜面 大和 トウ 上旬 トウ 漢方 薬 冷え症 血行 効果 参加 シャベル 感覚 周囲 におい 甘み うまみ 笑顔 モニター ツアー 同市 会場 初日 カフェ 大和 トウ 薬膳 ランチ トウ 収穫 ゲストハウス 移動 ヒーリング いやし ケイヒ ショウガ トウ ボール 研究 早大 まちづくり 研究 県立 医科 橿原 共同 ツアー 疲労 測定 フリッカー テスト 実施 ツアー 開始 終了 漢方 手法 食欲 手足 冷え 自覚 症状 アンケート 参加 ストレス 軽減 身体 調子 研究 参加 県立 医科 三谷 和男 特任 教授 内科 医院 日々 経験 心身 予想 園芸 農村 ツーリズム 客観 立証 今後 課題 研究 農林 水産 農林 水産 政策 研…
No.00626	2018-01-12	2018	Shukan Asahi	くしゃみ トイレ 排尿 直後 心当たり 最近 トラブル 寿命 影響 たか 頻尿 もれ 改善 対策 盲点 初旬 四谷 メディカル キューブ 千代田 会議 頻尿 もれ 勉強 Ｓｗａｎ 同院 泌尿 嘉村 康邦 発案 解説 看護 個別 定員 申し込み 世界 もれ ＱＯＬ 生活 日本 関心 嘉村 トラブル 平成 国民 生活 基礎 頻尿 失禁 もれ 症状 おしっこ ＮＰＯ 法人 快適 排尿 ネット 理事 泌尿 上田 クリニック 京都 中京 院長 上田 朋宏 危惧 頻尿 もれ におい 外出 認知 リスク もれ 経験 ユニ チャーム もれ 回答 もれ 外出 回答 ページ グラフ 参照 たか 頻尿 たか もれ 上田 日中 排尿 回数 頻尿 トラブル 泌尿 改善 毎日 気持ち 泌尿 そもそも トラブル 症状 頻尿 もれ 頻尿 起床 就寝 トイレ 回数 本人 具合 目安 未満 排尿 回数 頻尿 頻尿 タイプ …
No.00627	2018-01-08	2018	AERA weekly	前作 猫好き 読者 ねこ 愛猫 一日 元気 一緒 思い 漢方 震災 同伴 避難 方法 フード 秘話 飼い主 ＮＧ 行動 かなめ 寿命 記事 浅草 演芸 ホール 話題 ニャンコ スター グラビア はじめ 石破 本当 検証 猫毛 フェルト アート 硬軟 町田 現代 ニャン 表紙 岩合 光昭 吉岡 みなみ 嶋田 久作 インタビュー 読みごたえ ご覧 近く 書店 ＡＳＡ 販売 Ａｍａｚｏｎ 発売 ＮｙＡＥＲＡ またたび 定価 税込み ページ ＡＥＲＡ 国鉄 ムック 快走 発売 昭和 シンボル 鉄道 一筋 精魂 ＡＥＲＡ 鉄道 ムック 国鉄 車両 発売 おかげ 好評 発売 国鉄 解体 ＪＲ 発足 当時 若手 小中高生 若手 ライター 部員 時代 熱気 再現 取材 奔走 鉄道 カメラマン 広田 尚敬 国鉄 名車 活躍 広田 かっこ 前提 蒸気 機関 幹線 歴代 国鉄 名車 厳選 鉄道 ジャーナリスト…
No.00628	2018-01-07	2018	Morning edition	包帯 サイ 南アフリカ 保護 施設 母親 密猟 母親 孤児 サイ ハイエナ レンジャー アジア 高値 サイ 密猟 ライノ ウォーズ サイ 戦争 鼻先 サイ 一連 残酷 衝撃 撮影 ブレント スター 南ア 出身 野生 動物 専門 わけ アフリカ 各地 紛争 取材 世間 関心 転機 コンゴ 民主 共和 紛争 地帯 何者 射殺 マウンテン ゴリラ 死体 世界 反響 野生 動物 世界 野生 動物 人間 関わり 発表 総なめ 観光 狩猟 牧師 兵士 取材 相手 覆面 取材 平均 取材 費用 真実 追究 ジャーナリスト 絶滅 危惧 質問 スタート 真剣 ジャーナリスト 絶滅 フェイク ニュース ジャーナリズム ＧＬＯＢＥ 記者 浅倉 拓也 ブレント スタートン Ｂｒｅｎｔ Ｓｔｉｒｔｏｎ 南アフリカ Ｇｅｔｔｙ Ｉｍａｇｅｓ ｆｏｒ Ｎａｔｉｏｎａｌ Ｇｅｏｇｒａｐｈｉｃ サイ 密猟 サイ 漢方 薬…
No.00629	2017-12-31	2017	Morning edition, Regional, Local section 1	ＮＨＫ 総合 元日 放送 風雲 蘭学 革命 らん ぼり ゅうしへん 出演 トーク ショー 佐賀 文化 会館 江戸 中期 オランダ 医学 翻訳 杉田 玄白 蘭方 ドラマ 来年 明治 維新 杉田 努力 佐賀 開花 主催 冒頭 佐賀 文化 研究 青木 特命 教授 杉田 解体 新書 流れ 医学 佐賀 警備 佐賀 西洋 洋医 好生 出身 良知 維新 日本 医学 制度 基礎 解説 秋田 県外 来場 知事 来年 博覧 肥前 幕末 維新 佐賀 アピール 杉田 玄白 新納 慎也 翻訳 中川 淳庵 村上 新悟 エリート 蘭方 桂川 甫周 迫田 孝也 反発 漢方 多紀 元徳 山西 登壇 撮影 裏話 披露 会場 壇上 出演 佐賀 日の出 漢方医 西洋医学
No.00630	2017-12-22	2017	Shukan Asahi	忘年 新年 疲労 年末 年始 時期 セルフ ケア 伝統 最近 やけど 工夫 市販 初心 不調 ツボ 専門 ショールーム 銀座 参加 三陰 ツボ 鍼灸 ツボ おなか 埼玉 友人 ツボ とおり 友人 肩コリ 血行 不良 せん ねん 販売 セネファ 小泉 洋一 受講 毎日 開催 満員 最近 セルフメディケーション 関心 症状 鍼灸 治療 敷居 小泉 師走 半ば 時期 年末 忘年 集まり 暴飲 暴食 疲労 睡眠 不足 胃もたれ 頭痛 肩コリ 症状 セルフ ケア 伝統 血行 不良 場所 千葉 和光 治療 漢方 薬局 鍼灸 平地 治美 年末 不調 治療 ケース 背中 痛み 胃腸 機能 低下 疲労 根本 休息 養生 時期 対応 平地 時期 不調 ツボ 経穴 刺激 内関 手首 シワ 指幅 本分 胃腸 機能 低下 ツボ 吐き気 めまい 食事 食事 刺激 三里 外側 シワ 手首 指幅 本分 肩コリ コリ 頭…
No.00631	2017-12-21	2017	Morning edition, Regional, Local section 1	届け出 投票 内政 推薦 支持 経歴 原則 本人 回答 収益 農業 振興 山下 横山 市長 勇退 表明 支持 候補 横山 方向 横山 市政 取り組み 候補 市長 農業 振興 三豊 農地 面積 耕作 放棄 漢方 薬 原料 生薬 管理 ＩＣＴ 産業 農業 仕組み 定着 農地 収益 土地 映画 自分 番組 テレビ 報道 現場 思い 会社 県議 地元 合併 三豊 旧町 意識 選挙 民力 強化 自分 まち ふるさと 趣味 映画 学生 時代 映画 遠回り 大平 敏弘 合併 高瀬 町議 市議 財政 なか 土日 夜間 議会 議員 報酬 削減 発想 転換 必要 議員 自分 議員 限界 横山 市長 功績 対話 ボトム アップ リーダーシップ 一緒 候補 決意 三豊 共感 対話 なか 温かみ まちづくり 合併 横山 市政 踏襲 市長 職員 対話 状況 市長 始まり 里山 田園 海辺 三豊 ブランド 農業 若者…
No.00632	2017-12-14	2017	Morning edition, International	中国 魅力 日本 中国 中国 日本 中国 日本 作文 コンクール 課題 日本 中国 魅力 受賞 学生 思い 北京 古谷 浩一 光貞 中国 魅力 発展 農村 青島 曽祖 農村 経験 作文 イチジク 農園 以前 日本 中国 発展 中国 発展 証明 日本 中国 発展 上海 理工 鏡清 日本 友人 中国 マナー 指摘 誇り きっかけ 清潔 ＮＰＯ 参加 中国 保護 価値 努力 事実 踊り 漫才 漢方 魅力 発展 伝統 文化 学生 東北 秦皇島 分校 テイ 課題 中国 中国 都市 光景 先進 日本 魅力 結局 自ら 故郷 広東 伝統 踊り 歌舞 踊り 困難 克服 勇気 祖母 中国 漫才 シアン ション 江西 財経 内容 時代 変化 将来 通訳 日本 広西 チワン 自治 出身 ソフト パワー 漢方 医薬 漢方 祖父 ばあ 中国 西洋 医学 漢方 医学 魅力 アピール 浙江 工商 卒業 日本 関西 留…
No.00633	2017-12-08	2017	Shukan Asahi	ラク 毎回 だし 料理 研究 ポン酢 日本 料理 研究 安井 レイコ 安井 強者 安井 つゆ はくさい あご 醤油 白菜 感動 つゆ 久原 本家 あご だし だし汁 秀逸 ごま コク ごま 香り 味噌 風味 豆板醤 辛み ブレンド 野菜 みそ 甘み 旨み 塩味 バランス 具材 ガーリック アクセント いっぱい キムチ チゲ 辛口 オルニチン 旨み 深み 大人 変わり種 豆腐 だし 豆腐 だし 豆腐 佐賀 嬉野 温泉 豆腐 薬味 白湯 ミルフィーユ スープ 白菜 薄切り ミルフィーユ ミルフィーユ 専用 つゆ 便利 重宝 白湯 白菜 味わい 広島 れもん もと 塩麹 ベース レモン 風味 味噌 つゆ 後味 豚しゃぶ 野菜 つゆ 鰹節 だし汁 海老 甘み 旨み 本来 しゃぶしゃぶ つゆ 必要 つゆ 豚しゃぶ 野菜 旨み 極上 素材 香り アロマ 締め 中華 楽しみ つゆ 名古屋 台湾 料理 …
No.00634	2017-12-07	2017	Morning edition, Regional (Wakayama), Local section 2	七草 日当たり 山野 草地 人里 定期 草刈り 土手 ため池 斜面 年々 減少 伸長 上部 枝分かれ 多数 りん 万葉 時代 切り花 漢方 全草 乾燥 解熱 解毒 七草 ひと 漢字 女郎花 七草 かゆ 七草 認知 七草 ひと 語呂 合わせ 方法 オミナエシ 女郎花 ススキ キキョウ 桔梗 ナデシコ 撫子 フジ バカマ 藤袴 クズ ハギ 田辺 撮影 オミナエシ 内山 ホーム ページ ｃｏｍ
No.00635	2017-12-06	2017	Morning edition, Regional (Wakayama), Local section 2	世間 活気 野菜 入荷 回復 野菜 単価 正月 ユリ根 時期 年明け ごろ 店頭 妊娠 漢方 薬 北海道 例年 通り 入荷 値段 平年 締まり 茶わん ポピュラー バター 天ぷら 北海道 ご飯 一緒 ユリ根 ご飯 そう ユリ根 団子 素揚げ 和風 あんかけ 最高 上品 工夫 料理 正月 気分 和歌山 青果 野菜 崎山 部長 締まり ユリ根 漢方薬
No.00636	2017-12-03	2017	Morning edition, Economy	平成 大蔵 金融 機関 権限 裁量 行政 大手 銀行 エリート 自行 接待 捜査 メス 金融 危機 初め 事件 分離 小森 敦司 ＭＯＦ 自行 ＭＯＦ モフ 大蔵 折衝 収集 大手 銀行 中堅 幹部 大蔵 英語 Ｍｉｎｉｓｔｒｙ ｏｆ Ｆｉｎａｎｃｅ 文字 ＭＯＦ 出世 コース 当時 金融 規制 競争 ルール 大蔵 官僚 裁量 実態 銀行 当局 人間 ＭＯＦ 料亭 ゴルフ 接待 経営 破綻 はたん 日本 長期 信用 銀行 長銀 取締 新宿 支店 箭内 ＭＯＦ 役職 企画 時代 出来事 場所 赤坂 高級 料亭 記憶 あげく 大蔵 幹部 料亭 料理 料亭 おかみ 部屋 七輪 メザシ 幹部 なじみ 漢方 薬 手配 相手 将来 次官 大物 部屋 異臭 充満 料理 キャンセル 気持ち 目的 感じ 箭内 本当 箭内 室長 時代 長銀 生活 接待 相手 幹部 銀行 資産 査定 大蔵 検査 検査 伊豆 …
No.00637	2017-12-01	2017	Evening edition, General, Section 2	作家 飯嶋 和一 小説 童子 うじ 構想 影響 大塩 平八郎 時代 洗心 しんどう 門人 軌跡 著者 長年 大塩 研究 樟蔭 女子 短期 名誉 教授 森田 康夫 最近 評伝 ことば 大塩 平八郎 八尾 教師 教師 京都 立命 当時 立命 北山 茂夫 林屋 辰三郎 奈良本 辰也 森田 八尾 大塩 門弟 西村 三郎 りさ 西村 知人 案内 八尾 さと 当主 屋敷 天井 紙袋 三郎 大塩 史料 慶応 隠岐 騒動 文書 困窮 隠岐の島 松江 役人 追放 実際 出来事 森田 文書 史料 三郎 大塩 乱後 三郎 妻子 動き 長男 常太郎 隠岐 謙三郎 五島 列島 明治 維新 赦免 常太郎 隠岐 騒動 文書 故郷 断絶 再興 西村 さと 発音 自分 面影 浪華 異聞 大潮 餘談 なごり 書物 明治 日付 森田 見立て 大塩 兄弟 島流し 隠岐 騒動 帰郷 常太郎 自ら 当時 ジャーナリスト 宇田川 文…
No.00638	2017-12-01	2017	Shukan Asahi	地方 思い 素材 美容 アイテム 販路 ひと 化粧 ヨーグルト 財布 北海道 モミ 力作 北海道 林業 北海道 下川 シンボル トドマツ 樹木 フィトンチッド 芳香 殺菌 揮発 物質 資源 森林 組合 トドマツ 精油 プロジェクト 独立 フプ 設立 トドマツ 香り 北海道 モミ 命名 常勤 スタッフ 移住 トドマツ 伐採 枝葉 枝葉 蒸気 蒸留 精油 看板 北海道 モミ エッセンシャル オイル 自社 工場 工場 森林 組合 敷地 工房 パッケージ デザイン 自前 スタッフ 一言 山林 購入 小屋 ワークショップ 森林 案内 取締 田邊 真理恵 開催 材料 美容 アイテム 表彰 ジャパン メイド ビューティ アワード ルーク ブランド ボディー オイル 受賞 ビジネス 海外 引き合い アワード 審査 受賞 ロサ ルゴサ 北海道 浦幌 バラ ハマナス 化粧 スタイル 推進 協議 ビタミン ポ…
No.00639	2017-11-30	2017	Morning edition, Regional, Local section 2	展覧 裕介 個展 人類 進化 通り ギャラリー 進化 テーマ 人類 進化 骨格 表現 モノクロ 水彩 制作 販売 泰樹 今泉 離宮 離宮 イタリア 会館 Ｓｐａｚｉｏ シャトル 線条 手法 色彩 対比 アクリル 絵画 販売 クルパ・マーヒジャー 滞在 制作 公開 トーク 博多 下川端町 アジア 美術 交流 スタジオ 滞在 インド アーティスト クルパ・マーヒジャー 滞在 成果 発表 民家 廃材 再生 復元 作家 トーク イベント 英日 通訳 毎週 休み 九州 男児 芸術 ＺｅＮ 篠栗 若杉 茶房 わらび 九州 芸術 チーム ＺｅＮ 華道 島津 賢一 博多 絵師 雄猿 書道 杉田 ドリンク 企画 会社 ジャック グループ 古窯 木蓮 もくれん 作陶 天神 ギャラリー 天神 アート フレンズ 古窯 陶芸 メンバー 普段 づかい カップ 食器 オブジェ 販売 古窯 井上 贈り物 北九州 若松 …
No.00640	2017-11-29	2017	Morning edition, Lifestyle	推計 感染 国内 肝炎 治療 注射 薬 インターフェロン ウイルス 攻撃 薬 治療 期間 負担 ウイルス 変異 子宮 筋腫 手術 輸血 肝炎 ウイルス 感染 肝臓 炎症 漢方 薬 点滴 インターフェロン 治療 注射 錠剤 治療 ウイルス 貧血 食欲 不振 タイプ 薬 登場 主治 ハーボニー ウイルス 攻撃 作動 ウイルス 薬 経口 薬 ウイルス 体内 肝炎 感染 慢性 肝炎 硬変 肝臓 肝臓 肝炎 治療 ウイルス 体内 排除 リスク 日本 感染 ウイルス 遺伝 インターフェロン ウイルス 販売 直接 作動 ウイルス 薬 ハーボニー エレルサ グラジナ 硬変 治療 ウイルス インターフェロン 半年 治療 期間 今月 発売 新薬 硬変 竹原 徹郎 教授 消化 内科 作動 ウイルス 薬 インターフェロン ウイルス 排除 効果 硬変 事情 限り 治療 日本 肝臓 肝炎 治療 ガイドライン 作成 …
No.00641	2017-11-17	2017	Morning edition, Lifestyle	生薬 相撲部屋 食事 ちゃんこ鍋 真っ先 式秀 しき ひで 部屋 茨城 龍ケ崎 おかみ むこう めぐみ レシピ 薬膳 ちゃんこ鍋 力士 おかみ 薬膳 旅行 生薬 料理 機会 当時 現役 式秀 親方 場所 取組 体力 増進 疲労 回復 薬膳 式秀 親方 部屋 漢方 クコ スパイス カレー シチュー 薬膳 ちゃんこ鍋 元気 おかみ レシピ 相性 生薬 香り バランス 東洋 医学 ありさ 助言 そう ちそう 湯気 サンショウ 香り 鼻腔 びくう スープ 複雑 うまみ パクチー 香り ご飯 当日 式秀 部屋 力士 部屋 食事 炊飯 買い出し おかみ 力士 スーパー パック 豚コマ 自分 力士 親方 相撲 集中 おかみ 買い出し 部屋 ＳＮＳ チラシ 発信 後援 対応 経理 就寝 構成 本間 沙織 ピーマン 肉詰め むこう めぐみ 相撲 式秀 部屋 おかみ 出身 飲食 現役 時代 秀五郎 親方 前…
No.00642	2017-11-16	2017	Morning edition, Regional (Wakayama), Local section 2	家紋 季語 花期 晩夏 万葉 山上 憶良 登場 七草 あさがお 本種 日当たり 草地 近年 紀南 地方 田んぼ 機会 草刈り 定期 放棄 水田 増加 外来 侵入 減少 拍車 紫色 花冠 星形 キキョウ 地中 漢方 桔梗 ききょう キキョウ 乾燥 園芸 品種 古来 切り花 植栽 観賞 家紋 ひと 桔梗 キキョウ 花形 明智 光秀 清正 武将 紀南 地方 撮影 キキョウ 内山 ホーム ページ ｃｏｍ
No.00643	2017-11-07	2017	Morning edition, Regional, Local section 2	昆虫 宿主 成長 キノコ 冬虫 夏草 うちゅう 標本 冬虫 夏草 金沢 銚子 石川 資料 ハチ セミ トンボ ゴキブリ 宿主 昆虫 多種 会場 標本 背中 キノコ 観覧 響き 冬虫 夏草 漢方 薬 人気 中野 真理子 館長 入場 会期 無休 塩谷 会場 漢方 薬 冬虫 夏草 金沢 銚子 石川 資料 漢方薬
No.00644	2017-11-05	2017	Morning edition, Regional, Local section 1	漢方 国立 唯一 漢方 伝統 医学 体系 研究 富山 和漢 医薬 総合 研究 今春 研究 所長 就任 人類 経験 高齢 対応 研究 出身 千葉 薬学 薬物 代謝 東大 進学 東大 助手 不安 薬 研究 研究 所属 漢方 経験 当初 馬鹿 西洋 医学 統計 エビデンス 根拠 世界 中国 起源 漢方 医者 経験 体質 顔色 個別 対応 判断 漢方 迷信 理由 指摘 研究 認知 不眠 いらいら 周辺 症状 効果 抑肝 漢方 薬 メカニズム 解明 現場 血圧 糖尿 不眠 症状 それぞれ 薬 相互 負担 漢方 対応 負担 複雑 複雑 考え 研究 認知 注意 欠陥 多動 ＡＤＨＤ 自閉 効果 漢方 薬 改善 みんな 笑顔 研究 各国 留学 伝統 医薬 世界 ネットワーク 中核 真梨 抑肝散 抗不安薬 自閉症 周辺症 漢方薬 和漢医 和漢医薬 西洋医学 大薬 伝統医薬 認知症 伝統医学 多動性障害 千…
No.00645	2017-11-02	2017	Morning edition, Regional (Wakayama), Local section 2	朝晩 気温 真夏 日差し 乾燥 条件 田んぼ 稲刈り 太陽 地面 露出 一気 成長 あぜ 周辺 草刈り 生育 春先 晩夏 万葉 山上 憶良 秋草 七草 はじまり 終わり ワレモコウ バラ 多年 花期 枝分かれ 赤色 花穂 姿形 遠く 訪れ 乾燥 漢方 止血 解熱 下痢 止め 田辺 撮影 ワレモコウ
No.00646	2017-11-01	2017	Morning edition, Regional, Local section 1	精神 薬 販売 医薬 機器 違反 たつの 龍野 川原 医薬 卸売 販売 三木 薬品 商会 業務 停止 処分 龍野 福祉 商会 知人 品目 薬品 違法 販売 譲渡 同法 卸売 販売 薬局 開設 制限 必要 精神 薬 抗生 物質 漢方 薬 品目 なし 販売 譲渡 医薬 販売 業者 医薬 品目 違法 販売 違法 販売 利益 流通 価格 換算 精神 薬 取り扱い 一斉 監視 検査 医薬 仕入れ量 販売 発覚 商会 経営 違法 販売 向精神薬 漢方薬 三木薬 木薬 医薬品医療 処方箋医薬 処方箋 神薬
No.00647	2017-10-20	2017	Morning edition, Regional (Kagoshima), Local section 2	届け出 投開票 カッコ 数字 当選 回数 候補 回答 原則 掲載 表記 調整 質問 憲法 改正 改正 理由 改正 理由 政治 前職 候補 前回 当選 成果 新顔 候補 当選 任期 実現 鹿児島 アベノミクス 成果 満点 採点 理由 野間 改正 地方 自治 二院 意義 議論 地方 分権 推進 実現 改正 構造 変化 制度 改正 理由 道路 河川 はじめ 資本 整備 子育て 支援 学童 保育 支援 改善 農業 漢方 薬 原料 促進 産地 取り組み 水俣 支援 アジア アフリカ 諸国 友好 促進 青年 海外 協力 支援 アベノミクス 成果 限定 県民 小里 泰弘 自前 維持 自衛 役割 明記 自衛 国民 生命 財産 必要 最小 限度 実力 組織 位置 自衛 違憲 議論 終止 災害 政府 権限 集中 国会 任期 延長 緊急 事態 条項 規定 国民 生命 確保 復興 スピードアップ 無償 機会 均…
No.00648	2017-10-06	2017	Evening edition	身体 動学 渋谷 代々木神園町 国立 オリンピック 記念 青少年 総合 参宮 スポーツ ドクター 格子 食事 運動 テーマ 体調 漢方 専門 パネル ディスカッション 予約 抽選 ＮＰＯ 日本 成人 予防 ホーム ページ
No.00649	2017-10-06	2017	Morning edition, Regional (Iwate), Local section 2	ＡＫＢ 素人 女の子 アイドル 過程 丸見え 思い 共感 人々 参加 国民 アイドル 政治 ＡＫＢ 産業 震災 被災 支援 都市 住民 ボランティア 食べもの 裏側 漁師 農家 思い 見聞 感動 感動 都市 住民 都会 作物 口コミ 友だち 共感 参加 回路 消費 規模 流通 断絶 産業 世界 東北 通信 食べもの 創刊 ストーリー 作物 共感 読者 感想 ＳＮＳ 仕組み 実際 読者 対面 交流 福島 喜多方 農家 清水 たく ＩＴ 会社 脱サラ 実家 喜多方 ターン 清水 江戸 時代 会津 地方 伝統 野菜 薬用 ニンジン 窮状 じい 会津 文化 わけ 会津 漢方 自ら 農家 薬用 ニンジン 清水 思い 誌面 人生 ストーリー 共感 都市 住民 応援 薬用 ニンジン 収穫 以来 読者 喜多方 一緒 作業 手伝い 苦しみ 年越し 収穫 読者 応援 都会 喜び 消費 都会 人間 自ら 東北…
No.00650	2017-10-04	2017	Morning edition, Regional (Osaka), Local section 2	山梔子 くちなし あした 松江 今岡 なでしこ 山梔子 作者 山梔子 薫り 乾燥 果実 漢方 薬 口調 山梔子 作者 白萩 出雲 美都子 白萩 蝶形 小花 地上 高齢 作者 情景 初秋 季節 仙丈 山腹 天辺 松江 新井 少子 少年 サッカー ボール 一人 出雲 渡部 夕顔 出雲 小澤 ヒロ子 選者 愛犬 きょう 夕日 返照 しまね 俳壇 掲載 予定 投稿 規定 はがき 住所 氏名 番号 明記 松江 田町 松江 総局 歌壇 俳壇 発表 投稿 遠慮 掲載 本社 記事 データベース 収録 提供 デジタル 掲載 月見 切り絵 陶山 広之 漢方薬
No.00651	2017-09-30	2017	Morning edition, General, Regional (Gifu)	展覧 檜垣 茶陶 最終 岐阜 日ノ出町 岐阜 高島 美術 画廊 京都 檜垣 茶陶 茶わん 花入れ 香合 茶の湯 道具 企画 未来 日本 宇宙 笠松 本町 未来 ＪＡＸＡ 所蔵 ロケット 天頂 衛星 システム 模型 宇宙 レプリカ 記念 撮影 休館 祝日 休館 宇宙 多治見 さか 美術 ギャラリー 陶芸 宇宙 テーマ 制作 ぐい呑み さかずき 休み 催し 漢方 おなか 不調 カゼ 各務原 川島 竹早 内藤 記念 博物 ホール 松浦 薬 久幸 薬剤 先着 事前 申し込み 工房 切り絵 折り鶴 各務原 川島 笠田 河川 楽園 発見 カッター はさみ 切り絵 折り鶴 しま 平和 つどい 羽島 木町 かみなり 北館 映画 カメ ジロー 沖縄 青春 上映 沖縄 平和 つどい 近藤 工房 絵かき 工作 手紙 各務原 川島 笠田 河川 楽園 発見 季節 絵描き 工作 手紙 ちぎり絵 干支 えと 絵付け …
No.00652	2017-09-28	2017	Morning edition, Regional, Local section 1	薬科 飯塚 飯塚 漢方 研究 共同 協定 覚書 世界 注目 漢方 分野 協力 薬科 漢方 薬学 飯塚 漢方 協定 覚書 今後 講義 講師 派遣 講師 客員 教授 任命 学生 教職員 職員 相互 派遣 共同 研究 協定 発効 要請 飯塚 協定 仲介 飯塚 役所 調印 都築 学園 グループ 総長 薬科 都築 仁子 学長 飯塚 増本 院長 市長 同席 増本 院長 協定 努力 都築 学長 漢方 中国 伝来 日本 固有 発達 一人ひとり 体質 伝承 創造 分野 双方 協力 日本 垣花 昌弘 協定 署名 都築 仁子 学長 増本 院長 左端 市長 飯塚 役所 飯塚病院 漢方薬 第一薬
No.00653	2017-09-23	2017	Morning edition, Regional, Local section 2	昆虫 宿主 成長 キノコ 冬虫 夏草 うちゅう 標本 冬虫 夏草 金沢 銚子 石川 資料 ハチ セミ トンボ ゴキブリ 宿主 昆虫 多種 会場 標本 背中 キノコ 冬虫 夏草 漢方 薬 人気 中野 真理子 館長 入場 会期 無休 塩谷 漢方薬
No.00654	2017-09-22	2017	Shukan Asahi	日常 もの忘れ せい 最近 もの忘れ 改善 クスリ 発売 脳内 メカニズム 検証 報告 注目 認知 注意 必要 テレビ 芸能 名前 カギ 携帯 置き場 経験 日常 もの忘れ 症状 クスリ 年配 近郊 ドラッグストア 薬剤 一角 漢方 コーナー 中高年 もの忘れ 改善 クスリ 登場 注目 市販 薬 発売 先陣 森下 仁丹 キオ グッド 顆粒 税抜き 通信 販売 共同 ロート 製薬 薬局 薬店 同名 製品 税抜き 発売 小林 製薬 ワスノン 税抜き クラシエ デル 顆粒 税抜き 発売 期待 手ごたえ 予想 継続 使用 森下 仁丹 広報 マーケティング 担当 コーナー 設置 ドラッグストア 注目 クラシエ 広報 ロート 製薬 発売 男女 インターネット 実施 以降 もの忘れ 自覚 自覚 症状 売り上げ 目標 推移 ロート 製薬 広報 ドラッグストア 滋養 強壮 コーナー 疲れ もの忘れ 購入 …
No.00655	2017-09-22	2017	Morning edition, Regional, Local section 1	気候 街並み 影響 発生 リスク 触角 動き 記者 ゴキブリ 存在 ゴキブリ 記者 仕事柄 自宅 休み 掃除 害虫 発生 飲食 密集 マンション 部屋 ゴキブリ 深夜 格闘 部屋 マンション エレベーター 道路 排水 ゴミ 置き場 夜道 衝撃 データ 遭遇 ゴキブリ 駆除 サイト ゴキブリ 駆除 マイスター 担当 サイト 件数 世帯 世帯 発生 リスク 九州 沖縄 殺虫 ゴキ ジェット プロ アース 製薬 生物 飼育 有吉 繁殖 低下 国内 任地 仙台 わけ 統計 人口 飲食 場所 地方 生息 気候 飲食 住宅 密集 街並み ゴキブリ 遭遇 掃除 ゴキブリ 嫌悪 心構え 兵庫 赤穂 アース 製薬 研究 山並み 瀬戸 内海 風光 明媚 めいび 場所 ゴキブリ 日本 最大 ゴキブリ 飼育 施設 ポピュラー クロ ゴキブリ 飼育 飼育 室内 におい 薬品 一体 研究 野村 拓志 クロ ゴキブリ…
No.00656	2017-09-18	2017	Morning edition, Opinion	高齢 技術 進歩 朝刊 掲載 コスト 企画 読者 反響 専門 研究 機構 西村 周三 タダ 意見 無駄遣い 危機 末期 延命 治療 拒否 基本 考え 自分 自分 身内 ベッド 闘病 生活 高額 血税 要求 権利 新薬 意欲 低下 血税 投入 研究 援助 自治 鼻水 湿疹 本当 必要 大勢 事実 負担 出費 受診 今後 高齢 互い 痛み分け 制度 岡山 費用 効果 本来 治療 自分 複雑 無駄 コスト 削減 高齢 必要 薬 本当 効果 一括 管理 仕組み 保険 自己 負担 薬 意識 改革 高齢 兵庫 入院 部屋 生活 保護 受給 うつ病 自分 時々 うつ病 薬 生活 保護 薬代 タダ 記事 生活 保護 受給 記載 生活 保護 受給 差別 本意 要因 受給 増加 実態 神奈川 薬 現場 開業 症状 最良 選択 意識 コスト 意識 実施 高齢 影響 今頃 コスト 意識 政府 責任 転嫁 風邪薬…
No.00657	2017-09-18	2017	Morning edition, Regional (Tochigi), Local section 1	ユネスコ 無形 文化 遺産 登録 小山 本場 結城 つむぎ 販売 産地 衰退 歯止め 危機 着目 養蚕 栄養 葉っぱ 合言葉 料理 産地 官民 協働 プロジェクト 先月 小山 桑畑 川端 勝雄 剪定 せんてい 草取り ララ ベリー 西洋 大実 食用 生命 世話 伸び 川端 一帯 桑村 養蚕 絹村 織物 隣接 茨城 結城 本場 結城 販売 衰退 桑畑 市内 窮地 古来 漢方 生薬 最近 研究 血圧 改善 ダイエット 効果 活用 プロジェクト 主導 原料 確保 作業 委託 地元 協議 管理 結果 手摘み 出荷 収穫 本格 協議 母体 ＮＰＯ 法人 げんき フォーラム 会員 高齢 風景 桑畑 世話 小山 乙女 パン 工房 レストラン みゅ ワゴン 加工 ケーキ クッキー レストラン うどん 志向 人気 石橋 須見 常務 理事 福祉 法人 パステル 運営 機能 作り手 カイコ 養蚕 食用 本植え…
No.00658	2017-09-15	2017	Morning edition, General, Regional	のど元 記者 薬 存在 佐賀 鳥栖 九州 薬 博物 興味 世界 記念 博物 貼り薬 医薬 メーカー 久光 製薬 本社 鳥栖 開設 江戸 時代 鳥栖 東部 周辺 街道 朝鮮 交易 対馬 飛び地 田代 物流 背景 富山 日本 売薬 ひと 田代 売薬 久光 製薬 流れ 博物 薬 文化 後世 由来 職員 重松 めぐみ 宣伝 所蔵 資料 国内外 収集 アルバン アト キン 薬局 世紀 開業 英国 薬局 薬瓶 移設 時期 日本 薬屋 復元 当時 文明 目の当たり 生薬 コーナー 漢方 薬 原料 一角 いっかく 牛黄 原形 愛好 必見 田代 売薬 製薬 行商 道具 江戸 昭和 所蔵 資料 昨春 佐賀 有形 民俗 文化 指定 重文 匹敵 重松 玄関 ロビー イタリア 彫刻 チェッコ ボナノッテ レリーフ 生命 種子 基本 設計 敷地 薬 散策 施設 遠山 Ｉｌｌｕｓｔｒａｔｉｏｎ 栗須 恵子 有料 道路…
No.00659	2017-08-31	2017	Morning edition, General	コスト 意識 背景 将来 保険 適用 制限 浮上 危機 美容 高級 クリーム 医薬 ヒルドイド ウェブ 特集 記事 保湿 効果 ヒルドイド 必要 判断 雑誌 自分 ソフト 軟膏 なんこう タイプ 入り 保険 負担 現役 世代 余り 自治 開業 販売 マルホ 記事 たび 出版 意見 提出 医薬 美容 目的 無駄遣い 指摘 記事 撤回 支出 積み重ね 危機 浸透 程度 湿布 薬 市販 薬 診察 自己 負担 自分 大量 原則 制限 抜け道 長野 薬剤 役員 枚数 制限 診察 頻度 整形 外科 内科 風邪薬 漢方 薬 葛根 受診 常備 薬 薬剤 頓着 風邪薬 湿布 自己 負担 自民 小泉 進次郎 筆頭 幹事 昨秋 党内 若手 議員 人生 時代 保障 提言 医薬 全て 保険 自己 負担 原則 費用 疾病 保険 適用 提案 湿布 薬 軽症 薬 自助 対応 保険 適用 範囲 小泉 風邪薬 うがい薬 湿…
No.00660	2017-08-25	2017	Shukan Asahi	食欲 ダウン 今日 このごろ 常備 食事 夏バテ 疲労 回復 日々 管理 活躍 パン ウェイ 中国 北京 生まれ 食養 研究 日々 食事 体調 管理 自分 維持 提唱 パン 夏バテ 防止 毎日 大豆 大豆 免疫 アップ 維持 もと 大豆 せい 経験 大豆 大豆 黒酢 砂糖 黒酢 酸味 大豆 料理 作りおき 冷蔵 保存 便利 パン 乾燥 大豆 蒸し器 水煮 ザル 天日 水煮 黒酢 砂糖 北京 大豆 全体 感じ 酸味 つまみ 大豆 たんぱく 疲労 回復 クエン 漢方 黒酢 疲労 回復 血管 血流 調味 血圧 動脈 硬化 予防 心拍 心臓 負担 大豆 食卓 サラダ 酢の物 豚肉 生姜 豚肉 疲労 回復 ビタミン 大豆 疲れ 自身 組み合わせ 外出 大豆 黒酢 ティースプーン 炭酸 パン ベタ 不快 黒酢 ドリンク 殺菌 りんご ジュース 保存 常温 ＯＫ だいたい 以内 野菜 料理 庄司 いず…
No.00661	2017-08-19	2017	Morning edition, Regional, Local section 2	料理 ライター 八田 靖史 玄関 大邱 テグ 推薦 中東 人口 中核 都市 九州 従来 釜山 ソウル 経由 ＫＴＸ 高速 鉄道 高速 バス ウェイ 航空 エア プサン 大邱 就航 大邱 空港 沖縄 関西 成田 札幌 空港 路線 夏休み シーズン 臨時 運航 日本 大邱 合計 大邱 空港 出入国 データ 日本 出入国 急増 実際 空港 利便 市内 距離 大邱 大邱 隣接 規模 バス ターミナル オープン 近郊 都市 アクセス 便利 大邱 見どころ 世紀 漢方 市場 大邱 薬 世紀 初頭 現代 大邱 近代 通り 東城 個人 魅力 牛肉 料理 魅力 強調 地元 大邱 郷土 料理 ピックアップ 牛肉 料理 飼育 慶尚 要衝 筆頭 ユッケ 牛肉 辛口 スープ ワラビ 芋がら 溶き卵 大邱 牛肉 長ネギ 牛肉 うまみ 長ネギ 持ち味 ユッケ ジャン 大邱 スープ 意味 大邱 テグタン 日本 焼き肉 …
No.00662	2017-08-18	2017	Morning edition, Regional (Iwate), Local section 1	盛岡 動物 公園 メス キリン ユズ 心配 公式 ホーム ページ 状況 文書 ユズ 腹部 ごろ 擦り傷 治癒 左右 後ろ脚 内側 ごろ 徐々 拡大 不明 ひづめ かちょう 歩行 支障 関節 周囲 確認 塗り薬 関節 周囲 漢方 薬 治療 改善 傾向 今後 治療 継続 ユズ ひづめ 今後 回数 ユズ 出産 体調 安定 ユズ 赤ちゃん 授乳 疾患 大賀 有紀子 後ろ脚 様子 キリン ユズ 漢方薬 関節周囲炎
No.00663	2017-08-15	2017	Morning edition	試合 東海 菅生 高岡 富山 東海 菅生 打線 中盤 以降 連打 奥村 本塁 ダメ 先発 松本 立ち上がり 安定 ごと 高岡 単打 松本 序盤 球音 清宮 早稲田 清宮 日大 桜井 大会 強打 変化 東海 菅生 すがお 右腕 松本 高岡 左腕 土合 根比べ 無死 二塁 中軸 土合 松本 ピンチ 三塁 二塁 打者 中飛 土合 勝負 松本 初球 人さし 中指 ボール 打者 手前 空振り ボール タイミング 遊飛 土合 右拳 松本 表情 対照 直球 高岡 変化 内角 松本 普段 フォーク きょう 制球 スプリット 若林 監督 久々 マウンド 我慢 松本 打線 終盤 得点 松本 完投 勝利 大会 強打 対戦 経験 自信 舞台 信行 高岡 春夏 連続 出場 高岡 主将 エース 土合 甲子 前半 好投 注意 グラウンド 整備 直後 先頭 三塁 失点 チーム リズム 今春 選抜 大会 熱中 降板 血液…
No.00664	2017-08-14	2017	Morning edition, Lifestyle	そうめん モンジ ロー 無性 カレー ライス カレー そもそも 日本 国民 人気 カレー 魅力 陸海軍 カレー ライス タレント 松尾 貴史 自分 下北沢 カレー オープン カレー 松尾 カレー 魅力 今日 さっき 辛口 今日 香り うまみ バランス カレー 毎日 ウキャッ モンジ ロー 松尾 地元 神戸 小学 小遣い カレー なし 松尾 カレー インド カレー 明治 初期 イギリス 経由 カレー 通説 ちなみ 明治 後期 カレー 日本 薬種 問屋 カレー 原料 香辛 薬種 問屋 漢方 薬 共通 キキ イギリス 最初 伝来 カレー 総合 研究 所長 井上 岳久 横須賀 北海道 諸説 そう 井上 横浜 外国 居留 横浜 明治 発行 料理 西洋 料理 指南 西洋 料理 カレー レシピ 日本 カレー 最初 明治 時代 洋食 料理 カツレツ オムライス コロッケ なか カレー 人気 国民 理由 …
No.00665	2017-08-14	2017	Morning edition, Regional (Ishikawa), Local section 1	昆虫 宿主 成長 キノコ 冬虫 夏草 うちゅう 標本 冬虫 夏草 金沢 銚子 県立 資料 ハチ セミ トンボ ゴキブリ 宿主 昆虫 多種 会場 標本 背中 キノコ 観覧 響き 冬虫 夏草 漢方 薬 人気 中野 真理子 館長 金沢 出身 帰省 薬剤 漢方 免疫 抗がん 興味 入場 会期 無休 塩谷 会場 漢方 薬 冬虫 夏草 金沢 銚子 県立 資料 漢方薬
No.00666	2017-08-11	2017	Morning edition, General, Regional (Mie)	展覧 昆虫 資料 松阪 伊勢 寺町 松阪 農業 公園 ベル ファーム 国内 海外 クワガタ チョウ 標本 イベント 夏まつり 納涼 花火 大会 美杉 市立 美杉 よさこい ステージ バザー 花火 美杉 手筒 手筒 花火 美杉 総合 支所 振興 薬 正午 丸之内 リージョン プラザ 山薬 薬剤 黒田 真理子 漢方 薬 東洋 漢方 薬 薬 個人 薬剤 給食 フェスタ 松阪 嬉野 現前 嬉野 ふるさと 会館 メニュー 郷土 給食 レプリカ 汚れ チェック 食育 クイズ 給食 サロン 伊勢 御薗 高向 えにし 悩み 意見 当日 受け付け 支援 浜辺 海藻 観察 作り 鳥羽 市浦 大吉 博物 集合 同館 周辺 海藻 観察 採種 海藻 試食 作り 参加 予約 定員 小学 終了 予定 弁当 帽子 持参 自閉 理解 一身 上津 男女 共同 参画 フレンテ みえ 施行 差別 解消 合理 配慮 支援 文部 …
No.00667	2017-08-11	2017	Shukan Asahi	役割 毎日 様子 観察 東洋 医学 世界 心身 バロメーター 重視 日々 チェック 増進 風邪 緊張 小刻み 水分 ひび 体調 変化 血液 検査 画像 検査 身体 顔色 おなか 発展 診断 帝国 ホテル プラザ 漢方 専門 薬局 薬石 花房 幸福 薬局 幸井 著書 幸井 薬剤 漢方 薬 問診 参考 表面 粘膜 血管 血液 新陳 代謝 細胞 体調 反映 幸井 チェック 日々 増進 幸井 条件 食後 食べもの 影響 チェック ポイント 付着 舌苔 裏側 血管 確認 そう ピンク 表面 舌苔 著者 薬剤 平地 治美 漢方 薬局 経験 和光 治療 漢方 薬局 千葉 若葉 漢方 薬 重視 なか 舌苔 舌苔 食べかす 細菌 粘膜 一口 舌苔 保護 役目 ほどほど 理想 平地 対策 平地 飲酒 揚げもの 血行 食べもの 飲みもの 冷房 注意 サイン イラスト 水分 過多 飲みもの アルコール サイン …
No.00668	2017-08-04	2017	Morning edition, Education	最近 ニュース クイズ 薬効 部分 薬 卒中 呼び名 国内 薬用 中国 価格 高騰 抗がん 軽減 現場 需要 世紀 ごろ 中国 日本 発展 医学 理論 薬 製造 販売 医薬 配合 効能 著作 路加 名誉 院長 日野原 重明 専門 内科 卒中 心臓 予防 提唱 のち 厚生 生活 改称 答え 漢方 薬 成人 習慣 本社 発行 夕刊 最終 記事 作成 一般医薬 漢方薬 聖路加国際病院
No.00669	2017-07-27	2017	Morning edition, Economy	カネボウ クラシエホールディングス ＨＤ 社名 変更 規模 当初 縮小 普通 会社 粉飾 決算 会社 解体 過去 失敗 クラシエ 本社 受付 シャンプー 漢方 薬 菓子 売り場 取引 案内 スペース クラシエ ＨＤ 傘下 日用 薬品 会社 宣伝 販促 チーム 提案 昨春 工夫 カネボウ 時代 担当 たこつぼ カネボウ 出身 社長 石橋 康哉 支社 統合 社内 会議 一緒 対話 発想 機会 カネボウ 普通 売り上げ 至上 主義 脱却 カネボウ 時代 反省 ノルマ 達成 採算 度外 営業 常態 売り上げ 利益 優先 順位 岩倉 昌弘 クラシエ ＨＤ 専務 現場 原価 社内 開示 営業 利益 意識 人事 評価 項目 売り上げ 利益 重視 転換 ヒット ヘア ケア いち髪 売り上げ ブランド クラシエ ＨＤ 営業 損益 黒字 過去 最高 会社 カネボウ 混乱 クラシエ 歩み 発行 石橋 カネボウ…
No.00670	2017-07-26	2017	Morning edition, Regional (Tochigi), Local section 2	上旬 雑木 倒木 倒木 表面 コケ コケ 褐色 綿棒 コケ 慎重 表面 ヘラ キマワリ 甲虫 幼虫 キノコ ヒメクチキタンポタケ キノコ 冬虫 夏草 仲間 関西 地方 普通 関東 地方 発生 発見 県立 博物 標本 登録 冬虫 夏草 昆虫 寄生 昆虫 栄養 キノコ 発生 コウモリガ 仲間 幼虫 寄生 シネンシストウチュウカソウ 漢方 薬 薬効 原生 公園 雑木 発生 視線 観察 冬虫 夏草 ひろ 県立 博物 主任 研究 小山 出身 担当 菌類 衣類 最近 地衣 研究 地衣 冬虫 夏草 キマワリ 幼虫 ヒメクチキタンポタケ 那須烏山 漢方薬
No.00671	2017-07-25	2017	Digital edition	小島 迷惑 両親 予備 卒業 必要 単位 受験 勉強 勉強 私立 授業 期待 ミナミ クラブ トランス レゲエ ヒップ ホップ 充実 勉強 経験 小島 大人 海外 インド プログラム 参加 インド コルカタ カルカッタ マザー テレサ 施設 マザー ハウス ボランティア 瀕死 孤児 多種 施設 ボランティア 食事 用意 洗濯 小島 自分 反抗 心配 ご飯 日本 日本 人生 選択 インド 方々 選択 インド 身分 制度 カースト 代々 ホームレス 人生 バックパッカー アジア タイ カンボジア ベトナム 旅費 バイト ミナミ 飲食 前掛け まいど バイト ビール 卒業 自問 自答 ボランティア 日本 ボランティア 団体 資金 思い 還元 自立 支援 インド マザー ハウス 結論 こんど 海外 フィリピン スペイン バルセロナ マドリード グラナダ 観光 言語 みんな 目的 幸せ よし 就職…
No.00672	2017-07-25	2017	Evening edition, Environment	夏休み 海外 旅行 日常 異国 小物 果物 土産 土産物 現地 生態 日本 生態 影響 土産物 選び エコ 気持ち アラスカ 出張 先住 セイウチ 工芸 土産 インターネット 購入 日本 セイウチ 米国 保護 旅行 法律 保護 ワシントン 条約 取引 禁止 生き物 土産物 日本 持ち込み ケース 税関 統計 野生 生物 取引 状況 監視 ＮＧＯ トラフィック 西野 亮子 土産 背景 思い 税関 土産物 漢方 薬 原料 クマノイ クマ 胆嚢 たんのう 乾燥 木香 モッコウ ワニ ジャーキー ヘビ皮 財布 生き物 羽根 規制 土産物 絶滅 恐れ 生き物 密猟 野生 動物 材料 野生 生物 取引 トラ ゾウ 保護 基金 坂元 雅行 旅行 税関 気持ち 動物 素材 伝統 工芸 土産 アドバイス 海外 スーパー 果物 野菜 注意 農作 害虫 ミバエ リンゴ ナシ コドリン 意図 日本 恐れ 稲わら…
No.00673	2017-07-22	2017	Evening edition, General, Section 1	サンショウ ニンジン カミツレ 国内 薬用 中国 価格 高騰 抗がん 軽減 現場 漢方 薬 需要 集客 活性 期待 高知 中西部 山あい 越知 おち セリ 多年 ミシマ サイコ 点在 イライラ 不眠 漢方 薬 抑肝 原料 ピーマン ショウガ 露地 同町 最初 農事 組合 法人 ヒューマン ライフ 土佐 山中 かずま 組合 初め 農家 年々 四国 組合 加入 サンショウ ダイダイ 組合 薬用 自体 規制 漢方 薬 医薬 機器 基準 適合 必要 製薬 会社 連携 日本 特産 農産 原料 時点 北海道 富山 島根 面積 漢方 薬 背景 国内 現場 漢方 薬 需要 サンショウ ニンジン 配合 建中 けん ちゅう 開腹 手術 腹部 膨満 効果 学会 発表 抗がん 軽減 緩和 ケア 更年 漢方 薬 活用 原料 大半 中国 価格 人件 上昇 高騰 国内 広がり 拍車 国産 トレーサビリティー 履歴 管…
No.00674	2017-07-20	2017	Digital edition	タニシ 広州 タニシ 淡水 生物 食材 日本 スーパー 実際 タニシ 料理 研究 芸術 北大路 魯山人 魯山人 余命 宣告 病床 魯山人 台所 タニシ 香り タニシ 駄々 消化 ちゅうちょ 両親 最期 不思議 ふしぎ たにし 霊薬 元気 全快 何十 たにし インターネット 電子 図書 青空 文庫 中公 文庫 魯山人 希代 食通 タニシ 取材 担当 中国 南部 広東 庶民 食材 広東 広州 言葉 ピンク エビ 海鮮 ブロッコリー 緑色 野菜 色使い 食欲 茶色 タニシ 世辞 魯山人 タニシ 広州 北京 近く タニシ ビーフン スープ レストラン レストラン 名前 店主 対応 店内 タニシ ビーフン スープ 地元 広州 美食 表彰 プレート タニシ 広東 広西 チワン 自治 一帯 降水 水田 生息 タニシ 習慣 開店 きっかけ 自治 旅行 巻き貝 ビーフン スープ 広州 タニシ 代わり 天然…
No.00675	2017-07-18	2017	Evening edition	食材 昌代 たに まさ 店頭 しょう ごま あずき レーズン なじみ 食材 菓子 食材 本来 香り いっぱい 薬膳 漢方 考え 料理 ひと 店主 イメージ 普通 食材 食材 近所 菓子 づくり 趣味 菓子 開業 薬膳 不調 漢方 薬局 興味 専門 養生 薬膳 アドバイザー 資格 構成 それぞれ クッキー ケーキ レシピ 試作 イチオシ よもぎ 黒豆 マドレーヌ よもぎ おなか 周囲 黒豆 血流 ポイント バター コク 後味 薬膳 セミナー 展開 笑顔 薬膳 魅力 世界 若森 葉子 フリー ライター 宮本 撮影 メモ 新町 土日 休み 禁煙 よもぎ 黒豆 マドレーヌ 税込み 生薬 養生薬
No.00676	2017-07-15	2017	Evening edition, General, Section 1	サンショウ ニンジン カミツレ 国内 薬用 中国 価格 高騰 抗がん 軽減 現場 漢方 薬 需要 ハーブ 活用 集客 活性 期待 高知 中西部 山あい 越知 おち セリ 多年 ミシマ サイコ 点在 イライラ 不眠 漢方 薬 抑肝 原料 ピーマン ショウガ 露地 同町 最初 農事 組合 法人 ヒューマン ライフ 土佐 山中 かずま 組合 初め 農家 年々 四国 組合 加入 サンショウ ダイダイ 組合 薬用 自体 規制 漢方 薬 医薬 機器 基準 適合 必要 製薬 会社 連携 ヒューマン ライフ 土佐 漢方 薬 大手 ツムラ 提携 日本 特産 農産 原料 時点 北海道 富山 島根 面積 漢方 薬 背景 国内 現場 漢方 薬 需要 サンショウ ニンジン 配合 建中 けん ちゅう 開腹 手術 腹部 膨満 効果 学会 発表 抗がん 軽減 緩和 ケア 更年 漢方 薬 活用 原料 大半 中国 価格 人…
No.00677	2017-07-15	2017	Morning edition, Economy	東洋 富山 提携 漢方 薬 薬用 研究 発表 外光 密閉 無菌 工場 確立 以内 原料 販売 考え 薬用 中国 輸入 野生 採取 大半 供給 価格 東洋 紡績 織布 富山 富山 射水 一角 便秘 薬 ホソバ センナ 試験 今後 品種 紡績 温度 湿度 管理 手法 ＬＥＤ 効率 反射 フィルム 薬用 育成 薬用 実績 富山 知見 期間 短縮 含有 増量 便秘薬 秘薬 漢方薬
No.00678	2017-07-14	2017	Evening edition	ミルク あん入り まんじゅう 青木 松風 難波 化粧 なんば オープン 記念 化粧 読者 北海道 白豆 バター 練乳 ミルク あん ミルク まんじゅう コーヒー 牛乳 相性 人気 岬町 青木 松風 化粧 必着 上旬 発送 感覚 パスタ サラダ サラダ クラブ ジパスタ 人参 さつま いも カルボナーラ ソース 人参 大根 ミート ソース サラダ トッピング フライド オニオン フライド ごぼう セット 読者 ベジ パスタ 麺状 カット 野菜 付属 ソース 電子 レンジ 感覚 パスタ サラダ 町田 小山 キユーピー サラダ クラブ 必着 下旬 発送 ライザップ セット コーポレーション ＲＩＺＡＰ ＳＴＹＬＥ ＰＲＯＧＲＡＭ セット 読者 フィットネス ジム ＲＩＺＡＰ ライザップ ダイエット プログラム 自宅 セット プロテイン ドリンク サプリメント トレーニング ＤＶＤ レシピ ブッ…
No.00679	2017-07-13	2017	Morning edition	手まり アジサイ 季節 図書 図鑑 一人 図鑑 動植物 動画 サイト 札幌 図鑑 福津 京子 札幌 かかわり ネット 更新 札幌 豊平 ＦＭ ラジオ パーソナリティー 人々 知恵 暮らし 元気 今度 動画 アーカイブ 発見 感動 共有 準備 ビデオ カメラ パソコン 交渉 撮影 編集 一人 絶対 無理 周囲 毎日 更新 始め 達成 インタビュー 苦労 回峰 荒業 以前 取材 雑談 キー ワード カメラ 左右 テーマ ソング 仕掛け 本舗 ノレン 分け 福津 関西 ＮＰＯ 法人 もと 西尾 直樹 研究 図鑑 動画 配信 ジャンル 研究 毎日 更新 作業 原則 一人 思い 魅力 作業 つづ 綴り 本舗 株式 会社 試行 錯誤 手書き キー ワード テーマ ソング スタイル ＦＭ 福津 ネット 退社 西尾 教え 西尾 図鑑 漢方 元気 メディア 西尾 北大 特任 助教 一緒 札幌 仲間 入り …
No.00680	2017-07-10	2017	Digital edition	昼間 特急 直通 列車 便利 意味 英国 中国 返還 記念 運行 香港 北京 上海 直通 寝台 列車 主権 フランス 世紀 初め ハノイ 雲南 昆明 旅客 列車 運行 中国 車両 在来 複雑 感情 香港 上海 直通 寝台 列車 返還 記念 式典 香港 陸側 九竜 へん 出発 上海 途中 旅客 乗り降り 寝台 香港 上下 ベッド 個室 売り切れ 上段 北京 上海 近く 寝台 列車 運行 往来 航空 それぞれ 料金 割引 切符 返還 北京 香港 直通 寝台 記憶 車内 冷房 上海 道中 一緒 興味 列車 上品 夫婦 ベッド 上海 出身 香港 本人 上海 会社 子供 香港 実家 漢方 上海 見舞い 毎年 帰省 飛行 寝台 そう 中国 解放 中華 人民 共和 建国 世代 分別 世代 期待 寝台 列車 うがい 大陸 香港 アヘン 戦争 南京 条約 香港 英国 割譲 上海 開港 共産 統治 中国 建…
No.00681	2017-07-07	2017	Evening edition, General, Section 2	服役 末期 肝臓 診断 外部 治療 中国 人権 リウシアオポー 欧州 議会 軟禁 リウシア 即時 釈放 自分 場所 治療 中国 政府 声明 採択 事実 国外 出国 中国 当局 許可 遼寧 瀋陽 治療 執行 面会 親族 夫妻 海外 出国 希望 ドイツ 中国 当局 交渉 体調 悪化 入院 中国 医科 付属 深夜 経過 病状 発表 入院 抗がん 漢方 薬 治療 最近 腹水 機能 悪化 病状 進行 今月 専門 診断 細胞 破壊 切除 治療 苦痛 軽減 治療 基本 方針 転換 肝臓 負担 抗がん 漢方 薬 投与 中止 北京 光貞 漢方薬 中国医科大学付属第一病院
No.00682	2017-07-07	2017	Morning edition, Economy	最近 名前 中高年 もの忘れ 改善 市販 医薬 発売 漢方 薬 生薬 エキス 厚生 労働 ガイドライン 各社 発売 薬 効能 ＰＲ 加齢 中年 以降 物忘れ 認知 厚労 販売 注意 喚起 メーカー 市販 漢方 薬 シェア クラシエ 薬品 デル 顆粒 かりゅう 税抜き 意味 外箱 物忘れ 改善 表記 アピール 小林 製薬 錠剤 タイプ ワスノン 発売 脳内 伝達 活性 ロート 製薬 キオ グッド 顆粒 売れ行き 好調 各社 薬 オンジ エキス オンジ イトヒメハギ 部分 生薬 東洋 医学 健忘 薬 複数 生薬 漢方 薬 普及 生薬 エキス 濃縮 医薬 審査 基準 整備 厚労 医薬 生薬 製造 方法 効能 ガイドライン オンジ 各社 もの忘れ 改善 薬 もの忘れ 日常 生活 支障 認知 早期 機関 受診 必要 クラシエ 薬品 ホーム ページ 物忘れ 内容 認知 前兆 記載 厚労 メーカー 機…
No.00683	2017-07-06	2017	Morning edition, Economy	中旬 夕方 八ケ岳 セイコー エプソン 本社 長野 諏訪 プロジェクター 部品 工場 食堂 投資 信託 セミナー 制服 従業 スライド 投信 仕組み 仲木 威雄 たけお セイコー エプソン 労働 組合 投信 会社 ユニオン 投信 社長 成長 世の中 会社 ファンド 投資 参加 組合 仲木 金融 労組 投信 会社 自ら 運営 畑違い 資産 運用 インク ジェット プリンター セイコー エプソン 業績 安定 海外 市場 競争 右肩 上がり 成長 ボーナス 業績 連動 賃上げ 期待 事実 労組 春闘 賃上げ 要求 組合 家計 労組 生命 保険 住宅 ローン 見直し 限界 組合 長期 資産 形成 目的 自ら 資産 運用 国内 投資 短期 投機 構成 複雑 期待 内容 自分 労組 赤津 書記 自腹 金融 購入 良しあし 投信 リスク リターン バランス 周囲 説得 労組 全額 出資 投信 会社 設…
No.00684	2017-07-05	2017	Morning edition, Regional (Okayama), Local section 2	岡山 歌壇 濱田 人選 通算 麦畑 黄金 岡山 上野 房子 麦畑 郷愁 情景 詩歌 小説 題材 収穫 中国 麦秋 日本 双眼 鉄塔 てっぺん 子がらす 岡山 嶋田 美南子 手づくり 漢方 薬 真庭 湯浅 敏美 岡山 歌壇 勝央 木村 徳衛 足指 足裏 岡山 黒崎 貞子 チューリップ 花壇 片隅 だんご むし 倉敷 工業 奥村 七彩 笹百合 来年 真庭 灰原 幸子 竹ぐし ヘタ カメ 梅漬け 倉敷 水川 寿美子 高齢 日本 農業 岡山 松崎 雅子 マンション 辺り エンジン 気兼ね 田植 倉敷 前川 高志 岡山 北川 拓治 通算 故郷 両手 山河 倉敷 村下 おさむ 必然 性善 性悪 選択 自由 川柳 性悪 異論 故郷 一時 安らぎ 荒れ 和気 藤原 秋月 岡山 光畑 勝弘 手指 さそり 天の川 岡山 下山 敦士 パンドラ 玉手 玉野 清美 王手 しき 真庭 橋本 勝治 梅雨 亡母 浴衣 …
No.00685	2017-07-03	2017	Morning edition, International	獄中 末期 肝臓 診断 中国 人権 リウシアオポー 中国 当局 投薬 治療 夫妻 海外 出国 拒否 批判 当局 対応 アピール 入院 遼寧 瀋陽 司法 先月 治療 状況 公表 抗がん 治療 専門 漢方 薬 併用 提案 リウシア 同意 感謝 北京 投薬治療 漢方薬
No.00686	2017-07-03	2017	AERA weekly	出版 ＡＥ ＲＡ 週刊 雑誌 書籍 発行 グループ 出版 雑誌 取材 書籍 ムック ニュース サイト 編集 業務 委託 契約 記者 編集 記者 募集 ＡＥ ＲＡ 週刊 取材 記事 執筆 編集 経験 歓迎 詳細 出版 ホーム ページ ご覧 応募 方法 履歴 貼付 職務 経歴 必着 下記 住所 雑誌 本部 募集 担当 郵送 書類 選考 うえ 通過 連絡 書類 返却 応募 秘密 厳守 メール 応募 不可 築地 本社 ビル 株式 会社 出版 開催 妊活 漢方 レッスン 週刊 ＭＯＯＫ からだ 本格 漢方 出版 記念 不妊 治療 前線 漢方 医学 妊活 開催 トーク ショー フリー アナウンサー 八木 早希 疑問 悩み 一緒 日時 場所 神戸 ホール 兵庫 神戸 浪花 入場 事前 申し込み 参加 方法 ａｓａｈｉ ｃｏｍ ｎｅｗｓ ｓｈｔｍｌ 締め切り 必着 漢方 平日 講談 ノンフィクション 安…
No.00687	2017-06-24	2017	Evening edition, General, Section 1	障子 薄明かり 臨済 祥雲 住職 那須 宗弘 線香 勤め 始まり 山水 庭園 本堂 座禅 幹線 道路 線香 甘み 香り 線香 いっ 辞林 三省 座禅 目安 日本 線香 世紀 安土 桃山 時代 発祥 線香 奥野 圭作 線香 目安 芸者 花代 線香 上方 落語 名作 ぎれ 線香 芸者 番頭 芸者 だんな 線香 仏壇 三味 線香 仏壇 線香 香り たく 文化 単位 大隈 上田 禅寺 勤め 静寂 本堂 線香 香り 祥雲 紀行 線香 香り 文化 癒やし 活路 白檀 びゃく だん 桂皮 けいひ かんしょう 市街 線香 製造 奥野 晴明 工場 粉末 漢方 生薬 ドラム 機械 なか 香木 香料 線香 香り 粘土 生地 線香 押し出し ところてん 線状 生地 ボール 一定 扇風 機械 周り 乾燥 ボール 線香 中世 南蛮 貿易 東南 アジア 香料 交易 中国 線香 製法 故人 香り におい消し 線香 泉南…
No.00688	2017-06-23	2017	Shukan Asahi	スクープ 前川 喜平 前文 次官 証言 友達 ファースト 安倍 官邸 文科 謀略 和泉 補佐 首相 肝いり 明治 日本 産業 革命 遺産 反対 文化 審議 杉田 官房 長官 文化 功労 選考 分科 安保 法制 反対 学者 杉田 官房 長官 外務 内閣 ＯＢ 天下り 資料 菅野 緊急 寄稿 籠池 ファミリー 消費 在阪 メディア 大罪 ワイド 特集 負け 不思議 連敗 ワースト 記録 巨人 監督 批判 理由 セカンド レイプ 詩織 警察 イケメン 俳優 小出 恵介 不祥 ドラマ 映画 ＣＭ 損害 規模 たたら 橋爪 容疑 逮捕 打ち切り 上映 近く 婚約 眞子 ブータン 訪問 同行 滝沢 秀明 インタビュー 大仁田 追っかけ やんちゃ ＳＡＰ ＩＸ 早稲田 アカデミー 学園 合格 実績 指導 方針 実力 現役 進学 総覧 国公立 東大 早慶 現役 進学 トップ 司馬 遼太郎 宗教 家康 真…
No.00689	2017-06-23	2017	Shukan Asahi	疲れ 体調 不良 高齢 現役 世代 悩み 改善 漢方 薬 不調 薬 漢方 常備 便利 漢方 体質 改善 治療 不調 イメージ 最近 世代 芝大門 クリニック 院長 今津 嘉宏 日々 診察 経験 漢方 診断 新書 訴え 疲労 不眠 連日 体調 今津 東海 医学 専門 学系 漢方 医学 教授 わが家 漢方 百科 東海 研究 出版 新井 指摘 高齢 新井 長野 長谷 伊那 村民 疲れ 不調 高齢 ビジネス シーン 不調 とっておき 日常 生活 養生 漢方 市販 薬局 ドラッグストア 機関 活用 日々 体調 管理 昇進 試験 プレゼン 補中 益気 プレゼン 昇進 試験 疲労 不調 ビジネス パーソン 疲れ 不調 甲状 機能 低下 機能 エネルギー 不足 漢方 不足 気虚 新井 元気 気力 言葉 生命 エネルギー 本来 全身 疲れ 倦怠 症状 不調 漢方 薬 補中 益気 補中 益気 おなか 意味 …
No.00690	2017-06-22	2017	Morning edition, Regional (Nara), Local section 1	生薬 大和 当帰 スムージー 奈良 橋本 スムージー 専門 ＤＲＩ ＮＫ ＤＲＡＮＫ 発売 奈良 特産 ハーブ アピール 高取 農家 タイ アップ 入浴 加工 販売 フェア 大和 当帰 セリ 多年 冷え症 貧血 漢方 薬 配合 スムージー 粉末 大和 トウ バナナ スムージー セロリ 香り 色合い メニュー 風味 バナナ 甘み 平野 奈津 デザート 感覚 自信 タイ アップ 農業 法人 ポニー ファーム 高取 兵庫 大和 当帰 平方 ハーブ ソルト 税込み ぜん 統括 マネージャー 保科 政秀 カフェ レストラン メニュー きっかけ 日常 食材 期待 フェア 期間 試し サイズ 税込み 販売 レギュラー サイズ 店内 持ち帰り 販売 定休 青山 祥子 大和 当帰 スムージー 加工 平野 奈津 保科 政秀 奈良 ＤＲＩ ＮＫ ＤＲＡＮＫ 大和 当帰 スムージー 漢方薬 浴剤 入浴剤
No.00691	2017-06-21	2017	Morning edition, Lifestyle	妊活 漢方 レッスン 神戸 浪花 神戸 ホール ＪＲ 阪神 元町 週刊 ムック からだ 本格 漢方 出版 記念 不妊 治療 漢方 専門 フリー アナウンサー 八木 早希 鼎談 てい 定員 抽選 申し込み 出版 ホーム ページ ｈｔｔｐｓ ｄｏｔ ａｓａｈｉ ｃｏｍ ａｄ 漢方 担当 岡野 不妊治療
No.00692	2017-06-15	2017	Morning edition, Opinion	国連 平和 維持 ＰＫＯ 参加 平和 協力 成立 日本 貢献 支援 意識 背伸び 日本 流儀 明石 国連 総長 平和 協力 ＰＫＯ 制定 日本 外国 平和 維持 参加 アフリカ 現実 国連 ＰＫＯ 変貌 へん 日本 スーダン 派遣 現実 ＰＫＯ 古典 停戦 成立 紛争 当事 停戦 ライン 監視 ＰＫＯ 法案 審議 参考 参議 念頭 古典 ＰＫＯ カンボジア 任務 ＰＫＯ 目的 現地 日本 ＰＫＯ 原則 行動 原則 現実 ユーゴスラビア 平和 平和 維持 自己 矛盾 ＰＫＯ 拡大 危険 状況 保護 比重 武力 破綻 はたん 国家 状況 現地 状況 日本 政府 国連 安全 保障 理事 通り 現場 手段 最低 自衛 行使 原則 法律 現場 判断 現地 司令 武力 平和 解決 追求 覚悟 日本 政府 歩兵 部隊 派遣 間違い 仕方 参加 必要 日本 背伸び 参加 一昨 国連 ＰＫＯ 担当 次長 …
No.00693	2017-06-12	2017	AERA weekly	博多 名古屋 代官山 ジェーン スー 登場 キャリア プラン 資産 形成 悩み モヤモヤ スー 名古屋 会場 日時 場所 ＪＲ ゲート タワー カンファレンス ＪＲ ゲート タワー 名古屋 名駅 定員 入場 参加 方法 ｎｉｋｋｅｉ ｃｏｍ ｓｅｍｉｎａｒ ｓｅｍｉｎａｒ ａｓｐｘ ＩＤ 受け付け 申込 締切 代官山 会場 日時 場所 代官山 ＳＩＴＥ 目的 スペース ＧＡＲＤＥＮ ＧＡＬＬＥＲＹ 渋谷 猿楽町 定員 昼夜 入場 参加 方法 ｎｉｋｋｅｉ ｃｏｍ ｓｅｍｉｎａｒ ｓｅｍｉｎａｒ ａｓｐｘ ＩＤ 受け付け 申込 締切 会場 応募 多数 抽選 当選 メール 招待 案内 通知 人気 連載 書籍 まさこ 対談 銀座 ウエスト 撮影 表紙 おしゃれ 人気 連載 待望 書籍 漫画 美内 すずえ 音楽 矢野 顕子 映画 監督 是枝 裕和 愉快 魅力 しゃべり ただいま 書店 絶賛 発売…
No.00694	2017-06-03	2017	Morning edition, Economy	スーパー 高齢 品ぞろえ サービス 充実 高齢 高齢 カギ イオン リテール 茨木 阪急 茨木 駅前 イオン スタイル 茨木 高齢 ターゲット 業態 関西 開業 コーナー 一角 減塩 しょうゆ みそ 血管 測定 コーナー 漢方 薬 専門 体操 店舗 距離 表示 フロア 階段 段数 イオン 愛知 改装 店舗 営業 改装 売上 ライフ 毎月 割引 優待 パス 配布 カボチャ スライス パック 小分け 関西 スーパー 国立 管理 栄養 考案 カロリー 減塩 弁当 高齢 消費 生命 研究 熊野 英生 首席 エコノミスト 高齢 市場 分野 開拓 チャンス 薄利 多売 一人ひとり 工夫 必要 新宅 あゆみ 悩み ネイル サロン ステッキ 専門 ステッキ イオン スタイル 茨木 漢方薬 国立病院
No.00695	2017-06-03	2017	Morning edition, Regional (Nagano), Local section 2	樹皮 漢方 薬 キハダ 特産 取り組み 小谷 小谷 キハダ 組合 キハダ 活用 ｋｉｈａｄａ 黄金 プロジェクト 補助 今春 学習 試作 小谷 補助 本格 小谷 自生 キハダ ミカン 広葉 樹皮 内側 黄色 漢方 薬 黄檗 古く 染料 村人 夏場 キハダ 伐採 樹皮 乾燥 出荷 搬出 労力 放置 日本 震災 福島 原発 事故 キハダ 放射 汚染 疑い 取引 今後 対策 地方 協力 組合 個人 規模 出荷 組合 出荷 組合 樹皮 出荷 活用 プロジェクト 信州 木活 モデル 支援 補助 プロジェクト 組合 林業 家具 工房 協力 学習 小谷 キハダ 学習 閲覧 キハダ 木目 松尾 校長 活用 キハダ 木材 子供 子供 きっかけ 児童 キハダ 苗作り キハダ 役場 会議 ドア 村長 茶たく 組合 相沢 昭人 組合 オリンピック 国立 競技 木材 木材 需要 キハダ 木目 家具 付加 価値 期…
No.00696	2017-06-01	2017	Morning edition, Saitama edition, Regional (Saitama), Local section 2	歌壇 水野 昌雄 内示 人事 部屋 伊奈 永倉 会社 人事 異動 内示 場面 ひとりひとり 人事 部屋 内示 不満 動作 冷静 描写 味わい サラリーマン 生活 点景 共謀 罪人 坂戸 中川 八枝子 感謝 気持ち 関わり 仕草 上尾 田崎 忠雄 新緑 深緑 深谷 高木 昭子 日々 上尾 細井 君雄 安倍 政権 賀状 高齢 東松山 内藤 昌子 ペルー アスパラガス 食卓 さいたま 総評 中川 今日 課題 田崎 相手 感謝 気持 間柄 想像 仕草 高木 日常 生活 風物 細井 高齢 心境 詠嘆 心境 半ば 考え 藤作 高齢 賀状 金子 兜太 ペルー あれこれ 想像 掘り たまねぎ 温み さいたま 磯貝 満智 作物 温み たまねぎ 温み 言葉 ロボット 田植 田植 老農 川島 小林 道子 重み 少年 さいたま 坂本 保治 両腕 頭上 作り 合格 入間 角貝 久雄 霜焼け 漢方 薬 戒名 ごと …
No.00697	2017-05-31	2017	Morning edition, Regional (Wakayama), Local section 2	ハイキング ＪＲ 和歌山 東口 集合 紀伊 風土 和歌山 岩橋 万葉 漢方 薬 生薬 認定 薬剤 資格 馬場 解説 散策 日本 中国 友好 和歌山 県連 ファクス 参加 弁当 飲み物 各自 持参 認定薬剤 漢方薬 生薬認定薬剤
No.00698	2017-05-30	2017	Morning edition, Regional (Iwate), Local section 2	風化 戦後 日本 帰国 しおり 品々 宝石 時計 漢方 薬 一種 高貴 薬 はさみ カミソリ 凶器 だめ 現金 代わり たばこ 内地 不足 義弟 処罰 しおり 商店 長旅 必要 水筒 日よけ 麦わら 日本 禁制 帰国 必要 食料 物価 着物 日増し ひと抱え 衣服 着物 道化 役者 風景 文章 だめ みんな 秘密 以前 帰国 アルバム 盛岡 親類 唯一 満州 帰国 命令 けん 命令 中国 日本 意味 意味 日本 大喜び 命令 駅前 集合 国民 使役 道路 工事 大騒ぎ 木瀬 公二 引き揚げ 以前 市街 満州 漢方薬 高貴薬
No.00699	2017-05-28	2017	Morning edition, Regional (Fukushima), Local section 1	日本 米作り 天栄 天栄 研究 日本 震災 田んぼ パートナー 制度 終了 販路 拡大 コンクール 会員 連続 金賞 受賞 実力 基盤 わき水 昼夜 寒暖 天栄 米価 下落 産地 競争 激化 新潟 魚沼 コシヒカリ 米作り 研究 発足 農家 田んぼ 漢方 生薬 肥料 土壌 改良 農薬 手間 漢方 農法 毎月 方法 生育 状況 会員 交換 震災 福島 原発 事故 放射 汚染 ゼロ 方法 不安 都市 交流 コーディネーター 義元 みか 田んぼ パートナー 制度 企画 消費 パートナー 支援 支援 安心 安全 米作り 返礼 仕組み 制度 動産 会社 建物 社員 パートナー 米作り 食味 分析 鑑定 コンクール 食味 鑑定 主催 研究 会員 震災 金賞 受賞 連続 受賞 漢方 農法 人気 米作り 実力 人気 もと 世界 ブランド スタート 研究 パートナー 制度 発展 解消 研究 岡部 政行 後…
No.00700	2017-05-27	2017	Morning edition, General, Regional	規制 議論 受動 喫煙 規制 強化 飲食 打撃 日本 タバコ 産地 九州 意見 分煙 限界 屋内 全面 禁煙 産業 医科 教授 大和 たばこ 世界 保健 機関 ＷＨＯ 受動 喫煙 ヒト 発がん 結論 日本 研究 喫煙 受動 喫煙 肺がん リスク 受動 喫煙 心筋 梗塞 こうそく 梗塞 死者 報告 受動 喫煙 余地 喫煙 分煙 ドア 開閉 出入り 受動 喫煙 飲食 喫煙 アルバイト 若者 空港 喫煙 専用 清掃 対策 屋内 全面 禁煙 たばこ 立場 屋内 全面 禁煙 かわり 喫煙 程度 路上 喫煙 規制 場所 程度 緩和 囲い 公衆 ゅうえんじょ 設置 費用 たばこ 禁煙 バー スナック 意見 たばこ 時代 喫煙 営業 利益 発生 海外 証明 タバコ 農家 死活 奨励 転作 漢方 最近 新型 たばこ 人気 タバコ 加熱 加熱 たばこ 濃度 物質 物質 周囲 たばこ 新型 たばこ 喫煙 裏返…
No.00701	2017-05-27	2017	Morning edition, General, Regional (Gifu)	催し 四季 甘酒 こうじ 受け付け 美濃加茂 蜂屋 蜂屋 文化 生活 米麹 甘酒 漬けもの 定員 エプロン 三角 持参 みどり Ｏｎｅ Ｃｏ ｉｎ Ｃｏｎｃｅｒｔ バイオリン チェロ 開場 岐阜 芥見 南山 ふれあい ホール バイオリン 奏者 波多野 有紀 チェロ 奏者 真吾 演奏 中学 芥見 音楽 同好 大野 登校 フォーラム 登校 ポイント 多治見 会場 多治見 旭ケ丘 多治見 美濃 協同 組合 会議 岐阜 会場 岐阜 長良 福光 長良 会議 会議 会場 半開 開始 登校 経験 青山 在校 発表 家庭 思春 子育て 希望 専門 スタッフ 個別 申し込み 青山 漢方 知識 安眠 各務原 川島 竹早 内藤 記念 博物 ホール 松浦 薬 薬剤 久幸 先着 事前 申し込み 十字 生活 支援 短期 講習 岐阜 中島 日本 十字 支部 会議 災害 高齢 生活 支援 講習 こころ こころ 架け橋 …
No.00702	2017-05-26	2017	Morning edition, Regional, Local section 2	展覧 つづ Ａｒｔ Ｑｕｉｌｔ 南砺 法林 市立 福光 美術 国内 トップ キルター 富山 石川 作家 アルファベット 文字 デザイン 藤田 久美子 ビーズ 大輪 表現 米永 真由美 トップ キルター ３、４ 富山 森田 圭子 北陸 景色 雪路 出展 観覧 中学 以下 会期 無休 アラブ 音楽 ラビィサリ コンサート 富山 ゆかり 絵画 工芸 富山 本丸 記念 美術 江戸 明治 富山 ゆかり 絵画 工芸 母親 富山 出身 江戸 後期 京都 画壇 活躍 岸駒 幕末 明治 富山 江戸 活躍 狩野 画家 木村 掛け軸 びょうぶ 富山 細工 杣田 一族 貝殻 金銀 薄板 漆工 杣田 青貝 細工 秘伝 なまず 絵柄 城端 蒔絵 まきえ 観覧 以下 解説 催し 富山 薬学 付属 薬用 公開 ３、４ 富山 杉谷 富山 杉谷 キャンパス 薬用 同園 公開 両日 案内 ツアー 生薬 漢方 薬 甘草 当帰 …
No.00703	2017-05-22	2017	Morning edition, Life & Aging	Ｒｅ ライフ 人生 充実 更年 症状 個人 治療 方法 それぞれ 本人 症状 改善 目的 スタート 方法 症状 のぼせ 即効 期待 ホルモン 補充 卵巣 おなか シール タイプ ボディー クリーム ジェル タイプ 主流 ホルモン 補充 体質 使用 薬 選択 必要 指導 もと 使用 ホルモン 補充 乳房 不正 出血 症状 ホルモン 補充 抵抗 精神 落ち込み 症状 漢方 薬 体質 調整 保険 適用 エキス 濃縮 睡眠 薬 気分 不安 薬 対症 メイン ケース 症状 治療 方法 効果 自分 治療 方法 善方 裕美 更年 治療 グラフィック 西森 万希子 エキス剤 抗不安薬 補充療法 漢方薬 更年期障害 ホルモン補充療法 対症療法 睡眠薬
No.00704	2017-05-22	2017	AERA weekly	まさこ ＡＥ ＲＡ 人気 連載 待望 書籍 連載 加筆 対談 音楽 矢野 顕子 漫画 美内 すずえ 俳優 黒木 エッセイスト 小説 阿川 佐和子 映画 監督 是枝 裕和 愉快 個性 方々 しゃべり ご覧 書店 ＡＳＡ 販売 ネット 書店 定価 本体 ページ 開催 スー 博多 トーク 先月 トーク 好評 ジェーン スー 今度 博多 イベント キャリア プラン 資産 形成 悩み モヤモヤ スー ファイナンシャル プランナー 九州 方面 読者 みな 日時 開場 場所 ＪＲ 博多 シティ 会議 アミュ プラザ 博多 博多 ＪＲ 博多 直結 定員 入場 参加 方法 ｎｉｋｋｅｉ ｃｏｍ ｓｅｍｉｎａｒ ｓｅｍｉｎａｒ ａｓｐｘ ＩＤ 受け付け 応募 多数 抽選 当選 メール 招待 案内 通知 開催 妊活 女子 漢方 レッスン 週刊 ＭＯＯＫ からだ 本格 漢方 出版 記念 不妊 治療 前線 漢方 …
No.00705	2017-05-20	2017	Morning edition, Regional (Nara), Local section 1	産地 下市 シャクヤク ガーデン 見頃 栃原 平原 深紅 今月 漢方 薬 原料 同町 本社 建設 機械 リース 会社 大紀 農園 清水 社長 痛み止め 下市 観光 起爆 入園 大紀 農園 菱山 漢方薬 起爆剤
No.00706	2017-05-19	2017	Evening edition	妊活 女子 漢方 レッスン 築地 離宮 ホール ホール 築地 市場 週刊 ムック からだ 本格 漢方 出版 記念 不妊 治療 漢方 タレント 貴美子 専門 対談 ロビー 漢方 限定 予約 抽選 出版 ホーム ページ ａｓａｈｉ ｃｏｍ 知らせ 編集 漢方 不妊治療 電話医療
No.00707	2017-05-17	2017	Morning edition, Regional (Nara), Local section 1	作り 町おこし 宇陀 大宇陀 迫間 大宇陀 万葉 公園 狩り 効能 図鑑 宇陀 魅力 奈良 ＮＰＯ 法人 奈良 元気 プロジェクト 漢方 薬 大和 当帰 加工 販売 宇陀 協議 案内 ヨモギ ドクダミ 参加 雑草 草花 参加 奈良 井上 飛鳥 時代 狩り 思い 菅原 雄太 漢方薬 宇陀市薬
No.00708	2017-05-17	2017	Morning edition, Society	試験 記録 捏造 ねつぞう 医薬 製造 販売 徳島 製薬 会社 日本 漢方 医薬 研究 徳島 川内 医薬 機器 業務 停止 発表 服用 被害 報告 シロップ ワンダー エース 顆粒 かりゅう コラン エース 風邪薬 物質 有無 試験 試験 記録 提出 漢方医 シロップ剤 漢方医薬 日本漢方医薬 医薬品医療 一般用医薬 風邪
No.00709	2017-05-13	2017	Morning edition, Regional (Tajima), Local section 1	但馬 食材 薬膳 料理 養父 八鹿 八鹿 ショッピング タウン ペア 喫茶 オンサルデ 同市 協力 山中 真澄 やぶ 医者 発祥 養父 企画 講師 出身 千葉 在住 管理 栄養 大倉 あやこ 上海 医薬 薬膳 漢方 上海 ハーブ 経営 経験 国内 拠点 レストラン メニュー 作成 管理 栄養 薬膳 指導 養父 大屋 日の出 通商 カンパニー 但馬 醸造 製造 養蜂 ハチミツ 同市 八鹿 在来 大豆 八鹿 浅黄 竹野 海岸 はじめ 野菜 鹿肉 使用 エプロン 茶わん 持参 定員 参加 申し込み 山中 甲斐 俊作 やぶ 医者 発祥 薬膳 山中 真澄 養父 役所 中医 上海中医薬 中医薬
No.00710	2017-05-12	2017	Morning edition, Regional, Local section 1	中国 医学 医学 知識 四季 それぞれ 食材 冊子 暮らし 漢方 薬膳 松江 グループ 四季 ツボ 流れ 食材 解説 親指 行間 こうかん 夏バテ ツボ ナツメ サンザシ 夏バテ 防止 医学 食療 重視 流れ 養生 関心 医学 研究 設立 中国 免許 取得 講師 好評 内容 冊子 公益 信託 しまね ファンド 助成 同市 大庭 出雲 民話 節気 天体 参加 予定 申し込み みのり 冊子 中身 カレンダー 中医 中医学
No.00711	2017-04-29	2017	Morning edition, Regional (Miyagi), Local section 2	食感 水あめ 風味 黄精 あめ 漢方 薬 多年 アマドコロ 抽出 エキス 銘菓 材料 分量 製法 嘉永 創業 口承 もち粉 水あめ 砂糖 アマドコロ エキス 加減 加熱 気温 季節 調節 ２、３ 完成 阿部 淳二 店主 会社 菓子 作り 専門 職人 高齢 引退 阿部 毎日 製造 客層 高齢 税込み 入り 入り セット 県外 発送 長沢 加茂 謙吾 漢方薬
No.00712	2017-04-29	2017	Morning edition, Saitama edition, Regional (Saitama), Local section 2	本物 バッタ 伊勢 エビ 技巧 数々 川越 美術 驚き 明治 工藝 こうげい 川越 主催 公開 会場 入り口 来場 りゅう 置物 全長 エビ 昆虫 写実 手足 本物 置物 本展 タカ カマキリ 公開 蛇行 とぐろ 自由 期間 ポーズ 替え 金工 漆工 明治 時代 工芸 技術 凝縮 国内 機会 ビロード 友禅 写実 表現 魅力 品ぞろい 収集 培安 ソンペイアン 日本 工芸 コレクション 台湾 在住 漢方 薬剤 コレクション 同館 担当 超絶 技巧 目利き 精粋 逸品 職人 明治 工芸 ご覧 休館 開館 中学 以下 会場 撮影 本展 監修 芸大 美術 教授 原田 一敏 ギャラリー トーク 同館 大脇 和明 全長 川越 美術 置物 上目 づかい まなざし 七宝 龍文 漢方薬 漢方薬剤
No.00713	2017-04-25	2017	Morning edition, Regional (Kochi), Local section 1	四国 カ所 霊場 唯一 住職 高知 島田 工夫 調合 詠歌 演奏 仏教 興味 高知 一宮 本堂 男女 僧侶 塗香 ずこう 調合 丁子 桂皮 けいひ 漢方 薬 粉末 香り 釈迦 しゃか 誕生 花まつり 一環 島田 香屋 てら こや 企画 自身 参加 きね 香り 冗談 笑い 先代 住職 将来 髪の毛 覚悟 大正 仏教 学科 周り 学生 男子 周囲 何十 努力 尼僧 卒業 高野 編入 密教 福祉 仏教 教え 詠歌 檀家 儀式 奉納 毎年 演奏 参拝 所属 真言 豊山 住職 任命 四国 ケ所 霊場 香川 善通寺 四国 全体 札所 住職 島田 島田 檀家 美希 僧侶 名前 境内 坊主 案内 住民 まつ毛 高野 時代 卒論 教員 天才 努力 教え ビジネス 言葉 門前 知恵 達弥 調合 参加 言葉 島田 住職 島田 住職 住民 まつ毛 案内 漢方薬
No.00714	2017-04-22	2017	Morning edition, Regional, Local section 2	俳優 黒田 福美 互い じか 本職 ガイドブック 地方 ツアー ソウル 釜山 近年 都市 街並み 風景 個性 感じ 地方 都市 文化 風土 ツアー 慶尚 南道 山清 サン チョン 智異 山麓 チリ ろく 位置 山清 薬材 漢方 間違い 漢方 中国 伝統 医学 漢方 基本 由来 気候 風土 発展 代わり 役者 朝鮮 時代 世紀 活躍 医学 許浚 ホジュン 許浚 朝鮮 医学 宝鑑 編纂 へん 名医 生涯 ドラマ 許浚 義泰 ユウィテ 故郷 山清 許浚 山清 研鑽 けん 山清 通り 世界 伝統 医学 エキスポ 開催 山あい 医学 博物 テーマ 公園 医院 ホテル 施設 満喫 滞在 エキスポ 宝鑑 テーマ パーク 大勢 観光 人気 スポット 売店 漢方 薬材 配合 雑貨 化粧 販売 ショッピング パーク 韓牛 しゃぶしゃぶ ビビンバ 薬膳 食堂 極め付き 朝鮮 時代 ほうふつ 伝統 建築 医院 …
No.00715	2017-04-19	2017	Morning edition, Lifestyle	住宅 リビング ゆりかご 長男 流産 死産 不育 妊娠 悩み 一人 結婚 妊娠 検査 薬 反応 受診 生理 胎児 心拍 確認 流産 検査 胎児 染色 異常 勧め 受診 専門 胎盤 血流 指摘 不育 診断 不育 両親 染色 免疫 異常 半数 不明 血流 改善 アスピリン 漢方 薬 流産 妊娠 継続 薬 妊娠 同時 不安 体調 激変 嘔吐 おうと 血圧 母子 救急 搬送 妊娠 血圧 腎症 分娩 ぶん べん 症状 悪化 電球 明かり 産科 腎臓 内科 妊娠 症状 改善 中絶 同意 夫妻 無言 署名 中絶 手術 意識 胎児 手のひら おなか へその緒 体調 火葬 帰り道 火葬 地蔵 日々 瞬間 退院 新婚 購入 マンション 郊外 戸建て 部屋 一室 最後 部屋 夫婦 生活 妊娠 希望 互い 話題 転居 夫妻 体調 中絶 悲しみ 言葉 理由 妊娠 長男 出産 妊娠 出産 直前 以外 不安 周囲 赤…
No.00716	2017-04-12	2017	Morning edition, Lifestyle	住宅 リビング ゆりかご 長男 流産 死産 不育 妊娠 結婚 妊娠 検査 薬 反応 受診 生理 胎児 心拍 確認 流産 検査 胎児 染色 異常 勧め 受診 専門 胎盤 血流 指摘 不育 診断 不育 両親 染色 免疫 異常 半数 不明 血流 改善 アスピリン 漢方 薬 流産 妊娠 継続 薬 妊娠 同時 不安 体調 激変 嘔吐 おうと 血圧 母子 救急 搬送 妊娠 血圧 腎症 分娩 ぶん べん 症状 悪化 電球 明かり 産科 腎臓 内科 妊娠 症状 改善 中絶 同意 夫妻 無言 署名 中絶 手術 意識 胎児 手のひら おなか へその緒 体調 火葬 帰り道 火葬 地蔵 日々 瞬間 退院 新婚 購入 マンション 郊外 戸建て 部屋 一室 最後 部屋 夫婦 生活 妊娠 希望 互い 話題 転居 夫妻 体調 中絶 悲しみ 言葉 理由 妊娠 長男 出産 妊娠 出産 直前 以外 不安 周囲 赤ちゃん ダメ…
No.00717	2017-04-10	2017	AERA weekly	アエラ リクルート グーグル 応援 プロジェクト セミナー Ｂａｃｋ Ｔｏ Ｗｏｒｋ 夫婦 両立 銀座 会場 復帰 大人 集結 先輩 ママ アプリ カム 復帰 心構え 解説 リクルート ｉｃｔｉｏｎ グーグル カレンダー スケジュール 保育 便り パートナー 共有 方法 グーグル ＷｏｍｅｎＷｉｌｌ プレゼン ＷＯＲＫＯ アエラ ゲスト ＮＰＯ 法人 ｔａｄａｉｍａ 三木 夫婦 コミュニケーション タスク 家事 シェア 提案 ネット ワーキング タイム 復帰 同期 連絡 交換 花粉 不調 カイゼン 本格 漢方 発売 季節 気分 歓迎 風物 花粉 せい 思い 発売 週刊 ＭＯＯＫ からだ 本格 漢方 花粉 漢方 急性 漢方 薬 程度 効果 妊活 特集 漢方 からだ 本格 漢方 定価 本体 ページ 作家 ライブ 山内 マリコ スー トーク ジェーン スー 作家 山内 マリコ 公開 対談 開催…
No.00718	2017-04-07	2017	Shukan Asahi	安倍 政権 絶体 絶命 アッキード 事件 籠池 浮上 安倍 夫妻 不仲 関心 アッキー 官僚 古賀 茂明 ウソ 財務 交渉 記録 存在 安倍 首相 友達 補助 トラブル ワイド 特集 ＷＢＣ ジャパン 症候 給食 おかず スプーン 姫路 デモ 保育 実態 名門 上野 学園 内紛 解雇 処分 ピアニスト 反論 肩すかし 小池 百合子 市場 移転 決着 本田 圭佑 リル 采配 奏功 敵地 ＵＡＥ リベンジ サザン 桑田 激賞 デビュー 半崎 美子 素顔 花崎 淑夫 ルミネ 三越 伊勢丹 改革 路線 否定 鉄道 音楽 対談 青柳 俊彦 ＪＲ 九州 社長 ミュージシャン カシオペア 千葉 富士 節約 分割 きっぷ ＪＲ 学生 時代 先輩 メッセージ 入試 小島 よしお 早大 笑い 芸人 松尾 依里 京大 バイオリニスト タレント 春風亭 一之 日大 芸術 落語 ドキュメンタリー 映画 世界 対談…
No.00719	2017-04-07	2017	Shukan Asahi	認知 難聴 加齢 症状 漢方 薬 改善 ポイント 漢方 加齢 フレイル サルコペニア 筋力 視力 低下 からだ 虚弱 日本 老年 医学 高齢 フレイル 提唱 フレイル 支援 介護 危険 筋力 運動 能力 認知 機能 持久 側面 意味 学会 フレイル 予防 加齢 筋肉 減少 身体 機能 低下 サルコペニア 病態 身体 部分 着目 特徴 症状 日本 医科 東洋 医学 生物 免疫 主任 教授 秀実 東洋 医学 観点 解説 体内 循環 血液 エネルギー 不足 血虚 気虚 病態 血虚 気虚 気虚 血虚 対流 発生 からだ エネルギー 病態 漢方 薬 補血 エネルギー 血虚 筋肉 血液 循環 不足 気虚 対流 エネルギー 不足 血虚 症状 筋肉 けいれん 皮膚 かゆみ 顔色 不良 手足 しびれ 不眠 動悸 健忘 慢性 失血 機能 低下 機能 低下 供給 地黄 補血 治療 筋肉 血液 気虚 症状 息切…
No.00720	2017-04-06	2017	Morning edition, Regional (Kagoshima), Local section 1	愛犬 上野 西郷 隆盛 銅像 西郷 霧島 温泉 ウサギ 狩り 愛犬 薩摩 西郷 逸話 霧島 大犬 申し分 両年 日本 名犬 霧島 国分敷根 職員 大庭 自宅 西郷 手紙 送り先 大庭 定次郎 明治 維新 前後 漢方 薬 調合 販売 人物 西郷 定次郎 礼状 作家 阿井 景子 小説 西郷 定次郎 評判 西郷 嘆願 場面 登場 定次郎 墓石 西郷 定次郎 狩り 想像 同市 立国 郷土 定次郎 交換 火縄 ウサギ 狩り 西郷 服部 英龍 服部 明治 初期 活躍 国分 出身 日本 画家 西郷 霧島 当山 温泉 滞在 物陰 盗み見 イタリア 画家 キヨッソーネ 西郷 いとこ 西郷 肖像 表情 西郷 好み 薩摩 ウサギ 山野 西郷 イト 子孫 鹿児島 西郷 銅像 近く カフェ 店長 若松 西郷 猟犬 名前 薩摩 薩摩 薩摩 保存 薩摩川内 東郷 箱川 政己 三角 特徴 子犬 茶系 成長 黒毛 胡麻 …
No.00721	2017-04-05	2017	Morning edition, General, Section 1	オピニオン フォーラム 社説 社説 米中 首脳 会談 雪崩 事故 教訓 独立 きょう 紙面 都心 地価 バブル トップ テーマ 初回 三菱 地所 淳一 社長 都心 地価 バブル 後藤 正文 音楽 視点 ミュージシャン 後藤 正文 コラム 初回 グラミー 題材 大衆 音楽 東芝 決算 延期 東芝 決算 発表 延期 浮上 延期 上場 維持 銀行 融資 態度 影響 トラ 牧場 違法 取引 温床 トラ 繁殖 漢方 薬 精力 トラ 牧場 アジア 違法 流通 実態 記者 ニュース 忖度 たく 意味 忖度 たく 森友 学園 国有 売却 国会 論戦 言葉 注目 意味 自主 避難 復興 本人 責任 金融 生活 スポーツ 囲碁 将棋 小説 文化 文芸 ＴＶ ラジオ デジタル フィギュア 特集 羽生 選手 優勝 フィギュア スケート 世界 選手 特集 ａｓａｈｉ ｃｏｍ ｉｑｕｅ 購読 日祝 漢方薬 精力剤
No.00722	2017-04-05	2017	Morning edition, Economy	養命 製造 フリーズ かゆ 発売 漢方 食材 野菜 それぞれ 食材 ｋｃａｌ 以下 希望 小売 価格 税抜き 酒製
No.00723	2017-04-05	2017	Morning edition, International	トラ 繁殖 解体 部位 漢方 薬 精力 トラ 牧場 東南 アジア 中国 野生 トラ 激減 密猟 動物 隠れみの トラ 牧場 密売 チョン ブリ タイ 中部 真知 トラ バーツ バーツ 生殖 バーツ タイ 警察 トラ 牧場 押収 捜査 資料 トラ 部位 卸値 トラ タイ ラオス 繁殖 消費 中国 ベトナム タイ 西部 密林 地帯 トラ 撮影 人気 寺院 タイガー テンプル 警察 保護 トラ 死体 毛皮 解体 ナタ 行方 不明 住職 柿色 法衣 象牙 仏殿 門下 僧侶 自分 住職 本人 タイ 中部 牧場 保護 当局 取材 僧侶 飼育 解体 毛皮 慎重 魔よけ トラ 部位 意識 消費 中国 ベトナム トラ 製品 出荷 警察 指摘 動物 密売 ハブ ラオス 牧場 ラオス 牧場 バナセン 赤土 中部 ボリカムサイ 正門 門番 森林 許可 内部 牧場 ラオス ベトナム 動物 共同 運営 政府 報奨 …
No.00724	2017-04-01	2017	Morning edition, General	採算 本業 指摘 売り上げ 確保 本業 相乗 効果 三菱 ＵＦＪ 信託 銀行 分析 アナリスト やり取り 信託 銀行 保険 会社 機関 投資 投資 成長 助言 株価 配当 顧客 資産 増加 投資 対話 スチュワード シップ コード 機関 投資 行動 規範 要素 三菱 ＵＦＪ 信託 投資 対話 専門 知識 アナリスト 投資 役員 面談 意見 交換 冒頭 やり取り 投資 小売 アナリスト 本業 以外 収益 指摘 当初 難色 最終 撤退 三菱 ＵＦＪ 信託 三橋 和之 資産 運用 次長 判断 継続 対話 成功 みずほ フィナンシャル グループ 生命 ホールディングス 資産 運用 部門 統合 発足 アセット マネジメント Ｏｎｅ ワン 重視 取り組み 統治 ガバナンス 課題 対話 持続 成長 要素 リスト アップ 対話 優先 寺沢 責任 投資 対話 即効 薬 漢方 薬 ソフト 対話 対応 必要 …
No.00725	2017-03-30	2017	Digital edition	肉骨 バク テー クラン シンガポール 赴任 赴任 当初 名称 薬膳 料理 肉骨 バク テー シンガポール 名物 料理 マレーシア 発祥 違い わけ マレーシア 発祥 クラン クラン マレーシア 首都 クアラルンプール 港町 発祥 華字 肉骨 看板 人気 肉骨 メシ時 店内 地元 老若 男女 バク テー 注文 テーブル 褐色 スープ 土鍋 豚肉 グルメ シンガポール 助手 スープ 常識 失礼 わけ スープ 漢方 薬 香り 甘み 豚骨 ダシ 後味 店主 テー スーン リー 中国 しょうゆ ベース 骨つき 豚肉 中国 本土 ハーブ にんにく キノコ 一緒 瞬間 コショウ シンガポール バク テー 別物 豚ばら 小皿 中国 しょうゆ テーブル すり下ろし ニンニク 唐辛子 好み 豚肉 白米 ご飯 地元 脂肪 足首 部位 人気 ヨウティヤオ 揚げ 食材 別途 トッピング スープ スープ ドライバ…
No.00726	2017-03-24	2017	Morning edition	砂川 菓子 製造 ホリ 財政 再建 再生 夕張 ふるさと 納税 制度 寄付 安規 社長 札幌 寄付 目録 直道 夕張 贈呈 ホリ 主力 夕張 ピュア メロン ゼリー 発売 記念 寄付 夕張 メロン 農家 徐々 減少 夕張 メロン 基盤 整備 スタート 計画 態勢 底上げ 就農 支援 寄付 社長 贈呈 寄付 夕張 メロン 魅力 アップ 夕張 ふるさと 納税 家具 小売り 大手 ニトリ 漢方 薬 大手 ツムラ 寄付 目録 市長 贈呈 社長 札幌 漢方薬
No.00727	2017-03-19	2017	Morning edition, Education	きょう 授業 飼料 実用 取り組み 話題 近大 マグロ マダイ ブリ 日本 養殖 地球 人口 食料 需要 養殖 漁業 世界 注目 課題 飼料 コスト 原料 魚粉 高騰 代わり 昆虫 活用 研究 コスト 食いつき 松山 養殖 漁業 愛媛 愛南 漁港 いけす マグロ マダイ 町長 三浦 愛媛 農学 教授 建物 町村 合併 部屋 西海 役場 先端 研究 水産 振興 貢献 研究 拠点 ニーズ 一致 研究 三浦 教授 養殖 コスト 飼料 研究 養殖 ブリ マダイ カタクチ イワシ 原料 大豆 かす 魚油 配合 カタクチ イワシ 産地 南米 近年 気候 変動 影響 漁獲 激減 新興 世界 養殖 漁業 魚粉 近年 値上がり 為替 リスク 国産 原料 養殖 国産 動物 たんぱく 昆虫 研究 井戸 篤史 客員 教授 廃棄 大量 育成 各国 研究 研究 一種 ミール ワーム 釣り餌 ペット 爬虫 ちゅう 乾…
No.00728	2017-03-15	2017	Morning edition, Regional (Iga), Local section 1	前句 まえ さらし ひばり 花見 女子 おなご だち 芭蕉 クローバー みつけ ねがいごと 伊賀 上野 小６ 浦上 元気 土筆 つくし 土手 整列 伊賀 柘植 中２ 植木 木の芽 伊賀 上野 田端 松岡 信良 都をどり 掛け声 池田 太田 省三 飛行 かすみ 伊勢 御薗 高山 孝子 応募 芭蕉 言葉 門人 土芳 冊子 付け おもかげ 景気 解説 最初 古事 古歌 準拠 付け 前句 人物 場所 事柄 推量 思いなし クローバー 都をどり 飛行 みな 行楽 発想 景気 付け 土筆 木の芽 元気 いっぱい 景色 客観 描写 挙句 あげく 前句 びさし 薬屋 きぐ すり 越人 じん 馳走 ちそう やせ ひなき 芭蕉 解説 ヒント 貞享 じょうきょう 更科 さらしな 紀行 深川 芭蕉 門人 越人 歌仙 かり 田舎町 旧家 漢方 薬店 自由 仕方 習い 俳諧 前句 付け 句例 談義 まいり 越人 花…
No.00729	2017-03-11	2017	Morning edition, Regional (Wakayama), Local section 1	追求 専用 外来 和歌山 ろう さい 和歌山 開設 程度 症状 疾病 早期 発見 思い 当時 外来 時期 ２、３ 初診 再診 初診 予約 検査 異常 冷え症 更年 体調 不良 機関 医者 訴え 症状 改善 漢方 治療 他院 発足 民間 ネットワーク 和歌山 イコール 会議 松原 敏美 弁護 参加 部会 メンバー 部会 最近 せっかい 先輩 せっかい アドバイス リーフレット 介護 子育て 支援 制度 アドバイス 会社 義父 介護 悩み 質問 形式 きっかけ 介護 ひとり 介護 意識 介護 みんな 負担 冊子 介護 冊子 制度 延命 治療 最期 エネルギー 必要 後輩 世代 ステップ 後輩 自分 追求 以外 つながり 華道 茶道 ストレス 調子 一人 ひとみ 和歌山 生まれ 医学 博士 和歌山 ろう さい 同市 勤務 専用 外来 運営 専門 呼吸 器内 漢方 民間 ネットワーク 和歌山 イ…
No.00730	2017-03-09	2017	Morning edition, Kyoto prefecture edition, Kyoto edition, Regional (Kyoto), Local section 2	料理 仕方 食感 長芋 今週 精進 ステーキ 西川 和尚 ミネラル ビタミン 長芋 ヤマノイモ 中国 滋養 強壮 漢方 薬 全体 重み 切り口 表面 ハリ ひげ根 切り口 空気 乾燥 保管 ラップ 冷蔵 めど 調理 ポイント 加減 長芋 両面 竹串 半分 半焼き 半焼き 食感 ボリューム ショウガ しょうゆ 味つけ 弁当 具材 森泉 萌香 西川 かわ げんぼう 岐阜 生まれ 同県 瑞龍 専門 道場 修行 妙心 塔頭 東林 右京 住職 東林 精進 料理 精進 料理 淡交 材料 人前 長芋 バター ショウガ 薄口 しょうゆ 大さじ みりん 大さじ サラダ 大さじ 片栗粉 大さじ 長芋 ぬめり 輪切り ショウガ 千切り すりおろし フライパン サラダ 長芋 両面 弱火 バター 長芋 調味 ショウガ 水溶き 片栗粉 とろみ 長芋 動画 デジタル ｃｏｍ ｃｕｌｔｕｒｅ ｋｙｏｔｏ ｓｐ 漢方薬
No.00731	2017-03-02	2017	Morning edition, Regional, Local section 2	展覧 マイケル 絵画 早良 藤崎 スペース ＭＯＰ 音楽 モットー アトリエ 主宰 宗像 敏男 長男 健児 親子 絵画 油彩 版画 鉛筆 販売 休み 木津 渡辺通 ホテル ニュー オータニ 博多 日動 画廊 洋画 技法 ミックス 木津 マジック 販売 宗次郎 アンティーク とんぼ アクセサリー ガラス 太古 通り ギャラリー 創作 アクセサリー テーマ 制作 古代 とんぼ トルコ 珊瑚 販売 小品 通り 村岡 ギャラリー 有志 絵画 彫刻 販売 絵画 統一 最小 サイズ 表現 挑戦 アザミ びいどろ 工芸 生革 ビーズ 組み合わせ 通り 紳士 シノハラ ギャラリー セル バッグ 財布 ブローチ 販売 アザミ 工芸 主催 イタリア 美術 ドローイング 渡辺通 メゾン ドール 宇久 画廊 出身 彫刻 ケイ イタリア 作家 パステル アクリル 販売 休み 古畑 雅規 ＢＯＸ クレイ アート 北…
No.00732	2017-03-02	2017	Morning edition, Regional (Nagasaki), Local section 2	イベント 定期 上映 興善町 市立 図書 目的 ホール 友情 テーマ 上映 スタンド バイ・ミー 字幕 シャーロット おくりもの 字幕 吹き替え 図書 学生 バンク 学生 譲渡 上町 福祉 協議 卒業 着用 学生 寄付 必要 家庭 提供 寄付 学生 提供 希望 試着 サイズ 調整 本人 同伴 印鑑 持参 参加 希望 事前 メール ｃｒａｎｅｈａｒｂｏｒ ｈａｒ ｂｂｉｑ フリー スクール クレイン ハーバー チャレンジ サイエンス ４、５ 各日 油木 プラ コップ コースター 中学 以下 各回 参加 希望 多数 抽選 リトル キャンプ 雲仙 千々石 県立 千々石 少年 小学 ３、４ はんごう 炊さん 観察 クラフト 野外 服装 筆記 雨具 軍手 持参 先着 事前 マテ 魚貝 まつり 佐世保 針尾北町 浦頭 埠頭 広場 海鮮 バーベキュー 水産 販売 正午 針尾 マテ貝 つかみ取り 開催 …
No.00733	2017-02-27	2017	Morning edition, Regional (Okayama), Local section 1	週末 美観 雑貨 ショー ウィンドー 引き戸 入り口 レトロ 横書き 源十郎 商店 創業 明暦 江戸 時代 初期 薬種 紀伊國 創業 幕末 勤王 志士 支援 いち 備中 義人 倉敷 名物 菓子 明治 時代 当時 大坂 屋号 源十郎 商店 源十郎 日本 孤児 岡山 孤児 石井 十次 じゅう 支援 昭和 初め 栄養 補給 労研 饅頭 ろう けん まん 製造 販売 新築 本館 当時 木造 倉敷 社名 エバ ルス 本社 広島 当時 社長 斎藤 倉敷 青陵 同窓 再会 旧友 倉敷 市街 活性 計画 林家 経営 理念 建物 外観 家賃 固定 資産 創業 貸与 本館 林家 母屋 江戸 時代 雑貨 カフェ デニム 衣料 営業 改装 担当 建築 見せ物 生き物 はり 補強 木製 筋交 すじ 加工 空間 新旧 共存 流れ 開業 赤字 施設 信行 先人 暮らし 三浦 源十郎 商店 ＪＲ 倉敷 徒歩 本館 入場…
No.00734	2017-02-24	2017	Morning edition, Regional, Local section 1	東山 動植物 名古屋 千種 早春 花々 来園 香り 黄色 特徴 シン ロウバイ 下旬 漢方 フクジュ 上旬 見頃 ピーク シン ロウバイ フクジュ
No.00735	2017-02-23	2017	Morning edition, General	夕張 財政 再生 計画 見直し 概要 議会 今後 総額 都市 拠点 整備 子育て 支援 項目 展開 項目 着手 再生 道筋 計画 変更 総務 同意 必要 来月 上旬 提出 再生 夕張 地方 総合 戦略 策定 実施 方針 若者 定住 子育て 支援 認定 こども 整備 中学 持続 まちづくり 計画 公表 拠点 複合 施設 整備 市営 住宅 再編 市立 移転 改築 住民 負担 軽減 財政 破綻 はたん 超過 税率 個人 均等 標準 職員 大量 退職 行政 機能 低下 指摘 職員 給料 削減 緩和 人材 確保 市長 給料 削減 人件 圧縮 財源 確保 緩和 職員 市長 給料 水準 最低 歳入 家具 大手 ニトリ ホールディングス ふるさと 納税 寄付 市内 グループ 会社 漢方 薬 大手 ツムラ 制度 寄付 観光 施設 売却 各種 基金 取り崩し 補助 制度 活用 部分 財源 確保 メド 不足 …
No.00736	2017-02-18	2017	Morning edition, Regional (Hiroshima), Local section 2	ケア 高齢 福祉 施設 音楽 活用 痛み 不安 音楽 効果 専門 音楽 キー ワード 松江 緩和 ケア 病棟 ラウンジ 音楽 ゆかり デジタル ピアノ 演奏 活躍 デュオ シモンズ 恋人 入院 リクエスト 最初 ベッド 姿勢 付き添い 様子 音色 部屋 ベッド いす ピアノ 看護 世話 食べ物 しゃべり 様子 ピアノ 今度 スピッツ テンポ 付き添い 演奏 毎週 しゃべり 松江 出身 武蔵野 音大 吹奏 入院 見舞い 屋上 フルート 練習 後ろ 気分 原点 資格 取得 採用 新設 緩和 ケア 病棟 自分 鍵盤 楽器 院内 両手 ボタン 和音 オート ハープ 楽器 広がり 音楽 距離 以来 看護 提案 同意 出番 病室 個別 一緒 勤務 作業 坂本 聖也 作業 音楽 プラス 同時 リハビリ 効果 期待 看護 師長 池田 貴美江 人間 音楽 存在 ＱＯＬ 生活 維持 貢献 評価 個別 ケア …
No.00737	2017-02-18	2017	Morning edition, Education	最近 ニュース クイズ 燃料 国内 電力 メルトダウン 炉心 溶融 福島 原発 原子 圧力 容器 直下 遠隔 カメラ 発見 燃料 取り出し 廃炉 作業 難航 作業 足場 足場 ボトル 入り 高価 治療 薬 ハーボニー 偽造 ボニー 治療 薬 発売 効果 期待 時点 偽造 正規 ボトル ビタミン 漢方 薬 本物 混在 答え デブリ 肝炎 本社 発行 朝刊 最終 記事 作成 型肝炎 漢方薬 治療薬 ビタミン剤
No.00738	2017-02-17	2017	Morning edition, Kyoto prefecture edition, Kyoto edition, Regional (Kyoto), Local section 2	漢方 薬 原料 動き 国内 製薬 会社 大半 中国 国内 視線 日本 中山間 研究 取り組み 福井 遊休 農地 試験 初旬 福井 高浜 京都 舞鶴 葉山 ふもと 高浜 職員 ボランティア 地元 社員 強壮 解熱 薬効 カイケイ ジオウ 収穫 前後 参加 歓声 独立 葉山 固有 オオキンレイカ 薬用 自生 地元 関西 電力 高浜 原発 産業 検討 生薬 医薬 基盤 研究 協定 町内 カ所 遊休 農地 試験 職員 農家 指導 助言 エビスグサ ゲンノショウコ 平方 背景 国内 製薬 国産 関心 生薬 国内 生薬 中国 近年 中国 需要 自生 減少 価格 上昇 傾向 建次 欧米 人気 今後 安定 確保 リスク 将来 日本 確保 動き 高浜 試験 供給 野瀬 町長 山地 山間 まち 規模 展開 限界 高浜 供給 想定 育苗 整備 富山 先進 ブランド 医薬 メーカー 富山 加工 研究 先進 薬用…
No.00739	2017-02-17	2017	Morning edition, Regional (Tajima), Local section 1	養父 当初 予算 発表 会計 当初 会計 会計 合計 緊縮 農業 特区 取り組み はじめ 農家 民間 保育 支援 広瀬 栄市 地方 創生 実行 元年 位置 漢方 薬 未来 効果 未来 投資 予算 開会 議会 提案 活躍 まち ひと しごと ふるさと 創生 市政 テーマ 移住 定住 促進 雇用 創出 基本 施策 踏襲 とおり 甲斐 俊作 まち 子育て 移住 サポート 拠点 年中 無休 体制 窓口 設置 所得 新婚 世帯 引っ越し 費用 敷金 補助 農地 空き家 購入 農業 機具 補助 農地 未満 卒業 養父 居住 意思 若者 修学 奨学 拡充 チャレンジ まち 耕作 放棄 再生 経費 支援 有機 ＪＡＳ 認証 ＧＡＰ 取得 支援 但馬 耕畜 連携 流通 システム 確立 農業 競争 強化 廃校 活用 設置 産業 支援 施設 管理 養父 ＤＭＯ 推進 活性 全体 計画 策定 電車 復活 運行 …
No.00740	2017-02-16	2017	Digital edition	ジェネーバ オランダ 南部 スキー ダム 年始 欧州 各地 最後 ひと言 アムステルダム バー ジェネーバ ジェネーバ ジン 起源 アルコール 度数 ブリュッセル 機内 ジン ジン ジェネーバ ジュニパー ベリー ネズ 香り 風光 明媚 めいび 世界 遺産 世界 名画 郷土 料理 酒屋 みやげ ジェネーバ 最近 日本 ジン 人気 ジン 起源 オランダ 南部 ロッテルダム 郊外 スキー ダム ジェネーバ 博物 スキー ダム 市街 運河 れんが 蒸留 オールド スキー ダム 博物 蒸留 ロナルド モル ジェネーバ モル ジェネーバ オランダ 世紀 ごろ 製造 一説 当時 欧州 伝染 ペスト 流行 同国 西部 ライデン シルビウス 教授 化学 薬 そう ネズ 日本 中国 漢方 薬 高価 当初 上流 階級 航海 時代 オランダ 船乗り マラリア 熱病 対策 スキー ダム ごろ ジェネーバ ジェネ…
No.00741	2017-02-08	2017	Morning edition, Regional, Local section 1	漢方 薬 原料 動き 国内 製薬 会社 大半 中国 国内 視線 日本 中山間 研究 取り組み 福井 遊休 農地 試験 初旬 福井 高浜 京都 舞鶴 葉山 ふもと 高浜 職員 ボランティア 地元 社員 強壮 解熱 薬効 カイケイ ジオウ 収穫 前後 参加 歓声 独立 葉山 固有 オオキンレイカ 薬用 自生 地元 関西 電力 高浜 原発 産業 検討 生薬 医薬 基盤 研究 協定 町内 カ所 遊休 農地 試験 職員 農家 指導 助言 エビスグサ ゲンノショウコ 平方 背景 国内 製薬 国産 関心 生薬 国内 生薬 中国 近年 中国 需要 自生 減少 価格 上昇 傾向 建次 欧米 人気 今後 安定 確保 リスク 将来 日本 確保 動き 高浜 試験 供給 鳥取 振興 支援 医薬 メーカー 富山 加工 研究 先進 薬用 指導 設置 ノウハウ 加工 技術 研究 指導 日中 国交 正常 以降 中国 輸入…
No.00742	2017-02-05	2017	Morning edition, Special feature	漢方 薬 やく みんな イメージ 中国 ちゅうごく 薬 じつ 最近 さいきん 治療 りょう 先端 さいせん りょう 本当 ほんとう しくみ 先端 活用 風邪 かぜ 漢方 薬 やく 葛根 じつ やく まえ かた 中国 ちゅうごく 古典 傷寒 しょう かが ショウガ カッコン しょくぶつ 漢方 薬 やく 原料 げんりょう しょくぶつ 鉱物 こうぶつ シソ サンショウ しょくぶつ カキ セミ 漢方 薬 やく れきし 中国 ちゅうごく 医学 がく 日本 にほん 世紀 せい 朝鮮 半島 ちょうせん はんとう つた 日本 にほん 風土 気候 日本 にほん 体質 いしつ 発展 はってん れきし 漢方 薬 やく りょう 先端 さいせん 治療 りょう 薬 みや 下痢 げり せい つづ 漢方 薬 やく 一緒 いっしょ しみ 牛車 腎気 薬 ざい 半夏 瀉心 薬 下痢 げり 漢方 薬 やく 効果 しくみ しい…
No.00743	2017-02-02	2017	Morning edition, Society	高額 肝炎 治療 薬 ボニー 配合 偽造 奈良 厚生 労働 中身 分析 結果 市販 ビタミン 漢方 薬 発表 肝炎 治療 薬 ソバ ルディ 本物 ハーボニー 混在 錠剤 ボトル 正規 何者 中身 警視 事情 厚労 奈良 連携 偽造 流通 ルート 特定 卸売 ボトル 発見 偽造 偽造 服用 ケース 確認 偽造 中身 本分 分析 関西 メディコ 奈良 運営 薬局 チェーン 偽造 製造 ギリアド・サイエンシズ ビタミン 残り ソバルディ ソバ ルディ 風邪 漢方 薬 青竜 しょうせい りゅう 本物 ハーボニー 混在 都内 卸売 分析 ビタミン ハーボニー 薬価 ソバ ルディ 服用 公費 助成 自己 負担 原則 所得 最大 厚労 偽造 都内 卸売 個人 複数 卸売 最初 卸売 以外 年明け 以降 購入 外箱 添付 文書 黒田 壮吉 ハーボニー 流通 ルート 型肝炎 型肝炎治療 漢方薬 治療薬 型…
No.00744	2017-02-01	2017	Morning edition, Regional, Local section 2	雄一郎 試験 フラット 昨日 睡眠 不足 解消 ベッド 今頃 シー 秘書 アン マリー 墓参り 昨日 ポール シー 野中 烏犀 うさ ばあ ばあ シー 育て ハマ 仲間 野中 ヨネ シー 手元 烏犀 漢方 薬 始終 雄一郎 烏犀 先祖 パリ 幕末 慶応 パリ 万国 博覧 佐賀 派遣 一人 十字 設立 佐野 常民 一人 物産 販売 担当 野中 右衛門 渡欧 反対 仏国 フランス 極楽 往生 パリ 到着 直後 ホテル 本当 客死 遺体 パリ ペール＝ラシェーズ 墓地 埋葬 ショパン ピアフ カラス 埋葬 パリ 最大 墓地 ごろ 雄一郎 アン マリー シー 疲労 困憊 こんぱい 様子 場所 プロムナード 散歩 アン マリー 先導 花束 シー 手前 シー 料理 講習 茶がゆ おろし 実習 パリ 今日 なか アン マリー 日本 料理 茶がゆ ホテル 最終 ホテル クリスチャン ディオール バッグ …
No.00745	2017-01-31	2017	Morning edition, Regional, Local section 1	漢方 薬 原料 動き 国内 製薬 会社 大半 中国 国内 視線 日本 中山間 研究 取り組み 遊休 農地 試験 福井 初旬 高浜 京都 舞鶴 葉山 ふもと 高浜 職員 ボランティア 地元 社員 強壮 解熱 薬効 カイケイ ジオウ 収穫 前後 参加 歓声 独立 葉山 固有 オオキンレイカ 薬用 自生 地元 関西 電力 高浜 原発 産業 検討 生薬 医薬 基盤 研究 協定 町内 カ所 遊休 農地 試験 職員 農家 指導 助言 エビスグサ ゲンノショウコ 平方 背景 国内 製薬 国産 関心 生薬 国内 生薬 中国 近年 中国 需要 自生 減少 価格 上昇 傾向 建次 欧米 人気 今後 安定 確保 リスク 将来 日本 確保 動き 高浜 試験 供給 野瀬 町長 山地 山間 まち 規模 展開 限界 高浜 供給 想定 育苗 整備 先進 ブランド 富山 医薬 メーカー 富山 加工 研究 先進 薬用 指導…
No.00746	2017-01-31	2017	Morning edition, Regional (Tottori), Local section 1	漢方 薬 原料 動き 国内 製薬 会社 大半 中国 国内 視線 日本 中山間 研究 取り組み 遊休 農地 試験 福井 初旬 福井 高浜 京都 舞鶴 葉山 ふもと 高浜 職員 ボランティア 地元 社員 強壮 解熱 薬効 カイケイ ジオウ 収穫 前後 参加 歓声 独立 葉山 固有 オオキンレイカ 薬用 自生 地元 関西 電力 高浜 原発 産業 検討 生薬 医薬 基盤 研究 協定 町内 カ所 遊休 農地 試験 職員 農家 指導 助言 エビスグサ ゲンノショウコ 平方 背景 国内 製薬 国産 関心 生薬 国内 生薬 中国 近年 中国 需要 自生 減少 価格 上昇 傾向 建次 欧米 人気 今後 安定 確保 リスク 将来 日本 確保 動き 高浜 試験 供給 野瀬 町長 山地 山間 まち 規模 展開 限界 高浜 供給 想定 育苗 整備 先進 ブランド 富山 医薬 メーカー 富山 加工 研究 先進 薬用…
No.00747	2017-01-25	2017	Evening edition	たけし エンターテインメント みんな 家庭 医学 告白 ＣＭ 最近 内臓 脂肪 防風 通聖 半年 体重 薬 漢方 薬 放送 みんな 家庭 医学 名医 漢方 不調 解消 特集 漢方 薬 厚生 労働 基準 そう ドラッグストア 自分 薬 自分 体質 そう 判別 名医 手鏡 準備 ご覧 漢方 薬 ツボ 治療 世界 保健 機関 ＷＨＯ ツボ 全身 番組 冷え症 肩こり 便秘 効果 ツボ 症状 悩み テレビ ツボ ご覧 ちなみ 冒頭 告白 効果 個人 了承 プロデューサー 和樹 体質 手鏡 用意 ご覧 ツボ治療 漢方薬 防風通聖散
No.00748	2017-01-23	2017	Morning edition, Regional, Local section 1	漢方 薬 原料 動き 国内 製薬 会社 大半 中国 国内 視線 日本 中山間 研究 取り組み 先進 ブランド 富山 医薬 メーカー 富山 加工 研究 先進 薬用 指導 設置 ノウハウ 加工 技術 研究 指導 日中 国交 正常 以降 中国 輸入 産地 減少 技術 蓄積 結果 近年 中山間 シャクヤク 希望 農家 面積 品種 普及 ブランド シャクヤク 品目 選定 課題 中国 価格 安定 品質 確保 加工 作業 販路 確保 医薬 原料 メーカー 基準 クリア 必要 収穫 保存 熟成 乾燥 品目 加工 手間 大江 上席 専門 富山 失敗 経験 ノウハウ 技術 継承 富山 医薬 メーカー 研究 薬用 作物 実用 研究 医薬 活用 産官 連携 研究 県庁 プロジェクト チーム 設置 実証 試験 病害虫 発生 技術 確立 鳥取 ハトムギ エキナセア 薬用 作物 傾向 カ年 計画 薬用 作物 振興 対…
No.00749	2017-01-18	2017	Morning edition, Kanagawa edition, Regional (Kanagawa), Local section 2	平塚 ＪＲ 平塚 北側 商店 店主 講師 知識 暮らし ノウハウ まち ゼミ 北側 商店 昨秋 開業 大型 商業 施設 ららぽーと 湘南 平塚 危機 駅近 キラ キラ 商店 愛称 専門 特徴 前面 取り組み まち ゼミ 暮らし 提供 商店 目的 原則 以下 人数 参加 材料 店内 薬局 生薬 漢方 薬 講義 生活 道具 土鍋 ご飯 料理 学生 家庭 サイズ アップ 方法 受講 希望 各店 平塚 商店 連合 飯尾 遠藤 雄二 漢方薬
No.00750	2017-01-18	2017	Morning edition, Regional (Nara), Local section 1	漢方 薬 大和高田 製薬 会社 大峰 薬品 工業 交通 遺児 寄付 交通 事故 社長 社員 寄付 当時 交通 事故 会社 社長 代わり 祖母 会社 切り盛り 会社 経験 交通 事故 父母 寄付 社員 賞与 支給 社内 募金 社員 有志 寄付 過去 最高 募金 福祉 協議 交通 遺児 就学 援助 支給 協議 寄付 大和高田 役所 協議 市長 安全 生活 一助 協議 設立 市内 住民 交通 遺児 入学 就学 援助 支給 支給 支給 寄付 残高 今後 通学 安全 対策 活用 寄付 使い道 検討 松永 和彦 寄付 社長 大和高田 役所 漢方薬 大峰堂薬
No.00751	2017-01-13	2017	Morning edition, Regional, Local section 2	新年 当番 公園 巡回 らん 温室 水戸 徳川 由来 ラン 満開 開閉 室温 湿度 調整 作業 夕方 霜よけ カバー 暖房 機器 点検 翌朝 寒気 風邪 漢方 薬 葛根 食事 ビタミン 我が家 温室 シークワーサー ミカン ミカン ヒラミレモン 檸檬 沖縄 自生 果実 沖縄 方言 シー クワーサー 意味 そう 直径 ピンポン オレンジ 収穫 レモン 酸味 完熟 ミカン 代々 縁起 果樹 温室 管理 部分 有機 肥料 果実 ビタミン クエン 果汁 分析 ノビレ チン 予防 期待 暗示 風邪ひき 事件 シークワーサー 元気 誓い 水戸 公園 西川 綾子 コラム 掲載 漢方薬
No.00752	2017-01-12	2017	Morning edition, Regional, Local section 2	相撲 取材 担当 両国 関東 震災 空襲 悲劇 石碑 悲しみ 笑顔 両国 和服 華やぎ にぎわい 相撲 江戸 明治 仮設 小屋 回向 時代 明治 末年 常設 両国 国技 時代 蔵前 両国 国技 時代 時代 相撲 両国 回向 時代 抜井 規泰 初春 青空 やぐら 太鼓 緑青 屋根 印象 国技 始まり 相撲 場所 関取 しこ名 のぼり 和服 笑顔 木戸 風景 相撲 両国 部屋 墨田 毎朝 路地 力士 稽古 浴衣姿 力士 街角 肉まん 両国 江戸 博物 竹内 前館 祈り エンターテインメント モザイク 両国 悲劇 死者 日本 最悪 火災 明暦 大火 隅田 両国 湿地 両国 江戸 浅草 江戸 盛り場 大火 犠牲 回向 本多 将敬 住職 供養 戦争 災害 身元 不明 犠牲 石塔 本堂 大火 供養 回向 横死 満智子 祈り 回向 娯楽 殿堂 本多 住職 寺院 秘仏 江戸 披露 開帳 毎日 縁日 にぎ…
No.00753	2017-01-07	2017	Morning edition, Regional (Kumamoto), Local section 1	文部 薬用 システム 熊本 提案 補助 採択 研究 施設 整備 施設 拠点 連携 研究 投入 技術 実証 拠点 整備 募集 応募 採択 将来 雇用 創出 活性 目標 文科 地震 復興 観点 審査 段階 考慮 熊本 熊本 薬学 キャンパス 研究 拠点 共生 産業 イノベーション 整備 同大 工場 設備 メーカー 平田 同市 国内外 連携 漢方 医薬 原料 薬用 システム 熊本 将来 治療 薬 視野 研究 小田 健司 熊本大薬 治療薬 大薬
No.00754	2017-01-05	2017	Digital edition	シニア 世代 特化 スーパー イオン 葛西 江戸川 想定 売り場 店づくり 訪問 リニューアル オープン 上旬 記者 近く 近く 当時 食料 衣料 生活 雑貨 様子 入り口 ＷＡＬＫＩＮＧ ＣＯＵＲＳＥ ウォーキング コース 文字 コース スポーツ ショップ 書店 楽器 コース 確保 途中 カフェ 読書 スペース 休憩 フロア 一角 カルチャー クラブ 部屋 囲碁 将棋 卓球 ファン 開放 イベント スペース 平方 演歌 歌手 ミニ コンサート 予定 観客 文化 カルチャー 発表 活用 イオン リテール 大島 取締 独り暮らし 高齢 つながり 出会い テーマ 改装 ステッキ 売り場 花柄 チェーン 飾り ステッキ 値段 高級 それぞれ 質感 メガネ サポーター 必要 近く フロア カジノ イメージ ゲーム コーナー メダル ゲーム 衣料 漢方 ショップ 足湯 血管 筋力 測定 食料 フロ…
No.00755	2016-12-22	2016	Digital edition	かまど 井戸 五右衛門 風呂 宮内 庁舎 講堂 暮らし 日本 家屋 ミニチュア 出現 秋篠宮 長男 悠仁 職員 協力 一家 出品 暮らし 細部 精巧 力作 宮内 職員 組合 文化 美術 会場 風景 同展 職員 天皇 皇后 陛下 皇族 出品 毎年 注目 行事 公開 悠仁 お茶の水 女子 付属 暮らし 関心 発案 そう 秋篠宮 誕生 記者 会見 悠仁 時代 時代 人々 暮らし 道具 関心 宮内 悠仁 図鑑 間取り 瓦ぶき 屋根 緑色 台所 かまど 水がめ 小物 制作 そう 台所 ひつ まな板 包丁 しゃもじ 精巧 廊下 素材 こだわり プラスチック 和室 ふすま 鉛筆 富士 会社 ふすま 感心 様子 悠仁 台所 道具 井戸 風呂 今後 部分 制作 そう 悠仁 出品 楽しみ 粘土 針金 片面 角形 信号 歩行 信号 模型 制作 信号 手書き 表町 歩行 自転 専用 表示 宮内 悠仁 信号 電球…
No.00756	2016-12-17	2016	Morning edition, Regional (Nagasaki), Local section 2	連携 研究 研究 施設 島原 ひゃく さと 島原 折橋 完成 開所 島原 九州 運営 三益 えき 製薬 出席 完成 年明け 操業 開始 島原 日本 薬園 島原 薬園 まち 島原 アピール 思い入れ 土地 島原 活用 ブランド 計画 三益 製薬 創業 設立 漢方 生薬 専門 補助 九大 中国 遼寧 中医 薬大 連携 研究 島原 農業 農園 試験 将来 地元 農家 契約 視野 当面 本社 出向 社員 スタート 今後 島原 農高 地元 雇用 計画 大森 清美 社長 島原 国内外 アピール 島原 活性 決意 完成 施設 平屋 平方 舞田 正人 開所 あいさつ 大森 清美 社長 島原 完成 島原 旧島原藩薬 医薬 日本三大薬 中医薬 大薬 遼寧中医薬 三益製薬
No.00757	2016-12-15	2016	Morning edition, Regional (Wakayama), Local section 1	インド 原産 観賞 かんきつ 仏手 田辺 収穫 シーズン 今季 台風 影響 不作 傾向 楕円 だえん 合掌 香り 正月 飾り 茶席 生け花 重宝 食用 生食 砂糖 乾燥 漢方 薬 ＪＡ 紀南 京阪神 名古屋 関東 市場 出荷 市内 産直 販売 紀伊 民報 漢方薬
No.00758	2016-12-14	2016	Morning edition, Economy	漢方 薬 大手 ツムラ 熊本 あさぎり 漢方 薬 原料 薬用 拠点 国内 生薬 需要 拡大 対応 同町 加工 施設 来年 操業 本格 予定 ツムラ 北海道 高知 国内 カ所 拠点 あさぎり カ所 中国 九州 地方 漢方 医学 国内 産生 薬 需要 加工 施設 平方 建設 費用 同町 人吉 球磨 広域 行政 組合 負担 地元 農家 合同 会社 施設 洗浄 乾燥 生薬 全量 ツムラ 出荷 ツムラ 合同 会社 施設 使用 支援 加工 施設 起工 ツムラ 社長 人吉 球磨 生薬 期待 あさぎり 人吉 球磨 風邪 漢方 薬 配合 ミシマ サイコ 農家 今後 見込み 以下 知覧 哲郎 漢方医 大学病院 漢方薬 漢方医学 国内産生薬
No.00759	2016-12-03	2016	Evening edition, Society	民間 会社 発表 魅力 ランキング 連続 下位 茨城 魅力 統計 係長 沢知 茨城 統計 テーマ ライト ノベル 企画 書籍 取り組み 先月 総務 創設 自治 統計 利活用 表彰 受賞 ライト ノベル 世界 統計 かぞえうた 茨城 モデル 架空 イヴ ラキ 舞台 ファンタジー 国王 後継 候補 国民 総数 冒険 統計 メロン アンコウ 特産 登場 実際 統計 データ コラム 農業 産出 レンコン ピーマン 工場 立地 面積 電気 洗濯 生薬 漢方 出荷 茨城 データ 統計 配属 吉沢 フェイス ブック ＦＢ ツイッター 統計 アカウント 統計 発信 若手 職員 チーム 発足 アカウント プロフィル 画像 若者 受け イラスト アイデア 一環 画像 連動 小説 吉沢 整備 若手 クリエーター 仕事場 いばらき クリエイターズハウス がらす インターネット 投稿 小説 サイト 連載 依頼 筑…
No.00760	2016-12-03	2016	Morning edition	記者 賢司 手術 闘病 様子 連載 区切り 主治 舩越 対談 発見 治療 思い 告知 原則 治療 理解 必要 舩越 告知 知識 宣告 告知 原則 舩越 治療 現実 必要 事実 進行 手術 疑い 信頼 悪化 利益 状況 段階 最終 理解 告知 周り 自分 告知 舩越 余命 半年 以内 状況 告知 慎重 対応 必要 治療 手段 手術 大腸 外側 細胞 腹膜 播種 はしゅ 途中 ダメ 舩越 手術 評価 診断 意味 安心 手術 腹腔 細胞 検査 悪性 細胞 腹膜 播種 リスク 否定 経過 判断 楽観 悲観 手術 舩越 直腸 切除 手術 極端 わけ 当時 外科 先生 希望 納得 標準 治療 病状 判断 必要 舩越 標準 治療 舩越 本人 大腸 標準 治療 大腸 閉塞 へいそく 人工 肛門 もん 大腸 ステント 手段 治療 食事 悲惨 結果 消化 標準 治療 舩越 標準 治療 程度 安全 治療 標準…
No.00761	2016-12-01	2016	Morning edition, Regional (Wakayama), Local section 2	香り 一面 うなぎ かば焼き 七味 唐辛子 材料 山椒 さんしょう 香り 辛み 特徴 日本 香辛 海外 愛好 輸出 落葉 低木 ミカン 品種 ぶどう 山椒 果実 辛み ブドウ 高級 品種 山椒 日本 各地 和歌山 面積 日本 なか 有田川 清水 ぶどう 山椒 山間 斜面 収穫 中旬 果実 佃煮 つくだに 収穫 収穫 果実 乾燥 香辛 漢方 薬 取材 佃煮 山椒 青山 収穫 山間 辺り 一面 香り 農家 柳生 敏子 漢方薬
No.00762	2016-12-01	2016	Morning edition, Regional, Local section 1	唐津 旅館 ホテル 冬場 観光 目玉 考案 唐津 薬膳 披露 それぞれ 地元 山海 味つけ 客寄せ 足並み 追求 誕生 参加 豆腐 すっぽん鍋 ぼたん ブタ しゃぶ 寄せ鍋 共通 宿泊 施設 市内 漢方 薬局 監修 ブレンド 生薬 ハス ユリ 配合 リラックス 効果 ブレンド ショウガ 紅花 免疫 ブレンド 企画 段階 かかわり 生薬 調合 薬剤 入江 美穂 宿泊 施設 利益 わけ 心身 元気 もてなし 薬膳 提供 今月 来年 事前 予約 必要 唐津 旅館 協同 組合 原口 晋也 松原 ホテル 薬膳 ブランド 養殖 唐津 サバ 漢方薬 唐津薬
No.00763	2016-11-28	2016	Evening edition	日立 造船 機能 材料 推進 バイオ マテリアル グループ 吹田 キャンパス 吹田 一角 緑色 杜仲 とちゅう 飲料 人気 杜仲 原料 プラスチック 原料 素材 トチュウ エラストマー エネルギー 産業 技術 総合 機構 ＮＥＤＯ 委託 後半 杜仲 樹脂 研究 研究 長年 ドクター トチュウ 杜仲 重量 樹脂 タテ 樹脂 ゴルフ ボール プリンター 原料 品種 大量 必要 中国 農園 訪問 回数 山西 自社 農園 近く 外装 樹脂 ゴルフ ボール 販売 予定 実用 プリンター 樹脂 造形 日立 造船 杜仲 入社 広島 因島 配属 当時 円高 造船 不況 ただ中 撤退 フロア 状況 会社 因島 杜仲 漢方 薬 血圧 効果 意気 志向 ブーム 売り上げ 多角 成功 事例 評価 特定 保健 トクホ 認定 血圧 アピール 各地 消費 好み 北海道 九州 宣伝 辞苑 杜仲 学生 時代 大量 研究 …
No.00764	2016-11-24	2016	Morning edition, International	漢方 薬 かんぽ 日本 にほん 伝統 医学 がく 漢方 しょくぶつ 鉱物 こうぶつ 動物 どうぶつ ふた いじょう 薬 ばか 葛根 しゅるい しょくぶつ Ｆｕｊｉｋｏ Ｐｒｏ 漢方薬 伝統医学
No.00765	2016-11-24	2016	Morning edition, Culture	主人 痘痕 あばた づら 維新 いっしん まえ あばた 大分 流行 そう 日英 同盟 今日 いさ 時候 あばた 衰退 人口 増殖 比例 将来 医学 統計 精密 結論 ごう うたがい 余地 名論 現今 地球 あばた 生息 人間 交際 区域 打算 人間 一人 一人 主人 はな 主人 たび 因果 臆面 おくめん 世紀 空気 呼吸 あばた 二の腕 昨今 自慢 あばた 体面 あばた 自身 違い 党勢 不振 落日 中天 挽回 ばんかい 意気 横風 占領 あばた 軽蔑 けいべつ 流俗 万古 不磨 集合 じん 尊敬 凸凹 でこぼこ しい 欠点 主人 小供 牛込 うしごめ 山伏 やまぶし 浅田 宗伯 あさだ そうはく 漢法 名医 老人 病家 かご そう 宗伯 養子 かご 人力 じん きしゃ 養子 養子 葛根 アンチピリン かご 市中 宗伯 当時 真似 まね 旧弊 亡者 汽車 宗伯 主人 あばた 宗伯 かご…
No.00766	2016-11-21	2016	Evening edition, Society	Ｎｏ． 船場 神農 しんのう 神社 江戸 時代 安永 少彦名 ひこ 神社 少彦名 神社 小学 グループ 三井 住友 銀行 支店 船場 金融 歩み 見聞き 開平 児童 船場 少彦名 神社 ごりょう 神社 難波 神社 祭り 祭り 祭り 意味 少彦名 神社 毎年 神農 児童 質問 道修町 しょう まち 薬屋 始め 運営 薬 安全 宮司 別所 賢一 文政 大坂 コレラ 流行 道修町 薬種 虎頭 雄黄 さっき おうえん 丸薬 張り子 一緒 神農 始まり 漢方 薬 輸入 神経 当時 丸薬 少彦名 神社 くすり 道修町 資料 児童 神農 別所 賢一 漢方薬
No.00767	2016-11-19	2016	Morning edition, Regional (Kumamoto), Local section 1	あさぎり 町内 深田 跡地 薬用 加工 施設 建設 漢方 薬 原料 産地 来秋 本格 稼働 予定 人吉 球磨 農家 あさぎり 合同 会社 施設 洗浄 乾燥 加工 処理 全量 漢方 薬 大手 ツムラ 出荷 三者 立地 協定 国内 製薬 会社 国産 動き 誘致 人吉 球磨 生薬 風邪 漢方 薬 配合 ミシマ サイコ 今後 農家 見込み 加工 施設 鉄骨 平屋 平方 建設 人吉 球磨 負担 着工 来年 完成 操業 本格 予定 処理 地元 雇用 合同 会社 使用 ツムラ 負担 立地 協定 調印 愛甲 一典 町長 念願 人吉 球磨 品質 継続 課題 あいさつ 合同 会社 愛甲 社員 ＴＰＰ 農業 各地 注目 ミシマ サイコ 以外 ツムラ 以下 比較 担い手 確保 評価 戸田 光胤 生薬 本部 マイナー 作物 手間 機械 効率 国内 産地 モデル 出荷 出荷 知覧 哲郎 調印 握手 ツムラ 戸田 光…
No.00768	2016-11-13	2016	Morning edition, Regional, Local section 1	手前 栄養 カレー 研究 伊丹 稲野 学園 学生 考案 カレー 販売 日本 究極 カレー 市場 今後 将来 視野 学生 食堂 提供 検討 カレー 漢方 薬 スパイス 食材 栄養 観点 新設 研究 課題 カレー 注目 学生 指導 一環 研究 学部 募集 チーム 調理 試作 栄養 効果 研究 販売 審査 通過 カレー ホウレン 黄色 野菜 肥満 予防 効果 酒かす 効率 脂質 分解 ココナツ ミルク 学生 販売 仕込み 用意 販売 行列 完売 尚徳 学生 考案 カレー 販売 行列 伊丹 稲野 漢方薬
No.00769	2016-11-09	2016	Evening edition	引退 開き直り 大関 復帰 九州 場所 関脇 幕内 優勝 大関 優勝 大関 感じ 部屋 周辺 騒ぎ 印象 年上 関脇 時期 引退 先輩 パレード 旗手 花道 恩返し 興奮 大関 角界 看板 立場 立ち居 振る舞い 思い 一気 部屋 息子 相撲 大関 昇進 場所 場所 連続 止まり 関脇 転落 成績 大関 活躍 気持ち 足首 ねんざ カド番 大関 転落 場所 復帰 特例 名古屋 場所 戦い 駄目 引退 中日 連勝 到達 場所 お袋 危機 場所 つもり 会場 お袋 一目 意味 申し訳 大関 復帰 成績 低迷 持病 肝臓 悪化 クンロク 大関 ハチ ナナ 大関 マスコミ けが わけ 復調 辛抱 リハビリ 食事 栄養 バランス 漢方 調子 大関 復帰 九州 場所 覚醒 カド番 場所 中日 横綱 輪島 体調 立ち合い 張り手 連発 ひざ 一気 張り手 作戦 理由 前夜 後援 方々 食事 最近 輪島…
No.00770	2016-11-09	2016	Morning edition	ツイッター フェイス ブック インターネット 交流 ソーシャル メディア 世の中 定着 テレビ 登場 ソーシャル メディア 政治 芸能 注目 ソーシャル 誠実 北見 漢方 薬 店長 桜井 大典 だいすけ のど 薬膳 ツイッター つぶやき リツイート 拡散 時期 返信 投稿 北見 桜井 大典 社長 漢方 薬 販売 会社 ミドリ 薬品 イオン 北見 発信 実践 季節 風邪 予防 本業 漢方 薬 中国 医学 専門 アカウント 開設 フォロワー 影響 クラウトスコア 道内 在住 ベスト 営業 意識 影響 苦笑 桜井 時代 留学 きっかけ 米国 ダンス クラブ ＤＪ ＤＪ 気分 自分 ダメ ニーズ 把握 経験 ツイッター ツイッター 桜井 不妊 皮膚 悩み 慎重 配慮 必要 カウンセリング 顧客 信頼 桜井 顧客 ツイッター 自分 意見 相手 意見 否定 意識 現実 世界 ツイッター 共通 誠実 …
No.00771	2016-11-08	2016	Morning edition, Regional (Aomori), Local section 1	弘前 公園 南側 平屋 民家 忍者 屋敷 報道 公開 青森 忍者 顧問 清川 繁人 教授 所有 連絡 民家 青森 会田 秀明 所有 土間 部屋 改築 江戸 末期 建築 どんでん返し からくり 床の間 裏側 スペース 特徴 明治 初期 棟方 嘉吉 人物 当時 地図 弘前 早道 みち 忍者 集団 棟方 統率 江戸 末期 統率 棟方 晴吉 嘉吉 不明 名前 共通 民家 立地 清川 教授 嘉吉 忍者 集団 推測 会田 民家 以前 漢方 薬 商売 忍者 薬 調合 清川 教授 忍者 嘉吉 明治 以降 漢方 薬局 会田 空き家 民家 維持 棟方 子孫 今後 清川 教授 文化 弘前 保存 忍者 屋敷 整備 観光 目玉 孝之 忍者 屋敷 民家 床の間 裏側 スペース 弘前 漢方薬
No.00772	2016-11-08	2016	Morning edition, Regional (Tochigi), Local section 2	幕末 大正 塩谷 発展 医学 足跡 企画 しお さくら 氏家 さくら ミュージアム 荒井 寛方 記念 江戸 時代 明治 時代 喜連川 資料 塩谷 企画 解体 新書 らん 杉田 玄白 喜連川 出身 塩谷 蘭方 医学 医学 発展 企画 江戸 時代 漢方 症状 治療 秘方 農民 種痘 様子 イラスト 日記 塩谷 郡市 協力 実現 企画 連続 しお 宇都宮 種痘 実態 しお こぼれ話 興味 テーマ 用意 詳細 ミュージアム 太郎 漢方医 蘭方医学 処方箋 喜連川病院
No.00773	2016-10-31	2016	Morning edition, Regional, Local section 1	江戸 時代 丹波 山南 和田 和田 漢方 まつり 市立 薬樹 公園 会場 スープ がゆ 仮装 丹波 大声 コンテスト イベント 漢方 活性 住民 実行 毎年 大声 コンテスト 山南 丹波 化石 発見 恐竜 大声 子供 大人 出場 出場 恐竜 かぶり物 サングラス 帽子 仮装 ステージ 登場 おっかあ 大声 子供 漢方 まつり 最高 丹波 和田 小５ 高見 悠太 優勝 菓子 自信 薬膳 コーナー 兵庫 神戸 薬学 学生 入り クッキー 来場 鵜飼 仮装 丹波 大声 コンテスト 出場 丹波 山南 和田 薬草薬 市立薬草薬 兵庫医療
No.00774	2016-10-28	2016	Evening edition	生誕 画家 若冲 京都 かかわり 注目 出版 公開 展覧 京都 左京 信行 本堂 若冲 花卉 天井 分析 惟雄 のぶお 若冲 出版 本体 出版 信行 天井 方形 落款 直径 画面 草花 若冲 京都 伏見 世紀 半ば 美術 信行 檀家 寄進 同書 分類 光田 重幸 現代 同定 ボタン 朝顔 ユリ 渡来 キョウチク トウ 食用 フジ マメ カンゾウ 漢方 薬用 ハナ トリカブト 光田 江戸 中期 タイム カプセル 信行 天井 公開 今後 公開 未定 生誕 要請 ＬＥＤ 照明 器具 設置 本多 孝昭 住職 堂内 申し訳 左京 京都 美術 びょうぶ 若冲 関西 美術 寺院 個人 所蔵 若冲 京都 かかわり 信行 花卉 天井 公開 申し込み 京都 美術 若冲 京都 ＫＹＯＴＯ 若冲 休館 安部 美香子 惟雄 若冲 出版 若冲 老松 鸚鵡 個人 漢方薬
No.00775	2016-10-28	2016	Morning edition, Culture	逆かさ さか 局部 欠乏 交番 焼打 当時 巡査 警察 町内 一人 医学 診断 警察 逆上 逆上 血液 従前 体内 各部 平均 分配 逆かさ 故人 主人 先君 手拭 てぬぐい 炬燵 こたつ そう 頭寒 足熱 延命 息災 傷寒 通り 手拭 長寿 じつ 坊主 慣用 手段 一所 不住 いっしょ 沙門 雲水 行脚 ゃもんうんすいあんぎゃ 衲僧 樹下 石上 樹下 石上 難行 苦行 のぼせ くそ 秘法 試み 御覧 のぼせ 順序 うたがい 余地 方法 のぼせ 工夫 発明 のぼせ 良方 案出 一概 のぼせ 現象 速断 職業 逆上 逆上 逆上 詩人 詩人 逆上 必要 汽船 石炭 供給 一日 凡人 逆上 気違 異名 気違 家業 世間 仲間 逆上 逆上 インスピレーション インスピレーション 体そう 世間 瞞着 まん ちゃく 製造 逆上 プレートー 逆上 神聖 狂気 神聖 狂気 相手 インスピレーション 発明…
No.00776	2016-10-28	2016	Shukan Asahi	手裏 ドロン スパイ 活躍 忍者 秘密 諜報 奇襲 攻撃 ストレス 肉体 精神 維持 日ごろ 食事 現代 維持 ヒント 忍者 生活 研究 久松 三重 名誉 教授 驚き 忍者 農民 作業 合間 忍者 修行 半農 武士 生活 久松 普段 食事 農民 内容 ベース 粗食 基本 主食 雑穀 ヒエ アワ 雑炊 主食 おかず ぬか 原料 みそ 山菜 野草 バッタ カエル 食事 バランス 普段 白米 ぬか 栄養 最近 雑穀 主食 エネルギー 補給 栄養 昆虫 爬虫 生類 タンパク 栄養 粗食 背景 忍術 体重 事情 身長 基準 不明 体重 限度 忍び 鉄則 普段 質素 栄養 食事 調子 飽食 時代 現代 忍者 生活 習慣 予防 バッタ 断り 普段 食事 コツ エリート 忍者 聖地 三重 伊賀 忍者 料理 現代 アレンジ 提供 飲食 経営 藤林 孝行 白米 雑穀 古代 玄米 タンパク はじめ ビタミン …
No.00777	2016-10-27	2016	Morning edition, Regional (Nara), Local section 2	奈良 製薬 漢方 奈良 啓林 書店 奈良 初回 菊岡 漢方 薬局 菊岡 奈良 漢方 よもやま 奈良 同薬 創業 菊岡 正倉 宝物 薬 薬 寺社 かかわり 通り 大和 当帰 やまと とうき 入浴 講師 ポニー ファーム スタッフ 大和 野菜 農家 レストラン あわ 三浦 雅之 漢方 薬膳 レシピ 薬膳 料理 藍布 らんぷ 里井 啓子 申し込み 啓林 書店 奈良 菊岡漢方薬 漢方薬 浴剤 入浴剤
No.00778	2016-10-25	2016	Evening edition, Society	玉造 かいわい ＴＡＭＡＴＵＫＵＲＩ ＢＲＯＴＨＥＲ ＴＩＭＥ 玉造 ブラザー タイム 好評 兄弟 地元 商店 突撃 取材 手書き 文字 辛口 コメント 発行 部数 創刊 最新 急伸 初旬 難波 宮跡 公園 近く 町筋 カフェ 佛蘭西 フランス 中学 竹内 小学 はじめ 年長 兄弟 そろい 半袖 シャツ リーフ 青色 バインダー 鉛筆 店長 義広 質問 大君 喫茶 アルバイト 質問 攻め 店長 緊張 同月 発行 佛蘭西 記事 店主 人生 喫茶 過言 喫茶 アルバイト 時代 結婚 そう 最初 自由 研究 創刊 小学 大君 夏休み 自由 研究 発行 小学 便乗 一緒 玉造 ブラザー タイム 読者 菓子 放課 休日 取材 最近 同行 笑顔 取材 相手 紙面 両面 コピー ページ 表面 手書き 地図 裏面 名所 カ所 定型 読者 はがき 発行 母親 コピー 負担 応援 大君 取材 コツ チェーン…
No.00779	2016-10-25	2016	Morning edition, Regional (Tokushima), Local section 1	豊田 勇造 ライブ イン 徳島 徳島 国府 観音 ホール ひろこ 漢方 内科 クリニック ボブ ディラン 触発 京都 拠点 メッセージ ソング 歌手 豊田 新曲 披露 徳島 ライブ 大人 学生 中高生 ドリンク 菓子 たかはし 内科 科クリニック 漢方内科クリニック 漢方内科 内科クリニック
No.00780	2016-10-22	2016	Morning edition, Regional, Local section 2	海峡 往来 発見 大邱 テグ 東南 位置 人口 都市 最近 ドラマ ロケ 日本 韓流 ファン 薬 漢方 薬 ファッション 産業 大邱 食べ物 山河 街並み 自慢 大邱 イベント 開催 世界 陸上 競技 選手 成功 陸上 競技 連盟 評価 陸上 都市 指定 トロフィー 開催 ドイツ シュツットガルト 栄誉 大邱 生涯 スポーツ 陸上 競技 毎年 大邱 マラソン 陸上 大会 マラソン 大会 来年 大邱 世界 マスターズ 室内 陸上 競技 大会 開催 世界 マスターズ 陸上 競技 連盟 世界 大会 アジア 開催 宮崎 以来 インドア 室内 競技 開催 アジア 種目 カ国 出場 予定 インドア 過去 最大 規模 大会 特徴 参加 陸上 競技 専門 運動 日ごろ 競技 今月 オーストラリア パース 世界 大会 選手 参加 大邱 大会 成功 準備 大会 ＰＲ 陸上 競技 選手 募集 協力 全力 応援…
No.00781	2016-10-19	2016	Morning edition, Regional (Miyagi), Local section 2	国内 製薬 会社 製品 原料 薬用 国産 動き 龍角 創業 出身 秋田 原料 依存 中国 成長 価格 上昇 背景 カミツレ カミツレ 初夏 一面 秋田 八峰 農家 白鳥 奈保子 始め 龍角 のど あめ 香り付け 最初 コスト 収穫 方法 改善 職員 農家 意見 ちりとり 先端 ギザギザ 道具 試作 農家 作付け 収穫 農家 作付け 収穫 のど 薬 龍角 キキョウ 今月 収穫 予定 生薬 協定 収穫 卸業 龍角 出荷 龍角 藤井 隆太 社長 創業 秋田 美郷 出身 従来 エジプト カミツレ 秋田 佐竹 敬久 秋田 知事 出演 テレビ ＣＭ 秋田 ＰＲ 追い風 のどあめ シェア 首位 秋田 エジプト 藤井 社長 外国 不純 検査 必要 秋田 手摘み 安心 トータル コスト 判断 今後 薬 龍角 セネガ キキョウ 国産 藤井 社長 カミツレ 国産 採算 ブランド イメージ 影響 龍角 全量 国…
No.00782	2016-10-18	2016	Digital edition	特派 リポート 益満 雄一郎 広州 香港 支局 日本 輸出 安倍 政権 業界 団体 前線 香港 日本 貿易 振興 機構 ジェトロ 中華 レストラン シェフ ホテル 日本 試飲 取材 自身 鹿児島 出身 正直 焼酎 湯割り 湯割り こだわり 日本 鹿児島 居酒屋 店員 焼酎 日本 日本 鹿児島 神酒 焼酎 日本 存在 土地 出身 日本 香港 市場 開拓 興味 香港 高級 広東 料理 レストラン 試飲 事情 ワイン ソムリエ 香港 日本 イメージ ちょこ アルコール 度数 誤解 実際 程度 ウイスキー 焼酎 香港 飲食 ミネラル ウォーター 遅く テーブル ちょこ 日本 感じ 文化 試飲 山形 天童 出羽 酒造 仲野 益美 社長 日本 創業 老舗 仲野 業界 団体 日本 酒造 組合 海外 戦略 世界 各地 出張 売り込み 試飲 日本 世界 最大 ワイン 品評 日本 部門 メダル 銘柄 味わい…
No.00783	2016-10-13	2016	Morning edition, Regional, Local section 2	展覧 スタンプ ショウ かた 博多 博多 ＴＫＰ カンファレンス シティ 博多 切手 収集 コレクション 多数 世界 切手 販売 切手 鑑定 コーナー 芸能 年賀 封筒 末永 天神 ギャラリー 天神 アート フレンズ 九州 産業 卒業 グループ 具象 抽象 平面 久留米 オブジェ 販売 ＲＯＣＫ ＳＴＡＲＳ ＷＩＬＬ ＡＬＷＡＹＳ ＬＯＶＥ ＪＡＰＡＮ 日本 ロック スター 長谷部 天神 西鉄 ホール 洋楽 雑誌 ＭＵＳＩＣ ＬＩＦＥ 取材 日本 ビートルズ 撮影 長谷部 洋楽 アーティスト 購入 希望 プリント 販売 小学 以下 ラブエフエム 放送 きりえ 高宮 男女 共同 参画 推進 アミカス ギャラリー 風景 人物 きりえ 表現 きりえ 同好 ＫＡＲＥＮ ＷＯＲＬＤ カレン 博多 千代 ヴァルト アート スタジオ アクリル 絵の具 クレヨン 動物 風景 販売 休み マクロポエティー…
No.00784	2016-10-07	2016	Morning edition, General, Section 2	鉄製 りゅう 質感 本物 セミ 彫刻 超絶 技巧 駆使 日本 工芸 台湾 時代 明治 工芸 コレクション 日本 公開 漢方 薬剤 会社 中国 美術 収集 象牙 彫刻 一目 ぼれ 売り 商人 精巧 日本 工芸 表情 質感 表現 感動 以来 オークション 明治 工芸 漆工 金工 陶磁 七宝 染織 網羅 コレクション 協力 驚き 明治 工芸 開催 芸術 美術 原田 一敏 館長 海外 個人 コレクション 随一 規模 技巧 品々 欧米 諸国 輸出 制作 名品 海外 日本 評価 人気 当時 職人 一生 役割 日本 丸山 ひかり ソンペイアン
No.00785	2016-09-30	2016	Shukan Asahi	立ち仕事 悩み 症状 注意 むくみ ケア そもそも むくみ 血液 水分 排出 体内 心臓 位置 重力 影響 心臓 血液 動脈 毛細 血管 ルート 全身 栄養 酸素 細胞 静脈 心臓 血液 循環 ふくらはぎ 筋肉 役割 むくみ 重力 心臓 血液 ふくらはぎ 筋肉 ポンプ 必要 ふくらはぎ 筋肉 血液 血管 外科 福祉 三田 外科 折口 信人 ふくらはぎ 筋力 証拠 記者 折口 勧め 血流 音波 装置 音波 血流 血流 チェック 普通 動脈 静脈 折口 記者 ふくらはぎ 動脈 静脈 普通 静脈 血液 筋肉 血流 ふくらはぎ 血流 確認 ふくらはぎ 筋肉 ポンプ 筋肉 ウォーキング ダメ 速足 つま先 立ち 動作 必要 折口 筋肉 立ち仕事 デスクワーク 筋肉 廃用 浮腫 むくみ いす 高齢 施設 むくみ 注意 必要 心臓 腎臓 肝臓 甲状 全身 リンパ 浮腫 深部 静脈 血栓 下肢 静脈 血…
No.00786	2016-09-28	2016	Morning edition, Lifestyle	機能 ディスペプシア 診断 満腹 食前 漢方 薬 痛み げっぷ 胃薬 服用 治療 日常 生活 注意 兵庫 二神 ふた いじ 日本 医科 教授 消化 内科 文京 早期 満腹 胃もたれ みぞおち 痛み 腹部 消化 症状 慢性 十二指腸 潰瘍 かいよう 病変 治療 ストレス 胃腸 運動 自律 神経 バランス 感染 働き 胃酸 食べ物 過敏 反応 働き 改善 アコチアミド 薬 漢方 薬 胃酸 薬 症状 両方 薬 併用 そう 薬 通常 症状 改善 傾向 胃腸 薬 自律 神経 不調 精神 ケア 抗うつ ストレス 余裕 日常 生活 食事 規則 食事 直前 食事 胃酸 逆流 早食い 刺激 食事 運動 ストレス 発散 体重 期間 極端 のど 下血 吐血 症状 疾患 質問 連絡 回答 紙面 メール ｋｅｎｋｏ ａｓａｈｉ ｃｏｍ ファクス 漢方薬 ストレス発散 慢性的 消化器症 消化器内科 感染症 科学医療…
No.00787	2016-09-25	2016	Morning edition, Regional (Tochigi), Local section 1	在宅 緩和 ケア とち 職種 連携 支援 在宅 緩和 ケア とち 来年 発足 歩み 今後 課題 在宅 緩和 ケア 言葉 なじみ 診断 痛み 治療 意味 心理 就学 就労 終末 自宅 介護 施設 在宅 緩和 ケア とち 設立 目的 当初 勤務 街中 目的 緩和 ケア 職種 必要 看護 ソーシャル ワーカー 介護 福祉 薬剤 保健 臨床 心理 歯科 僧侶 メンバー 共有 解決 模索 在宅 緩和 ケア 自宅 直面 取り組み ひとり 職種 メンバー 同時 個人 メーリング リスト 共有 解決 支援 チャリティー イベント 定期 外国 先進 事例 日本 緩和 ケア 体制 欧米 先進 実情 ひと 本人 人生 最期 手助け 哲学 欧米 緩和 ケア 英国 職種 チーム 在宅 支援 システム 確立 米国 心理 音楽 活躍 音楽 済生 宇都宮 常勤 音楽 身の上 童謡 歌謡 クラシック 廊下 ピアノ 音色 …
No.00788	2016-09-18	2016	Morning edition	キクラゲ クラゲ 食感 名前 なまえ ラーメン くろ 楊貴 シロキクラゲ 漢方 薬 やく Ｆｕｊｉｋｏ Ｐｒｏ 漢方薬
No.00789	2016-09-16	2016	Evening edition	前立 新宿 信濃町 慶応 信濃町 キャンパス 北里 講堂 信濃町 前立 早期 発見 最新 治療 講師 慶応 泌尿 教授 大家 希望 ＰＳＡ 前立 特異 抗原 検診 予約 先着 住所 氏名 番号 メール アドレス 同伴 人数 検診 希望 有無 メール ファクス 医事 統括 ＦＡＸ ｋｅｉｏ ｈｏｓｐ ｐｓａ ａｄｓｔ ｋｅｉｏ 生薬 システム 漢方 医学 文京 東大 鉄門 記念 講堂 本郷 漢方 医学 神経 難病 治療 講師 東大 医学 研究 客員 研究 岡部 哲郎 予約 先着 往復 はがき 住所 氏名 番号 人数 文京 本郷 医学 研究 漢方 づくり 消印 岡部 漢方 内科 電話同大学病院 東京大学大学院医学 漢方医 大学病院 電話岡部漢方内科 慶応大学病院 システム漢方医学 東大大学院医学 漢方内科 漢方医学 大学院医学 同大学病院
No.00790	2016-09-15	2016	Morning edition, Kyoto prefecture edition, Kyoto edition, Regional (Kyoto), Local section 2	季節 変わり目 疲れ 時期 食欲 味わい トウガン スパイス カレー あんかけ 西川 和尚 漢字 冬瓜 トウガン 貯蔵 保存 ウリ 利尿 カリウム 免疫 ビタミン カロリー カレー 漢方 生薬 なじみ ターメリック スパイス 本場 インド トウガン カレー トウガン カレー 刺激 食欲 とろみ くず粉 片栗粉 代用 野菜 色み 意識 好み 森泉 萌香 西川 かわ げんぼう 岐阜 生まれ 同県 瑞龍 専門 道場 修行 妙心 塔頭 東林 右京 住職 東林 精進 料理 精進 料理 淡交 材料 人前 トウガン 木綿 豆腐 シメジ ピーマン 枝豆 薄口 しょうゆ 小さじ みりん 小さじ だし汁 昆布 シイタケ 湯炊き ｃｃ 薄口 しょうゆ 大さじ 大さじ カレー 小さじ くず粉 サラダ 大さじ トウガン 乱切り ひと つまみ 熱湯 竹串 シメジ ピーマン 適当 枝豆 薄皮 フライパン ふきん 豆腐…
No.00791	2016-09-11	2016	Morning edition, Regional (Tochigi), Local section 1	独協 医科 乳腺 近年 日本 乳がん 独協 医科 新設 乳腺 思い 開設 状況 開設 来院 公表 ニュース 自分 心配 場所 安心 安心 希望 内装 自身 デザイン 安らぎ 空間 意識 ピンク 基調 スペース 心配 不安 方々 荷物 安心 希望 願い 長年 乳がん 治療 専門 当時 乳腺 外科 乳がん 出会い きっかけ 後半 多感 研修 採血 未明 日々 交換 日記 互い 悩み 恋愛 姉妹 感じ 対話 闘病 ノート 日記 原点 乳がん 治療 選択 年々 治療 それぞれ 意向 時代 親友 進行 大腸 抗がん 治療 人間 途中 気功 食事 漢方 自分 世界 旅行 余命 治療 手術 抗がん 放射 最後 自分 プラス 以来 西洋 医学 勉強 全部 意識 来院 メッセージ 乳がん 早期 発見 自分 二の次 症状 人任せ だめ 過去 手術 薬 自分 意識 責務 聞き手 杉山 圭子 わたなべ くみこ …
No.00792	2016-09-10	2016	Morning edition, Weekend supplement	ハリ オーサ 異変 ハリ ツボ きゅう 不調 鍼灸 しんきゅう 日本 西洋 医学 不思議 治療 漢方 カウンセリング オーサ 北欧 女子 シリーズ コミックス オー 締め切り 徹夜 続き そう 疲れ 様子 オー 癒やし 秋葉原 ＪＲ 秋葉原 徒歩 若草 漢方 薬局 薬剤 悩み 不調 カウンセリング 生薬 漢方 薬 調合 具合 血圧 設問 漢字 アンケート 記入 オー 悩み 腰痛 眼精 疲労 寝付き ２、３ 痛み 回答 店主 淳子 血行 寝付き 直前 指摘 ２、３ アドバイス 弱気 オー 運動 改善 多忙 インドア オー オーサ 調合 漢方 薬 桂枝 竜骨 牡蛎 いしかり ゅうこつぼれいとう 血行 芍薬 しゃくやく シカ 化石 鎮静 竜骨 生薬 桂皮 けいひ シナモン 甘草 かんぞう 生姜 しょう きょう 煎じ薬 試飲 オー 鍼灸 秋葉原 明神 鍼灸 治療 オーサ 鍼灸 舘野 葉子 術衣 …
No.00793	2016-09-09	2016	Morning edition	入院 毛虫 皮膚 治療 病状 心配 自分 治療 通院 長野 佐久 水嶋 クリニック 一人 最後 手術 余り 再発 兆し ウォーキング 体力 気晴らし 成田 空港 佐久 レンタカー 往復 ルート 都心 近郊 交通 渋滞 遠回り 茨城 栃木 高速 往復 一気 運転 疲れ 爽快 気分 水嶋 クリニック 通院 東洋 医学 治療 治療 主役 西洋 医学 抑制 効果 免疫 機能 維持 漢方 薬 手助け 丸山 ワクチン 接種 鍼灸 しんきゅう 治療 免疫 検査 結果 再発 予防 免疫 血流 必要 漢方 薬 帰路 次回 通院 飲用 生薬 包み 闘い 発症 手術 大腸 肝臓 もぐらたたき 治療 以内 再発 完治 再発 要因 一念 気力 励まし 記者 賢司 次回 予定 東洋医学 漢方薬 水嶋クリニック 皮膚炎 西洋医学 東洋医 毛虫皮膚炎
No.00794	2016-09-08	2016	Morning edition, Regional (Wakayama), Local section 2	別名 地獄 ふた あぜ 田んぼ 斜面 生葉 ロゼット 全体 直立 ごろ 紫色 唇形 群落 名前 由来 別名 ジゴクノカマノフタ 地獄 ふた 地面 様子 ふた 本種 古く 乾燥 万病 地獄 ふた 地方 イシャダオシ 医者 キランソウ 中国 分布 筋骨 古く 漢方 薬 インパクト 別名 雑草 ひと 地面 キランソウ 漢方薬
No.00795	2016-09-03	2016	Morning edition, Regional (Kochi), Local section 1	県立 牧野 小林 製薬 共同 研究 薬用 条件 化粧 小林 製薬 漢方 生薬 位置 薬用 研究 牧野 提案 実現 共同 研究 牧野 ミャンマー ソロモン 諸島 薬用 活用 牧野 採取 濃縮 抽出 エキス ライブラリー エキス 水上 園長 海外 エキス 国内 随一 有用 牧野 条件 研究 ノウハウ 生薬 ホソバ オケラ 増殖 成功 乾燥 腎臓 整腸 じゅつ 生薬 業者 販売 実績 中山間 農家 薬用 委託 農家 収入 アップ 小林 製薬 トイレ 洗浄 ブルー レット 広報 担当 共同 研究 製品 道筋 西村 奈緒美 洗浄剤 小林製薬
No.00796	2016-08-29	2016	Morning edition, Regional (Shiga), Local section 1	近江八幡 江頭 道沿い ワイン ウイスキー ボトル 一緒 薬瓶 イラスト 不思議 看板 店名 ソムリエ 薬剤 オープン 薬学 卒業 薬剤 ドラッグストア ソムリエ 利き酒 資格 取得 不満 日本 震災 独立 志向 ドラッグストア 街中 薬 精神 店内 温度 管理 ワイン コーナー ビール 日本 コーヒー ワイン レア 漢方 薬 百薬 ほどほど 青田 貴光 やす ふく ゆき 漢方薬
No.00797	2016-08-26	2016	Shukan Asahi	薬 医者 理由 批判 週刊 報道 現場 影響 知識 薬 血圧 アム ロジン ノルバスク ミカルディス 脂質 異常 クレス トール リバロ リピトール 鼻炎 アレルギー アレグラ タリ オン 胃炎 食道 ガスター ネキシウム 頭痛 腰痛 ロキソニン ロキソマリン 薬 批判 報道 週刊 やり玉 薬 本当 危険 本誌 限定 提供 サービス メドピア 協力 現役 緊急 ホンネ 薬 ホント 瀬戸 循環 内科 クリニック 瀬戸 毎月 血圧 開業 救命 救急 出血 急性 心筋 梗塞 動脈 解離 血圧 糖尿 疑い 指摘 薬 血圧 調整 後遺 ＱＯＬ 生活 低下 再発 予防 最低 薬 血圧 糖尿 生活 習慣 血圧 血糖 正常 治療 必要 生活 習慣 改善 運動 薬物 治療 目的 生活 習慣 心筋 梗塞 血管 疾患 予防 理解 瀬戸 血圧 降圧 薬 服用 勤務 時代 正常 開業 責任 ストレス 血圧 ｍｍ …
No.00798	2016-08-17	2016	Morning edition, Lifestyle	毎日 モンジ ロー 裸足 人間 靴下 素足 素足 京都 女子 じゃま 靴下 最近 スニーカー 人気 ストッキング 素足 半数 モンジ ロー 長年 コップ 夏場 多汗 体臭 専門 五味 クリニック 院長 五味 常明 ごみ つね あき そもそも 個人 性格 ウキャ 緊張 ストレス 精神 発汗 周り 効果 そう 素足 サンダル げた 草履 相撲 裸足 モンジ ロー 五味 ススメ クール ビズ オフィス スリッパ そう 足元 クーラー 設定 温度 節電 京都 女子 サンダル 冷え 学生 冷え 冷え 近畿 東洋 医学 研究 武田 たかし 足先 血流 自律 神経 調整 クーラー 室内 外気 温度 ストレス 血流 影響 自律 神経 働き ストレス 室内 靴下 そう 胃腸 自律 神経 働き 湯船 リラックス 武田 冷え 足裏 更年 前ぶれ キッ キー 冷え サイン 症状 改善 漢方 薬 手入れ サンダル…
No.00799	2016-08-14	2016	Morning edition, Regional, Local section 1	ゆかた ｄｅ 平戸 田平 山内 田平 ターミナル ビル 当日 開催 花火 大会 浴衣姿 企画 浴衣 セット 浴衣 げた レンタル 着付け 有料 持ち込み 予約 レンタル 予約 レンタル 浴衣 購入 プラン 申し込み 平戸 役所 田平 支所 太田 烏帽子 採取 正午 漢方 博士 川上 輝雄 講師 県立 佐世保 青少年 天地 佐世保 烏帽子 周辺 散策 採取 恵み 参加 親睦 参加 保険 昼食 別途 主催 佐世保 青少年 天地 応募 締め切り 漢方薬
No.00800	2016-08-08	2016	AERA weekly	不妊 治療 経験 夫婦 わけ 治療 決断 体形 鼻筋 笑顔 人気 女子 バレーボール 日本 益子 直美 現役 引退 タレント 活躍 益子 年下 自転 レーサー 結婚 身体 赤ちゃん 自信 妊娠 体外 受精 全身 麻酔 最初 採卵 結果 現実 体外 受精 費用 高額 貯蓄 益子 体調 心配 言葉 夫婦 ゴール 排卵 遠征 長野 ホテル 本当 排卵 一心 益子 友人 不妊 治療 言葉 わけ 次第 精神 余裕 自分 結局 採卵 卵子 子宮 治療 国内 不妊 治療 検査 夫婦 国立 保障 人口 研究 日本 産科 婦人 国内 実施 体外 受精 生殖 補助 生殖 赤ちゃん 累計 半ば 妊娠 ニュース 治療 右肩 上がり 学会 治療 出産 確率 以下 以下 不妊 治療 終わり 一緒 責任 はら メディカル クリニック 渋谷 利夫 院長 自分 限界 生理 心身 治療 現状 終結 選択 夫婦 宣言 不妊 …
No.00801	2016-08-04	2016	Morning edition, Economy	抗がん 認知 不眠 解消 現場 漢方 薬 採用 動き 漢方 日本 伝統 医学 生薬 もと 体質 改善 医学 東洋 西洋 医学 融合 漢方 薬 活用 研究 加速 ホテル 国民 漢方 将来 ビジョン 研究 設立 日本 医学 高久 史麿 横倉 義武 日本 日本 薬剤 日本 東洋 医学 メンバー 構成 団体 トップ 領域 高齢 漢方 薬 活用 来年 公開 フォーラム 提言 考え 高久 記者 会見 西洋 医学 漢方 世界 漢方 薬 研究 エビデンス 根拠 蓄積 必要 漢方 東洋 医学 漢方 薬 配合 中国 古典 経験 効果 漢方 内容 漢方 薬 存在 メカニズム 近年 解明 日本 漢方 生薬 製剤 保険 適用 漢方 薬 解明 漢方 薬 建中 けん ちゅう 働き 改善 効果 解明 抗がん 食欲 不振 君子 りっ しとう 症状 証明 米国 学会 効果 発表 機会 化合 西洋 薬 漢方 薬 理解 芝大門…
No.00802	2016-08-04	2016	Morning edition, Regional (Miyagi), Local section 2	福島 会津 地方 古く 薬用 ニンジン 輸出 不振 農家 高齢 会津 人参 にんじん 農協 解散 産地 伝統 地元 漢方 薬問屋 清水 専務 清水 たく 加工 施設 仲間 遮光 ネット 一昨 薬用 ニンジン 生育 具合 収穫 結成 会津 人参 研究 五十嵐 幸男 課題 おたね にんじん 薬用 ニンジン 江戸 時代 会津 財政 高価 作物 奨励 戦後 ピーク 農家 香港 輸出 円高 中国 価格 低迷 平成 農家 創業 清水 漢方 薬 原料 農家 加工 産地 問屋 清水 システム エンジニア 喜多方 故郷 近く 解散 会津 人参 農協 ニンジン 加工 施設 打診 当時 原発 事故 影響 主力 産品 ホオ 樹皮 出荷 会社 経営 打撃 危機 加工 技術 着手 父親 施設 取得 費用 工面 課題 原料 ニンジン 確保 方法 マニュアル 農家 わけ 言葉 自分 知人 仲間 会津 人参 研究 直播 …
No.00803	2016-07-27	2016	Morning edition, Lifestyle	金属 歯科 異常 耳鼻 味覚 亜鉛 不足 亜鉛 改善 たばこ 薬 花粉 薬 胃薬 服用 石川 真琴 たなか まこと 日本 医学 助教 耳鼻 咽喉 いんこう 頭頸 けいぶ 外科 板橋 味覚 症状 違い 味覚 低下 味覚 刺激 特定 自発 異常 味覚 症状 後者 味覚 味覚 感知 細胞 新陳 代謝 必要 亜鉛 欠乏 生活 薬 影響 機能 糖尿 全身 疾患 亜鉛 不足 亜鉛 補充 治療 うつ 神経 心因 要因 亜鉛 服用 改善 亜鉛 補充 効果 内服 期間 自発 異常 味覚 特定 ひと 検討 必要 心因 抗うつ 薬 漢方 薬 治療 花粉 薬 服用 アレルギー 薬 味覚 薬 薬 変更 味覚 近年 高齢 生命 極端 味付け 血圧 味付け 糖尿 質問 連絡 回答 紙面 メール ｋｅｎｋｏ ａｓａｈｉ ｃｏｍ ファクス 味覚障害 腎機能障害 日本大学医学 神経症 補充療法 漢方薬 大学医学 抗アレルギ…
No.00804	2016-07-22	2016	Shukan Asahi	猛暑 予想 熱中 続出 夏バテ 対策 入浴 睡眠 改善 熱中 工夫 体力 自分 対策 電車 オフィス 温度 不調 要因 ライオン ヘルスケア マイスター 睡眠 改善 インストラクター 山岸 理恵子 温度 自律 神経 機能 低下 体温 調節 血行 夏バテ 寝つき 不調 対策 山岸 入浴 見直し 面倒 毎日 シャワー 風呂 温熱 効果 水圧 浮力 効果 湯船 入浴 体温 上げ下げ 体調 快眠 温度 不調 体温 解決 わけ 温熱 効果 交感 神経 優位 心身 鎮静 効果 交感 神経 刺激 気分 入浴 就寝 人間 身体 深部 体温 タイミング 布団 直前 入浴 山岸 水圧 効果 湯船 水位 調節 水圧 心臓 動き 全身 血行 むくみ 疲れ 改善 効果 心臓 血液 心臓 分間 湯船 血液 全身 計算 冷房 心臓 血圧 不安 全身 負担 負担 半身 温度 紫外 皮膚 ダメージ 乾燥 入浴 対策 冷房…
No.00805	2016-07-21	2016	Morning edition, Regional (Oita), Local section 2	郊外 団地 山下 夫婦 老舗 漢方 薬局 団地 スーツ 青年 真城 山下 調合 漢方 薬 漢方 薬 懇願 真城 沙汰 ロボット 青年 山下 ヒナ 近所 スーパー パート 山下 観察 最中 団地 少年 少年 物語 山下 団地 うわさ 次第 エスカレート 山下 物語 さか 団地 自治 選挙 ひとよ 山下 推挙 出馬 自治 決戦 落選 山下 失意 思い 展開 物語 真城 何者 団地 少年 山下 夫婦 薬局 爆笑 連続 結末 正解 仰天 コメディー シネマ 田井 漢方薬
No.00806	2016-07-21	2016	Morning edition, Regional (Kagoshima), Local section 2	イベント 発見 ひろば 鹿児島 城西 かごしま 未来 主催 鹿児島 以下 生活 催し 子育て パパ ママ 悩み 集まり 幼児 食事 生活 講習 種まき 入場 スケジュール 詳細 ホーム ページ ｇｅｏｃｉｔｉｅｓ ｋａｇｏｓｈｉｍａｔｏｍｏｎｏｋａｉ 曽我 鹿児島 高麗 甲突 下流 ＭＢＣ 日本 放送 水上 特設 ステージ 鎌倉 時代 曽我 兄弟 あだ討ち 由来 鹿児島 伝統 行事 剣舞 演舞 披露 雨天 中止 鹿児島 行事 保存 じゅんこ 先生 漢方 トラブル 対処 霧島 隼人 町見 サン 研修 夏バテ 冷房 冷え むくみ 症状 対策 あんず 東洋 医学 クリニック 順子 院長 東洋 医学 観点 解説 筆記 持参 申し込み サン 展覧 キミ 動物 鹿児島 城山町 県立 博物 ムカデ クモ コウモリ 爬虫 ちゅう 貝類 ヒル 動物 企画 ミュージアム トーク 全日 開催 参加 数量 限定…
No.00807	2016-07-18	2016	Morning edition, Life & Aging	Ｒｅ ライフ 人生 充実 地元 特産 づくり 薬膳 料理 関心 基本 勉強 方法 熊本 芦北 村田 繁行 基本 食物 使い分け 薬膳 料理 日常 食材 ＮＰＯ 法人 日本 薬膳 食医 岡本 清孝 理事 強調 ベース 中国 伝統 医学 中医 理論 一人一人 症状 体質 季節 考慮 メニュー 作成 理論 基本 食物 食物 使い分け 温熱 食物 めぐり 血液 循環 栄養 吸収 涼性 食物 鎮静 消炎 性質 平性 食物 食物 エビ カニ しょうゆ 食物 対照 効果 毎日 食事 分類 薬膳 料理 研究 村岡 風邪 症状 レシピ かゆ 寒気 悪寒 温熱 食物 甘酒 がゆ ショウガ 干しエビ がゆ 高熱 涼性 食物 大根 がゆ 春菊 がゆ 日常 生活 薬膳 料理 ブーム 誤解 影響 岡本 理事 薬膳 料理 日本 中華 メニュー 注目 中薬 漢方 生薬 宮廷 料理 薬膳 正餐 せい 高級 料理 日常 食…
No.00808	2016-07-14	2016	Morning edition, Regional (Shiga), Local section 2	早苗 麦秋 パッチワーク 地球 衣替え 大津 中島 美代子 茶色 田園 風景 パッチワーク 表現 地球 衣替え 連想 技巧 雰囲気 木地 村興し 絶滅 危惧 ムラサキ 野洲 深田 清志 ムラサキ 自生 染料 漢方 薬 絶滅 思い 感動 作者 紫陽花 ゆかた 大津 坂本 崇子 手裏 忍者 まなこ バス 大津 黒川 映子 学舎 泰山 大津 近藤 克己 求め サイン モハメド アリ 野洲 松山 ビジュアル 事典 大津 角川 洋子 支援 大地 東近江 小林 清次郎 早暁 テッペンカケタカ ほととぎす 繰り返し 大津 宏和 個展 ギャラリー マッチ 個性 高島 森本 弘美 卯の花 乙女子 彦根 成宮 恵津子 流れ 姉川 川面 月見 長浜 小林 梅野 昭和 歌声 サロン 大津 節子 蜘蛛 千代女 半分 巣網 栗東 佐野 清美 新緑 野洲 小椋 友絵 しあわせ 今宵 満月 ストロベリー ムーン 米原 …
No.00809	2016-07-04	2016	Digital edition	藤山 直美 ファン 映画 楽しみ 同時 ストーリー ヘン 映画 阪本 順治 監督 映画 団地 公開 機動 戦士 ガンダム 監督 富野 由悠季 感想 屈折 富野 プリズム 残留 思念 複合 因果 地平 ひと 彗星 せい 自分 阪本 監督 亡国 イージス 原作 福井 晴敏 富野 公私 付き合い 阪本 監督 新作 たび 感想 カナリア 吉永 小百合 フレーム イン コマ アドバイス 富野 ダメ 出し 炸裂 さくれつ 団地 ヒット トーク ショー 内容 団地 映画 ネタバレ そもそも 団地 素っ気 タイトル ヒット 心配 メイン キャスト 生まれ 藤山 以下 岸部 一徳 大楠 道代 石橋 蓮司 前後 近郊 団地 人間 模様 さざ波 シルバー 人情 喜劇 面持ち 映画 スタート 不穏 タネ 舞台 団地 日常 目隠し 仕掛け 団地 タイトル 長年 漢方 薬局 団地 暮らし ヒナ 藤山 清治 岸部 一…
No.00810	2016-07-01	2016	Morning edition, Society	市販 ウーロン 高額 漢方 薬 住吉 我孫子 のぞみ 薬局 経営 容疑 出井 詐欺 起訴 詐欺 容疑 逮捕 発表 方法 大金 容疑 生活 容疑 内障 診断 漢方 薬 サフラン ウーロン 調剤 報酬 詐取 疑い 記録 詐取 一人 若返り 薬 漢方薬
No.00811	2016-06-18	2016	Morning edition, Economy	読者 ペット フード リクエスト 肥満 筋肉 飼い主 要望 ペット フード 登場 吹田 商業 施設 ＥＸＰＯ ＣＩＴＹ エキスポ シティ ペット ショップ ひご ペット フード 体形 維持 効果 人気 翔太 店長 ペット ペット フード メーカー 業界 団体 社団 法人 ペット フード ペット フード 販売 売上 小型 人気 背景 意識 飼い主 ニーズ 人気 ペット ライン プロフェッショナル バランス 免疫 維持 納豆 乳酸 脂肪 カロリー 従来 飼い主 マース ジャパン ニュートロ レシピ 祖先 野生 時代 肉類 イメージ チキン 筋肉 体づくり 人間 長寿 ペット フード 調べ 平均 寿命 日本 ヒルズ コルゲート 高齢 フード サイエンス ダイエット シニア アドバンスド 販売 関節 軟骨 オリエント 商会 ジャーキー 鹿肉 馬肉 漢方 薬局 共同 売れ筋 シリーズ ランキング …
No.00812	2016-06-16	2016	Morning edition, Regional (Hiroshima), Local section 2	漢方 薬 原料 生薬 薬用 作物 中国 輸入 価格 上昇 中国 地方 動き 主導 試験 岡山 ＮＰＯ 法人 産地 北部 阿武 山あい 標高 うぶ 休耕 平方 今月 上旬 当帰 トウ 草丈 地元 農事 組合 法人 うもれ木 試験 雑草 シート 時期 草取り 花芽 トウ セリ 多年 生薬 部分 乾燥 出荷 試験 集落 営農 法人 経営 強化 農林 水産 交付 カ所 品目 シャクヤク 生薬 メーカー 生薬 連携 協定 将来 販路 確保 今後 安定 出荷 方針 農林 総合 技術 茂弘 園芸 作物 研究 メーカー 機械 効率 課題 トウ 平均 作業 平方 先行 国内 産地 人件 赤字 掘り取り 水洗い 湯通し 工程 手間 掘り取り 機械 改良 施肥 工夫 祢室 農産 勝手 戸惑い 他県 産地 確立 景観 作物 観光 資源 薬用 作物 生薬 製薬 会社 岡山 東部 和気 ＮＰＯ 法人 産業 観光 資…
No.00813	2016-06-10	2016	Evening edition, Culture	藤山 直美 主演 映画 団地 夫婦 岸部 一徳 配役 想像 関西 会話 漫才 様相 監督 阪本 順治 団地 日常 石橋 蓮司 大楠 道代 夫婦 会話 漫才 勢い 団地 生活 喜劇 違い 中身 喜劇 方向 ヒナ 藤山 半年 清治 岸部 漢方 薬 老舗 団地 古株 自治 夫婦 石橋 大楠 平穏 漢方 薬 顧客 斎藤 薬 懇願 二枚目 紳士 正体 不明 団地 異物 気配 清治 自治 選挙 床下 収蔵 主婦 清治 行方 ヒナ マスコミ 漫才 井戸 会議 殺人 事件 てんやわんや 騒ぎ ヒナ 団地 一人息子 事故 悲しみ うわさ 黙殺 団地 父親 虐待 少年 正体 不明 息子 ヒナ 全編 笑い 悲哀 あげく 団地 円盤 ＳＦ 映画 ラスト カット 意表 山根 貞男 映画 評論 公開 漢方薬
No.00814	2016-06-03	2016	Morning edition, Regional, Local section 1	特産 佐用 住民 職員 同町 金近 遊休 農地 試験 土地 品種 研究 狙い 農家 漢方 薬 原料 製薬 会社 加工 挑戦 グループ 振興 会員 専門 こつ 漢方 薬 原料 トウ ジオウ サイコ はじめ アマチャ ホーリー バジル 高齢 人手 田畑 海外 輸入 需要 獣害 着目 試験 振興 委託 製薬 会社 大口 需要 町内 農事 組合 法人 住民 グループ 出荷 振興 尾崎 恒生 あたり 試み ターン 佐用 金近 漢方薬 町薬
No.00815	2016-06-02	2016	Morning edition, Regional, Local section 1	概念 未病 黒岩 祐治 知事 開会 議会 今後 未病 未病 改善 表現 答弁 県議 未病 考え 県民 指摘 変更 理由 黒岩 知事 未病 中国 漢方 言葉 未病 原点 昨秋 開催 未病 サミット 抵抗 発言 採択 宣言 未病 改善 表現 変更
No.00816	2016-05-31	2016	Morning edition, Regional, Local section 2	胃腸 薬 金額 県庁 所在 政令 指定 奈良 総務 世帯 奈良 薬務 中森 正晃 主幹 配置 薬 制度 置き薬 江戸 時代 中期 大和 名薬 幕末 行商 半ば ごろ 出身 配置 以前 奈良 置き薬 大和 名薬 奈良 日本 最古 胃腸 薬 陀羅尼 だら 奈良 知名 中森 具合 サクラ 同県 吉野町 陀羅尼 製造 販売 藤井 利三郎 薬 創業 品質 管理 責任 柏田 信二 常連 陀羅尼 キハダ センブリ エンメイソウ 健胃 江戸 時代 資料 頭痛 きず 悪酔い 実証 日本 書紀 推古 天皇 奈良 宇陀 地方 薬狩り 記述 ヤマトトウキ ヤマト シャクヤク 古く 背景 着目 漢方 メッカ 推進 プロジェクト スタート 生薬 拡大 サービス 創出 総合 検討 ＵＨＡ 味覚 藤井 利三郎 薬 協力 発売 陀羅尼 あめ 一環 陀羅尼 キハダ 着目 黒糖 藤井 利三郎 薬 一千 近く 関西 発売 斎藤…
No.00817	2016-05-28	2016	Morning edition, Weekend supplement	高額 輸入 薬 現場 登場 日本 自己 負担 補助 負担 効果 期待 新薬 のど 古代 治療 漢方 高額 薬 輸入 鳥毛 屏風 りつ びょうぶ 裏打ち 鳥毛 屏風 正倉 宝物 なか 盛唐 せいとう 美人 樹下 屏風 舶載 結果 鳥毛 日本 ヤマドリ 分析 国産 屏風 裏打ち 新羅 ばい しらぎ 文書 反古 ほご 文書 来日 新羅 物品 購入 貴族 役所 書類 東野 治之 鳥毛 屏風 文書 研究 購入 品目 薬 池辺 おおきみ 物品 購入 希望 なか 桂心 けいし 犀角 甘草 かんぞう 訶梨勒 かり ろく 薬 書類 人参 にんじん 朝鮮 人参 新羅 特産 薬 東南 アジア 原産 新羅 薬 中継 交易 池辺 薬 白檀 びゃく だん 香料 顔料 染料 調度 列挙 用意 代価 ぎぬ あし ぎぬ 絹糸 わた ちなみ あし ぎぬ ちょう 税金 一種 徴収 あし ぎぬ 成人 男子 正丁 せいてい 正丁…
No.00818	2016-05-26	2016	Digital edition	ラーメン 北京 聞屋 ブン 記者 俗語 ブンヤ 張り番 つきもの 取材 チャンス 突撃 取材 地方 支局 サツ回り 警察 担当 大半 張り番 先日 北朝鮮 永南 キム ヨン ナム 最高 人民 会議 常任 北京 入り 対外 国家 元首 人物 朝鮮 労働 大会 直後 中国 要人 接触 観測 朝鮮 中国 総局 助手 北朝鮮 大使 昼ごはん 北朝鮮 大使 そば ラーメン 中国 全土 展開 チェーン 注文 ２、３ 営業 中国 ファスト フード 看板 メニュー ラーメン 注文 細麺 茶色 スープ 香菜 大根 牛肉 スライス 牛肉 スープ ごま 同店 スープ 牛肉 牛骨 鶏ガラ ベース 八角 ウイキョウ サンショウ カンゾウ ショウガ ケイヒ 香辛 味付け 主役 牛肉 チベット ヒマラヤ 山脈 高地 ヤク 普通 牛肉 脂肪 消化 栄養 スープ 漢方 薬 味付け 一口 香辛 うまみ いっぱい 好み トウ…
No.00819	2016-05-21	2016	Morning edition, Regional (Mie), Local section 1	鈴鹿 地元 シャクヤク 三重 芍薬 しゃくやく ビジネス 研究 観光 施設 専用 売り場 設置 市内 ＰＲ 開花 イベント シャクヤク 抗菌 物質 消臭 物質 研究 地元 商工 団体 構成 物質 原料 消臭 スプレー せっけん 入浴 付着 制服 製品 研究 メンバー 伊勢 本舗 宏明 社長 シャクヤク 漢方 薬剤 準備 社長 充実 ブランド まちおこし 鈴鹿 長沢 鈴鹿 芍薬 ピンク あたり 香り イトウ グリーン 鈴鹿 追分 哲男 社長 暖冬 影響 例年 開花 ピーク 同園 ピオニー フェスティバル 開催 販売 入場 イトウ グリーン 篤司 佐野 漢方薬 三重芍薬 浴剤 漢方薬剤 入浴剤 鈴鹿芍薬
No.00820	2016-05-19	2016	Morning edition, Regional (Ishikawa), Local section 2	室町 時代 香袋 訶梨勒 かり ろく 和紙 表現 訶梨勒 源氏 世界 金沢 武蔵 香屋 香袋 制作 金沢 久安 斎藤 れい子 れいこ 訶梨勒 インド 原産 高木 果実 秘薬 奈良 時代 日本 漢方 薬 珍重 室町 幕府 将軍 足利 義政 邪気 訶梨勒 香袋 茶室 和紙 斎藤 入場 最終 香木 香り 遊び 聞香 もん 予約 香屋 須藤 佳代子 和紙 香袋 斎藤 れい子 金沢 武蔵 漢方薬
No.00821	2016-05-13	2016	Morning edition, Regional (Chiba), Local section 2	薬円台 公園 北側 住宅 入浴 施設 クア パレス 洋風 外壁 入り口 場所 シャンデリア 脱衣 ライオン 女神 浴室 オブジェ 元々 戦後 銭湯 経営 水野 父親 洋風 装飾 和風 銭湯 イメージ 気分 自分 趣味 水野 普通 銭湯 名古屋 スーパー 銭湯 遊び 要素 必要 サウナ 水風呂 朝鮮 ニンジン 漢方 薬湯 近く 画面 映像 入浴 サウナ 別途 クア パレス 薬円台 土日 浴室 サウナ 彫像
No.00822	2016-05-12	2016	Morning edition	日本 定説 技術 向上 定説 発症 死亡 公表 生存 データ 連載 参照 自分 症状 直腸 ステージ 治療 開始 生存 確率 自分 転移 切除 抗がん 近く 自分 意識 死病 観念 発症 転移 再発 手術 抗がん 再発 手術 抗がん 再発 防止 免疫 東洋 医学 治療 頼り 札幌 市内 統合 セミナー 参加 会場 治療 効果 悩み 満杯 札幌 クリニック 院長 西洋 医学 漢方 気功 食事 サプリメント 治療 治癒 統合 実践 効果 自分 実行 継続 最近 名古屋 出版 くだり 共感 生活 習慣 食事 改善 運動 防止 克服 事例 自分 自助 努力 励み 次回 予定 記者 賢司 東洋医学 食事療法 西洋医学 東洋医学治療 東洋医 統合医療
No.00823	2016-05-11	2016	Morning edition, Economy	日本 シティ 銀行 持ち株 会社 日本 フィナンシャル ホールディングス ＦＨ 設立 傘下 銀行 体制 移行 発表 九州 地方 銀行 再編 持ち株 会社 経営 効率 同時 他行 経営 統合 受け皿 狙い 日本 全体 思い 日記 会見 谷川 浩道 頭取 設立 持ち株 会社 名前 グループ 源流 シティ 銀行 文字 議論 ＦＨ 社長 久保田 勇夫 谷川 頭取 それぞれ 兼務 傘下 中核 銀行 証券 会社 カード 会社 グループ 会社 持ち株 会社 移行 ＦＨ グループ 戦略 経営 資源 効率 配置 傘下 それぞれ 専念 収益 強化 コスト 削減 具体 効果 漢方 薬 収益 体質 強化 期待 谷川 頭取 数値 目標 傘下 体制 維持 持ち株 会社 他行 経営 統合 受け皿 思い 銀行 合併 持ち株 会社 経営 統合 銀行 経営 体制 維持 相手 抵抗 幹部 具体 結婚 相手 わけ 統合 事実 …
No.00824	2016-05-11	2016	Morning edition	北海道 季節 希望 長野 佐久 水嶋 クリニック 通院 花見 名所 カ所 奈良 吉野 昨春 西行 和歌 連載 参照 航空 関西 空港 京都 近鉄 特急 駅前 ハイカー 観光 大にぎわい 吉野 尾根 一帯 総称 尾根 シロ ヤマザクラ 標高 千本 千本 千本 千本 前日 千本 満開 千本 駅前 ロープウェー 吉野 上千 尾根 金峯 きんぷ せん 門前 寺社 遠く 斜面 往復 余り 滞在 千本 西行 紅葉 日本 古代 登場 大海 皇子 みこ 天武 天皇 義経 弁慶 南朝 皇居 後醍醐 天皇 豊臣 秀吉 ゆかり カ所 佐久 以前 長野 伊那 高遠 たか 城址 公園 佐久 レンタカー 片道 城跡 満開 コヒ ガン ザクラ 頭上 水嶋 クリニック 通院 免疫 検査 採血 丸山 ワクチン 接種 自律 神経 刺激 免疫 鍼灸 しんきゅう 漢方 薬 生薬 帰宅 免疫 アップ 未知 場所 感動 アップ 記…
No.00825	2016-05-07	2016	Morning edition, Weekend supplement	逮捕 密輸 押収 覚醒 ニュース 国内 検挙 乱用 薬物 薬物 依存 覚醒 中枢 神経 刺激 興奮 薬 疲れ 眠気 欲求 快感 報酬 神経 テスト 得点 脳内 神経 伝達 物質 ドーパミン 放出 快感 褒美 覚醒 脳内 ドーパミン 大量 放出 努力 快感 薬 効果 力感 疲労 覚醒 薬科 名誉 教授 精神 薬理 最初 満足 幸福 期待 効果 耐性 使用 覚醒 神経 細胞 ダメージ 慢性 不安 幻覚 被害 妄想 精神 症状 中止 ストレス きっかけ 幻覚 妄想 フラッシュ バック 依存 覚醒 乱用 メタンフェタミン 日本 長井 長義 博士 漢方 薬 抽出 ごろ 合成 抽出 大麻 モルヒネ 人工 合成 難治 うつ病 治療 薬 世界 大戦 雑誌 覚醒 ヒロポン 広告 メタンフェタミン 医薬 薬局 時代 宣伝 文句 最新 覚醒 覚醒 語源 戦闘 パイロット 軍需 工場 作業 疲労 回復 眠気 覚…
No.00826	2016-05-07	2016	Morning edition, Regional (Aomori), Local section 1	慢性 疲労 症候 ＣＦＳ 現状 厚生 労働 ＣＦＳ 研究 弘彦 関西 福祉 教授 元気 感染 きっかけ 以降 倦怠 苦痛 作業 体調 悪化 睡眠 回復 微熱 筋肉 関節 睡眠 思考 集中 低下 症状 半年 日常 生活 重篤 支障 いつごろ 顕在 ネバダ 不明 疲労 集団 会社 人口 米国 病態 解明 最初 基準 診断 基準 国内 日本 疫学 ＣＦＳ 臨床 診断 基準 未満 人口 人口 推測 日本 損失 推計 報告 機関 認知 現状 アンケート 回答 発症 仕組み 解明 最近 ＣＴ 検査 通常 検査 異常 神経 炎症 重症 幹部 炎症 存在 炎症 程度 認知 機能 痛み 抑うつ 相関 ＣＦＳ 神経 炎症 免疫 血液 検査 異常 将来 スクリーニング 検査 症状 ＣＴ 検査 確定 診断 治療 生活 ストレス 免疫 低下 体内 ウイルス 細菌 免疫 物質 神経 細胞 機能 重症 炎症 免疫 漢…
No.00827	2016-05-05	2016	Morning edition, Osaka city edition, Regional (Osaka), Local section 1	カレー 事件 京阪神 カレー 人気 一堂 イベント 人気 カレー 事情 聴取 ペース 開催 徐々 参加 カレー ファン 福島 イベント スペース 美術 カレー 香り 熱気 音楽 イベント 会場 寸胴 炊飯 それぞれ 店舗 カレー 屋台 屋台 カレー ファン 行列 会場 ベンチ カレー イベント 主催 美術 オーナー 音楽 イベント 飲み物 食べ物 要望 カレー 自慢 カレー カレー ミュージシャン 一緒 イベント 開催 事情 聴取 名前 カレー 訪問 事情 聴取 ネット 表現 イベント フェイス ブック インスタグラム ＳＮＳ 評判 イベント 自身 人気 人気 秘密 ツボ 店選び 人気 普段 店舗 提供 イベント メニュー 出店 カレー 専門 限定 カレー 野菜 料理 人気 なべ屋 店長 井上 加奈子 参加 見まね カレー 野菜 竜眼 ナツメ 漢方 食材 薬膳 カレー 提供 自身 カレー…
No.00828	2016-04-30	2016	Morning edition, Regional, Local section 1	漢方 薬 原料 薬用 作物 ミシマ サイコ キー ワード 現場 漢方 薬 需要 なか 活性 農家 所得 向上 支援 東かがわ 小磯 有馬 康高 ミシマ サイコ 所々 有馬 高知 農業 法人 方法 実家 近く 耕作 放棄 最初 雑草 収穫 ゼロ 収穫 高知 農業 法人 大手 製薬 会社 有馬 時期 ミシマ サイコ 東かがわ 三豊 漢方 原料 薬用 作物 通常 農作 市場 漢方 薬 メーカー 契約 豊作 値崩れ 野菜 値段 収支 計画 特徴 ミシマ サイコ 収穫 必要 有馬 雑草 闘い 市場 左右 高齢 農家 香川 ミシマ サイコ 産地 支援 薬用 作物 広がり 着目 計上 薬用 作物 農家 交換 洗浄 購入 補助 農業 流通 担当 農家 高齢 なか 薬用 作物 活性 所得 向上 切り札 期待 産地 促進 ミシマ サイコ 香川 高知 越知 以前 国内 産地 愛媛 ミシマ サイコ 薬用 作物 …
No.00829	2016-04-27	2016	Evening edition	せい シベリア 寒気 仲間 宝塚 歌劇 グループ あれこれ 想像 正解 日本 菓子 ルーツ 菓子 名前 奈良 大仏 感想 菓子 京都 祇園 菓子 亀屋 清永 かめ よなが 唯一 清浄 歓喜 来年 創業 老舗 八坂 神社 斜め向かい 店内 ショーケース 結び目 縄文 土器 シューマイ 感じ 奈良 時代 遣唐 日本 中国 菓子 前川 清昭 社長 前川 社長 清浄 歓喜 菓子 一種 本来 密教 供えもの 聖天 しょうてん 歓喜 好物 歓喜 清浄 仏教 由来 言葉 貴族 高貴 人々 当時 結び目 仏教 かわり 蓮華 れんげ 亀屋 清永 創業 当時 比叡 阿闍梨 あじゃり 秘伝 相伝 製法 修行 徹底 社長 作業 生臭 一切 コーヒー ミルク 前川 社長 ネギ ニラ におい 食べ物 聖天 法度 具体 製法 秘伝 手づくり 道具 酷使 限界 そう 口元 漢方 薬 香り 気持ち こしあん 上品 一緒 …
No.00830	2016-04-27	2016	Morning edition, Regional, Local section 1	薬用 普及 産地 美郷 生薬 国立 研究 法人 医薬 基盤 栄養 研究 連携 協定 役場 締結 協定 研究 美郷 薬用 種苗 提供 技術 指導 経費 負担 帰属 連携 期間 継続 協議 高齢 漢方 薬 需要 高まり 大半 中国 同町 六郷 カンゾウ 生薬 美郷 構想 カンゾウ キキョウ 試験 当初 面積 平方 予定 希望 勉強 参加 同町 試験 消費 カンゾウ 系統 増殖 土壌 技術 確立 課題 浮上 生薬 同町 出身 創業 龍角 藤井 隆太 社長 研究 薬用 研究 薬用 資源 研究 締結 松田 知己 町長 技術 支え 種苗 供給 安心 農業 生薬 農家 活力 ひと 期待 藤井 原料 国産 安全 安心 品質 製品 世界 貢献 山谷 協定 締結 握手 松田 知己 町長 藤井 隆太 生薬 医薬 基盤 栄養 研究 川原 信夫 薬用 資源 研究 美郷 役場 東京生薬 龍角散 漢方薬 国立研究開発…
No.00831	2016-04-27	2016	Morning edition, Regional (Tottori), Local section 1	北条 砂丘 北栄 一角 浜根 農園 平方 紫色 若葉 社長 浜根 根茎 セリ 多年 ハマ ボウフウ 根茎 成長 ３、４ 毎春 新芽 出荷 内容 新芽 根茎 いっぱい 若葉 香り 浜根 若葉 香り ハマ ボウフウ 排水 条件 浜根 北条 砂丘 砂地 農協 北栄 西部 弓浜 半島 浜根 農園 浜根 良太郎 北条 特産 当時 町内 ハマ ボウフウ 農家 地元 農協 部会 需要 農家 海岸 近く 砂地 自生 天然 ハマ ボウフウ 食用 根茎 漢方 薬 乱掘 存在 浜根 浜根 農園 農協 出荷 通信 販売 北条 砂丘 国道 直売 ハマ ボウフウ 刺し身 つま 高級 食材 北条 オート キャンプ 北栄 田井 うどん 北条 製麺 天ぷら 根茎 かき揚げ 提供 風味 食材 自体 興味 店長 小橋 敏博 揚げたて かき揚げ ニンジン タマネギ 甘み ハマ ボウフウ 苦み 香り 恵み 堪能 利弘 宝庫 鳥取…
No.00832	2016-04-27	2016	Morning edition, Society	国産 ジーンズ 発祥 岡山 倉敷 児島 ラーメン ｋｕｌｉｋａｒａ 藍色 デニム つけ麺 税込み 冷え性 漢方 薬 パウダー 豚骨 スープ 相性 つけ麺 薬 苦み 舌触り デニム 店主 デニム 生地 味わい 漢方薬
No.00833	2016-04-22	2016	Evening edition	週刊 ムック 出版 記念 遺言 葬式 築地 本社 本館 読者 ホール 築地 市場 行政 書士 竹内 葬祭 コンサルタント 二村 祐輔 遺言 葬儀 漢方 離宮 ホール ホール テーマ 漢方 レッスン 医学 スタイリスト まさこ 浜田 敬子 アエラ 編集 最近 からだ 対談 予約 抽選 はがき 住所 氏名 番号 メール アドレス 人数 希望 会名 所在 出版 編集 必着 中医 中医学 朝日新聞出版医療
No.00834	2016-04-21	2016	Morning edition, Regional (Nara), Local section 1	奈良 伝統 胃腸 薬 陀羅尼 だら あめ 大和郡山 工場 ＵＨＡ 味覚 ストレス 対策 味覚 老舗 藤井 利三郎 薬 吉野町 藤井 利三郎 社長 監修 依頼 実現 陀羅尼 薬用 落葉 高木 キハダ 内皮 抽出 オウ バク 代わり 県産 キハダ 使用 エンメイソウ ケイヒ 黒糖 漢方 推進 企画 一環 入り 希望 小売 価格 税抜き 最初 漢方 香り 黒糖 近畿 コンビニ 販売 藤井 キハダ アイヌ 民族 風邪 奈良 薬用 作物 ＰＲ 古沢 藤井利三郎薬 胃腸薬 伝統胃腸薬
No.00835	2016-04-21	2016	Morning edition, Regional (Chiba), Local section 2	江戸 時代 薬園 現代 ハーブ 魅惑 調味 ＺＵＣＩ シュチ 経営 真紀 ＩＴ 制作 会社 プランナー 薬品 アレルギー きっかけ 漢方 ハーブ 興味 薬 一体 料理 共感 ＺＵＣＩ 設立 香辛 製造 販売 本格 ＺＵＣＩ サンスクリット 意味 コリアンダー パクチー ペースト パクチー ニンニク ショウガ タイ 料理 ベース 香辛 収穫 時期 日本 パクチー ペースト 冷凍 保存 料理 船橋 産品 認証 魅力 ＰＲ ふな ばし セレクション ハーブ 船橋 元気 ＺＵＣＩ 薬円台 ｚｕｃｉ ｊｐｎ ｃｏｍ 真紀
No.00836	2016-04-18	2016	AERA weekly	ＡＥＲＡ ネット 会員 限定 イベント ＡＥＲＡ 読者 開催 ＡＥＲＡ ネット 会員 登録 ＡＥ ＲＡ 創刊 アラサー ＡＥ ＲＡ 誕生 前日 ＡＥＲＡ 読者 開催 イベント 内容 ＡＥ ＲＡ 編集 取材 こぼれ話 ＡＥ ＲＡ コピー 現代 肖像 傑作 トーク ゲスト 本誌 連載 コラム 筆者 ジェーン スー ＴＢＳ ラジオ 番組 ジェーン スー 生活 スー 番組 ＡＥ ＲＡ 表紙 ボード 設置 コーナー バック ナンバー コーナー 設置 予定 イベント ＡＥＲＡ ネット 会員 参加 イベント 参加 希望 会員 登録 登録 ＡＥＲＡ ネット 会員 登録 登録 ａｓａｈｉ ｃｏｍ ａｅｒａ ｒｅｇｉｓｔ イベント 参加 申し込み 方法 会員 送付 メール 案内 編集 一同 みな 楽しみ 日時 会場 本社 読者 ホール 都営 地下 江戸 築地 市場 築地 参加 参加 条件 ＡＥＲＡ ネット …
No.00837	2016-04-09	2016	Morning edition, Regional (Wakayama), Local section 1	みなべ 清川 ほんせい 住職 赤松 宗典 そうてん 帰郷 余り 開墾 梅林 青梅 価格 高下 梅干し 加工 清川 江戸 時代 江戸 橋本 漢方 赤松 橋本 由春 作務 釣り糸 たれ 仙人 橋本 農家 体調 村人 薬 さわ 橋本 梅干し 江戸 時代 つぼ 梅干し つぼ ふた におい 試作 行商 赤松 梅干し 復活 決意 橋本 塩漬け 交互 ドクダミ ヨモギ ゴミ 付着 試作 方法 本尊 薬師 北海道 沖縄 行商 百貨 取引 パート 高城 たかぎ 住民 小学 昨秋 ヨモギ サルノコシカケ ビワ 高城 児童 売上 ユニセフ 国連 児童 基金 寄付 存在 高城 前田 芳郎 校長 川辺 日高川 軒下 ドクダミ 胃腸 薬 老人 カキ ビワ ヨモギ 青汁 文化 一木 一草 提唱 赤松 旧暦 京都 賀茂 神社 例祭 献上 文書 提唱 上賀茂 神社 下鴨 神社 団体 紀州 毎年 神社 青梅 奉納 今後 梅…
No.00838	2016-04-08	2016	Morning edition, General, Regional (Gifu)	催し 症状 生活 各務原 川島 竹早 内藤 記念 博物 ホール 毎月 開催 企画 テーマ 漢方 薬局 店主 北川 宗正 お腹 先着 参加 保険 歯科 歯並び 入れ歯 悩み マイ ブランド 羽島 プロジェクト 登録 会員 田植え 羽島 桑原 大須 アイガモ 農場 稲刈り 仕込み 見学 同市 竹鼻 千代菊 株式 会社 酒造 中学 参加 別途 参加 必要 草もち だんご イチゴ 大福 イチゴ狩り パーティー 田植え 稲刈り 以外 定員 申し込み 多数 抽選 先着 締め切り 会員 同伴 予定 総数 時点 募集 申し込み 千代菊 橋本 ホーム ページ ｃｈｉｙｏｇｉｋｕ 募集 宿場 景観 遺産 めぐり 参加 募集 大垣 中山道 赤坂 一帯 景観 遺産 町歩き 市内外 魅力 発信 参加 事前 申し込み 当日 同市 赤坂 ＪＲ 美濃 赤坂 町歩き マップ 配布 中山道 コース モデル コース 設定 清…
No.00839	2016-04-03	2016	Morning edition, Announcement	月刊 特集 パーキンソン 前線 インタビュー 基礎 研究 臨床 本庶 先端 振興 財団 理事 連載 研修 漢方 カンファレンス リポート 終末 臨床 宗教 役割 購読 先端医療 末期医療 終末期医療
No.00840	2016-04-01	2016	Shukan Asahi	入試 速報 早大 ｖｓ． 慶大 両方 慶大 進学 早慶 早大 軍配 最新 合格 データ 比較 名門 ライバル 対決 勝者 専門 徹底 分析 給料 ワイド 特集 土俵 民進 結党 邪魔 細野 野田 宮崎 自民 石崎 議員 今度 パワハラ 疑惑 弾頭 北朝鮮 ナゾ ビラまき 出血 復活 内藤 やす子 原動 保釈 清原 シャバ 試練 受信 長州 閉鎖 ＮＨＫ 選抜 出場 小豆島 平成 瀬戸 内野 球団 人間 ＡＩ 囲碁 小説 シリア 拘束 安田 純平 安倍 政権 非行 少年 広島 マザー テレサ 集中 連載 小泉 信一 昭和 探検 トルコ インタビュー ブリー ラーソン 映画 最大 尊敬 漢方 薬 エキス 製剤 生薬 煎じ薬 違い 活用 菜の花 シンポジウム ベスト 司馬 辻原 片山 磯田 東出 ミラクル 百寿 長生き 条件 要因 遺伝 生活 便り クラブ 編集 後記 女子 表紙 モデル 募集…
No.00841	2016-04-01	2016	Shukan Asahi	近年 関心 漢方 漢方 薬 漢方 薬 複数 生薬 調合 煎じ薬 顆粒 エキス 製剤 自分 漢方 薬 メリット デメリット からだ イメージ 漢方 薬 近年 漢方 薬 西洋 医学 薬 同時 漢方 専門 漢方 外来 開設 機関 漢方 薬 機関 違い 煎じ薬 エキス 製剤 形態 毎日 抽出 煎じ薬 エキス 製剤 材料 生薬 工程 煎じ薬 材料 エキス 製剤 加工 位置 づけ コーヒー 煎じ薬 コーヒー コーヒー エキス 製剤 インスタント コーヒー 煎じ薬 体質 症状 生薬 組み合わせ 調節 毎日 抽出 機関 保険 ケース 自費 保険 ケース 近年 生薬 輸入 価格 高騰 煎じ薬 保険 調剤 困難 煎じ薬 保険 自費 機関 エキス 製剤 煎じ薬 濃縮 エキス 乾燥 顆粒 薬 製薬 会社 標準 生薬 配合 規格 統一 葛根 漢方 薬 葛根 麻黄 桂皮 生薬 エキス 製剤 原則 保険 自費 煎じ薬…
No.00842	2016-03-31	2016	Morning edition, Regional, Local section 2	展覧 天神 アクロス ギャラリー 九州 岡山 陶芸 テーマ 製作 花器 食器 販売 ロクロ 実演 松岡 日本 ボトル フラワー 支部 高宮 男女 共同 参画 推進 アミカス ギャラリー 生花 乾燥 フラワー ガラス 容器 アレンジ 松永 豊秀 遺墨 博多 下川端町 アジア 美術 企画 ギャラリー 九州 書道 活躍 松永 遺作 かな 書道 研究 蒼松 記念 併催 大橋 てのひら 盆栽 おうえん 大名 土佐 ミズキ モミジ カエデ 山野草 盆栽 販売 高井 門下 仏像 彫刻 天神 警固 神社 大仏 高井 門下 仏像 彫刻 千家 茶会 待鳥 吉久 写経 布施 テーマ 一乗 仏像 彫刻 ひょうたん 小笹 温室 ギャラリー 愛瓢 ひょう 縁起 ひょうたん ランプ ひょうたん 販売 進呈 アドバイス 入園 必要 松井 松本 清張 回忌 企画 清張 名作 北九州 戸畑 新池 市立 戸畑 図書 エントラ…
No.00843	2016-03-28	2016	AERA weekly	連載 ぐっち 新刊 発売 ぐっち 正洋 ロング ラン 連載 単行 ちー 政府 日銀 復活 条件 アベノミクス 自民 旧来 政策 延長 喝破 著者 日本 元気 自ら 東北 復興 支援 ココロ 幹線 エルメス バラマキ 規制 緩和 ＧＤＰ 人口 うえ モデル キー ワード 満載 同時 政府 メディア ウソ ツボ 伝授 本書 乱世 必要 リテラシー 連載 加筆 構成 本誌 巻頭 コラム 連載 矩子 対談 収録 予約 受付 きょうだい リスク 他人事 好評 発売 ＡＥＲＡ 特集 新書 きょうだい リスク 無職 非婚 将来 平山 古川 雅子 新書 貧困 非婚 きょうだい リスク 日本 不安 未来 対策 専門 アドバイス ご覧 まさこ 漢方 漢方 不調 変化 週刊 ムック 漢方 発売 出版 記念 漢方 レッスン 開催 漢方 医学 アエラ 連載 まさこ 編集 浜田 敬子 最近 からだ テーマ 対談 漢…
No.00844	2016-03-24	2016	Morning edition	北陸 幹線 開業 北陸 魅力 温泉 旅館 女将 おかみ 親子 世代 テーマ パーク 魅力 石川 豪華 花嫁 一堂 加賀 能登 越中 結婚 新婦 花嫁 のれん 持参 風習 のれん 新郎 仏間 新婦 先祖 仏壇 参り 結婚 七尾 通り 商店 各店 花嫁 のれん 披露 花嫁 のれん 絵柄 それぞれ 花嫁 衣装 豪華 のれん 見応え 期間 花嫁 れんが 花嫁 のれん オープン 明治 現代 のれん そう 楽しみ 和倉 温泉 周辺 能登島 七尾 野生 イルカ イルカ 漁船 イルカ ウォッチング イルカ そば 大喜び 一緒 日本 和倉 温泉 魚介 魅力 時期 イサザ 小魚 イサザ おどり食い フレンチ 能登島 サンスーシィ シェフ 漁師 農夫 食材 能登島 山菜 登場 楽しみ 七尾 ナマコ 高級 ナマコ エキス 配合 能登 スタイル ストア 能登 なまこ 石けん 洗顔 梅酒 北陸 べに 使用 セット …
No.00845	2016-03-19	2016	Morning edition, Regional (Nara), Local section 1	県産 大和 当帰 とうき キー ワード 活用 思い 農家 料理 業者 社団 法人 大和 ハーブ 結果 自信 清涼 菓子 トウ キス Ｔｏｕｋｉｓｓ 奈良 大和 当帰 そう 益田 農園 五條 益田 訪問 福島 地元 作物 益田 ごろ 日本 震災 影響 苦境 福島 農業 加工 気づき 助け つもり 福島 ヒント 大和 当帰 五條 農家 小西 正高 益田 土地 収穫 活用 農薬 ハーブ 結成 大和 当帰 農家 応援 生駒 中華 料理 小倉 漢方 普及 推進 プロジェクト 賛同 大和 当帰 活用 メニュー 作り 香り コース 料理 創作 大和 当帰 得意 分野 小倉 大和 ハーブ 結成 理事 就任 会員 益田 小西 ドレッシング ラムネ クッキー 青汁 評判 発売 清涼 菓子 メンバー 評判 自信 メーカー 河合町 製造 桐村 よしのり 社長 扱い 乾燥 特徴 香り ほつ 饅頭 まんじゅう 菓子…
No.00846	2016-03-12	2016	Digital edition	枝野 幸男 民主 幹事 暮らし 危機 安心 安心 子供 基礎 最大 対策 最大 景気 対策 安倍 晋三 首相 民主 悪口 民主 悪口 支持 勘違い 限界 民主 政権 みな 期待 日本 成長 年率 数字 ボロ カス 安倍 政権 成長 見かけ 派手 痛み止め カンフル 生活 運動 漢方 薬 日本 安心 王道 北海道 石狩 街頭 演説 漢方薬 カンフル剤
No.00847	2016-03-06	2016	Morning edition	アジア 人材 発掘 背景 ＯＮ 異動 中国 東南 アジア 注目 玄関 シンガポール 日本 進出 現地 法人 設立 インド シンガポール 社長 本社 やりとり 役目 同僚 国籍 シンガポール マレーシア ベトナム カ国 日本 常識 進出 日本 法律 会計 ＩＴ 飲食 サービス 営業 担当 一人 赴任 みな 東南 アジア 会計 就業 規則 づくり 従業 福利 厚生 本来 人材 よろず 業務 下支え ＯＦＦ 群馬 中学 美容 やりがい 一緒 婚姻 日本 大使 一昨 長女 保育 ハウスキーパー 習慣 我が家 フィリピン 自分 面倒 ラッフルズ ホテル 経営 美容 夕食 蒸し鶏 レタス ジンジャー チキン 豚バラ 漢方 スパイス バク テー 楽しみ 構成 ＧＬＯＢＥ 記者 小山 謙太郎 もり むら みさき パソナシンガポールセールス マーケティング チーム マネージャー 群馬 生まれ 人材 サービ…
No.00848	2016-03-02	2016	Morning edition, Regional, Local section 2	催し ひまわり 法律 プロジェクト 法律 弁護 会館 富山 長柄 古城 ビル 高岡 川本町 弁護 主催 法律 予約 統一 ダイヤル ひまわり インターネット 予約 サービス ひまわり ネット 認知 向上 目的 内容 限定 弁護 面談 予約 必要 富山 高岡 金岡 活性 富山 新庄 薬種 金岡 富山 大和 医薬 総合 研究 伏見 特命 教授 伝統 医学 漢方 知識 定員 聴講 申し込み 入場 以下 必要 小曽根 コンサート 入善 入善 コスモ ホール 日本 震災 ジャズ ピアニスト 小曽根 公演 復興 支援 アルバム 全席 指定 展覧 北川 健次 富山 大泉 ぎゃらりー 図南 福井 出身 国内外 活躍 造形 作家 北川 Ａｃｃｉｄｅｎｔ 自動 人形 テーマ 詩情 オブジェ 西洋 絵画 コラージュ 販売 ５、６ 北川 在廊 休み 募集 富山 美術 仮称 ＰＲ イベント 富山 入船 サン フォ…
No.00849	2016-02-27	2016	Evening edition, General, Section 1	れんが 底面 包丁 冷気 精製 工場 奈良 御所 井上 天極 てん ぎょく 葛餅 葛切り 材料 葛粉 づくり 最盛 れんが 葛粉 手際 包丁 底面 不純 作業 たつみ 信吾 係長 加減 奈良 製造 葛粉 吉野 本葛 天極 精製 吉野 よし ざらし 伝統 製法 くず デンプン 以外 不純 一緒 機械 攪拌 かくはん デンプン 作業 容器 デンプン 上澄み デンプン 水分 デンプン れんが 底面 不純 せっけん 乾燥 葛粉 古来 食用 薬 天極 井ノ上 社長 伝統 製法 日本 一端 誇り 吉野 手法 精製 純白 吉野 乾燥 出荷 奈良 御所 井上 天極 健太 撮影 関西 百景 奈良 吉野 傾斜 ダイヤ 土色 奈良 近郊 井上 天極 奈良 御所 トラック 竹川 徳行 のり ゆき 満足 傾斜 自生 竹川 あたり デンプン 収穫 季節 品質 スコップ 場所 トラック 山中 苦労 葛粉 ダイヤモンド…
No.00850	2016-02-23	2016	Morning edition, Regional (Nara), Local section 1	会計 当初 予算 発表 補正 実質 総額 過去 最大 規模 会見 荒井 正吾 知事 人口 高齢 対応 自立 指摘 重点 政策 ベッド タウン 活性 五輪 観光 スポーツ 振興 づくり 福祉 充実 南部 東部 振興 歳入 法人 増収 見込み 県税 計上 歳出 通院 助成 拡大 後期 高齢 介護 給付 保障 経費 増加 収入 不足 退職 手当 発行 県債 残高 急増 突破 近年 微増 減少 林業 基金 清算 債務 整理 荒井 知事 会見 工夫 自前 借金 構造 強化 行政 効率 強調 漢方 産業 研究 品質 評価 方法 構築 耕作 放棄 取得 意欲 担い手 貸し出し 検診 受診 勧奨 支援 開設 奈良 総合 運営 支援 ごみ 処理 広域 支援 移動 手段 確保 取り組み 支援 古沢 正規 雇用 個別 よし よし よし 雇用 充実 取り組み 就職 大卒 以内 離職 平均 ポイント 正規 雇用 …
No.00851	2016-02-06	2016	Morning edition	直腸 ステージ 生存 公表 生存 自分 病名 進行 部位 生存 衝撃 国立 研究 研究 グループ 治療 開始 追跡 集計 生存 結果 ステージ 生存 確率 一瞬 病状 点検 治療 開始 体内 元気 再発 みぞ 再発 治療 インターネット 検索 ステージ 大腸 肝臓 転移 両方 完治 くだり 手術 内容 ぶん 生存 目標 西洋 医学 治療 段落 免疫 細胞 再発 漢方 生薬 煎じ薬 特製 ニンジン ジュース 毎日 定期 湯治 血行 マッサージ 気晴らし ウォーキング 励行 早期 検診 早期 発見 検診 放置 代償 大腸 内視 検査 ステージ 生存 最低 大腸 治癒 早期 発見 カギ 次回 予定 記者 賢司 漢方医 西洋医学
No.00852	2016-02-05	2016	Morning edition, Regional (Nara), Local section 2	国民 共有 遺産 世紀 高取 境界 明日香 南端 発掘 道路 拡幅 規模 世紀 後半 石敷 いし じき 基壇 遺構 柱穴 遺構 ホラント 遺跡 発見 遺跡 施設 氏族 居宅 ホラント 遺跡 山間 発掘 遺跡 飛鳥 山あい 同行 担当 言葉 印象 明日香 遺跡 遺跡 飛鳥 時代 歴代 宮殿 大寺 はじめ 遺跡 密度 建物 事前 必要 好意 平坦 へいたん 飛鳥 遺跡 本格 国家 規模 契機 奈良 溜池 瀬戸 地方 奈良 盆地 農業 確保 苦労 水量 吉野川 奈良 盆地 灌漑 かんがい 用水 吉野川 分水 計画 飛鳥 通過 予定 遺跡 事前 発掘 遺跡 状況 確認 必要 奈良 国立 文化 研究 奈良 文化 研究 飛鳥 川原 かわら でら 飛鳥 あすか 板葺 宮跡 ぶき 結果 飛鳥 金堂 伽藍 配置 成果 飛鳥 遺跡 保存 認識 成長 都市 明日香 周辺 宅地 甘樫 西側 飛鳥 風土 保全 保…
No.00853	2016-02-03	2016	Morning edition	自分 治療 ラジウム 温泉 湯治 年末 年始 長万部 二股 温泉 新年 さる 湯煙 近く 日々 大腸 直腸 腸管 岩見沢 支局 勤務 肝臓 転移 病状 進行 重症 ステージ 診断 当時 主治 舩越 直腸 手術 転移 切除 延命 腹膜 播種 はしゅ 摘出 中断 延命 程度 治療 効果 覚悟 励まし 治療 気持ち 抗がん 体力 気力 維持 漢方 治療 湯治 ラジウム 温泉 きっかけ わら 思い 元気 西洋 医学 効果 湯治 顔なじみ 札幌 夫婦 はじめ 愛知 再会 体調 おかげ 元気 食堂 風呂 気遣い あいさつ おかげ 一言 おかげ 一言 治療 開始 おかげ 元気 記者 賢司 西洋医学
No.00854	2016-02-03	2016	Morning edition, Regional, Local section 2	魅力 ＰＲ 知恵 甲州 塩山 市場 県立 塩山 商業 研究 塩山 活性 漢方 薬 薬用 甘草 植え替え 作業 農作 販売 地元 豚肉 ハンバーガー 販売 豊島 商業 研究 農業 ＪＲ 塩山 近く 文化 甘草 屋敷 江戸 時代 幕府 甘草 観光 甲州 商工 甘草 観光 資源 活用 商業 研究 勤労 青少年 ホーム 甘草 ポット 作業 甘草 手伝い 活用 方法 提案 甘草 シフォン ケーキ 配合 せっけん イメージ キャラクター アイデア 具体 づくり 取引 状況 移動 データ マップ 可視 分析 システム 活用 方法 研究 豊島 インターネット 公開 システム 甲州 甲州 首都 塩山 魅力 取り組み 地元 魅力 鴨下 智也 イベント 参加 地元 高齢 人口 課題 方法 顧問 西田 佳代 教諭 機会 部活 魅力 塩山 自分 興味 きっかけ 菅沼 塩山 商業 研究 豊島 部員 もてなし やまな…
No.00855	2016-02-03	2016	Morning edition, Regional, Local section 2	佐賀 商業 江戸 明治 街道 入り口 材木 有明 水路 物資 集散 辺り 鍋島 商人 なか 漢方 薬 野中 烏犀 さい 西隣 内科 医院 材木 老舗 前者 ツヤ 後者 ヨネ シー 松川 旅館 ハマ 仲良し 踊り 仲間 老舗 三家 稽古 内科 ラン 佐賀 筑紫 柳町 芸妓 大正 時代 後期 佐賀 芸妓 近辺 三味 シー ラン 手ほどき 今度 演目 藤娘 師匠 指示 晴れ 舞台 内科 佐賀 劇場 シー 升席 桟敷 大正 創業 芝居 小屋 娯楽 提供 ホール 歌舞伎 旅芝居 歌謡 ショー 出し物 バラエティー 戦後 鶴田 浩二 子供 時代 美空 ひばり 昭和 シー 県立 佐賀 入学 高女 憧れ エリート 最初 友達 秋山 清子 ピアノ 得意 シー 伴奏 シー シューマン 合唱 流浪 アルト ソロ 担当 シー 今日 弁当 配達 呉服町 佐賀 銀行 いとこ 南島 恒正 恒正 佐賀 中学 佐賀 西高…
No.00856	2016-02-01	2016	Morning edition, Regional, Local section 1	津島 神社 門前 津島 神社 いわれ 成り立ち 津島 ガイド ボランティア みな 案内 津島 神社 津島 牛頭 ごず 天王 天王 織田 信長 氏神 指定 文化 楼門 豊臣 秀吉 寄進 津島 神社 参拝 神社 津島 ガイド ボランティア 大橋 忠彦 言葉 内外 伊勢 神宮 熱田 神宮 各地 前後 末社 しゃ 順番 無病 息災 本殿 参拝 本殿 大橋 戦火 神体 防空 ごう 本殿 側面 大橋 魔よけ 意味 神社 宮司 天王 湊町 地名 名残 津島 神社 かいわい 天王 みなと 尾張 津島 天王 天王 公園 大祭 ぐるま 記録 織田 信長 天王 祭り 見物 記録 土砂 堆積 せき 江戸 中期 案内 誠三郎 熱田 桑名 渡し 旅人 いか 橋詰 地名 湊町 名残 商店 雰囲気 薬局 店主 小坂 泰子 ひろこ 大正 創業 店内 薬箱 漢方 薬 大型 漢方 薬 木造 住宅 本町 目抜き 通り 天王 通…
No.00857	2016-01-17	2016	Morning edition, Society	国内 最大 公害 カネミ 油症 被害 支援 団体 カネミ 倉庫 北九州 協議 検診 手帳 創設 項目 支援 方針 支援 実施 見込み 支援 抜本 見直し 救済 一時 増額 要望 提出 困難 施行 被害 救済 付則 施行 めど 支援 厚生 労働 検討 支援 検診 結果 手帳 創設 各地 支援 専門 配置 漢方 薬 臨床 研究 推進 カネミ 負担 油症 受療 機関 拡大 基本 指針 改定 実施 方針 小川 裕介 カネミ油症 漢方薬
No.00858	2016-01-08	2016	Morning edition, Regional (Miyagi), Local section 2	肥料 小魚 絶滅 危機 カボチャ 地元 食材 知恵 ひと手間 自慢 逸品 思い 加工 販売 東北 産業 取り組み 今日 明日 ピンチ ハーブ 身肉 宮城 漢方 和牛 牛肉 におい 宮城 栗原 レストラン 幸之助 焼き肉 ステーキ 売り 店内 におい 不思議 漢方 和牛 社長 関村 清幸 関村 漢方 和牛 きっかけ 日本 海綿 脳症 ＢＳＥ 牧場 関村 風評 被害 もろ 廃業 福島 養鶏 見学 ニワトリ ハーブ 漢方 試行 錯誤 漢方 増減 完成 配合 飼料 一緒 コンブ サンザシ 漢方 栄養 赤身 近隣 農家 肥料 提供 有機 野菜 コメ 一役 エサ 循環 農業 関村 加工 会社 設立 自慢 牛肉 キーマ カレー ロースト ビーフ ギョーザ 産業 実現 それぞれ 分野 後継 育成 幸之助 ロース ステーキ 熱意 努力 牛肉 剛志 幸之助 東北 築館 インターチェンジ 近く 関村 連携 農…
No.00859	2016-01-08	2016	Morning edition, Saitama edition, Regional (Saitama), Local section 2	明治 初期 米英 医学 翻訳 出版 日本 医学 進展 貢献 日高 出身 医学 桑田 衡平 こうへい 絵本 日高 会社 入江 武男 出版 桑田 衡平 顕彰 入江 世の中 地元 偉人 出版 絵本 桑田 衡平 物語 ページ 税込み 桑田 天保 平沢 高市 平沢 農家 次男 読み書き 毎日 勉学 川越 漢方 横田 良平 医学 坪井 信道 杉田 師事 文久 江戸 医院 英米 医学 進歩 桑田 英語 独学 明治 米国 医薬 翻訳 袖珍 薬 ゅうちんやくせつ 出版 薬 インフルエンザ 当時 国内 医学 翻訳 内科 摘要 医学 進歩 貢献 入江 サラリーマン 定年 退職 郷土 研究 地元 出身 桑田 著書 おもいで ぐさ 桑田 衡平 出版 市内 配布 桑田 生誕 小学 絵本 出版 市内 小学 寄付 寄贈 同会 主催 桑田 著書 原本 資料 生誕 記念 総合 福祉 研修 入江 桑田 日本 医学 期待 戸谷…
No.00860	2016-01-08	2016	Morning edition, Regional (Ishikawa), Local section 1	医学 宮沢 有紀 みや ゆき 選手 昨夏 富山 付属 富山 手術 頭蓋 がいこつ 後ろ 見学 医学 陸上 宮沢 有紀 選手 富山 手術 見学 グラウンド 日本 学生 個人 選手 優勝 日本 選手 日本 記録 福島 千里 選手 北海道 ハイテク ＡＣ 距離 国内 トップ 選手 合宿 招集 注目 ランナー 医学 五輪 最初 最後 長野 千曲 良裕 宮沢 選手 小学 大会 優勝 中学 時代 北信越 大会 連覇 中３ 大会 強豪 私立 誘い 異常 中学 不明 だましだまし 競技 中３ 大会 悪化 私立 陸上 生活 勉強 重視 地元 屋代 千曲 症状 食欲 減退 全身 階段 精密 検査 良裕 時代 異常 陸上 断念 青森 開業 整体 民間 効果 良裕 宮沢 選手 競技 中学 時代 自己 ベスト 更新 インター ハイ 進路 医学 自分 自分 異常 解明 西洋 医学 漢方 研究 富山 医学 難関 現役…
No.00861	2016-01-04	2016	AERA weekly	後ろ 入社 採用 スケジュール ふた フライング デフォルト マイナス 学生 プラス 編集 直木 詩帆 本社 ＩＴ 上場 毎年 採用 大手 選考 開始 学生 接触 本腰 大手 選考 段落 通例 入社 採用 社内 議論 承知 経団連 入社 採用 採用 選考 指針 学生 採用 開示 広報 解禁 会社 面接 選考 解禁 加盟 内定 解禁 従来 通り ＩＴ 経団連 加盟 新卒 採用 指針 影響 無視 人事 担当 議論 選考 開始 内定 大手 例年 選考 フライング 入社 採用 フライング 学生 印象 ネット 掲示 ルール イメージ ダウン スケジュール 変更 元年 他社 動向 結局 同業 人事 担当 交換 会社 参加 学生 他社 動き リサーチ 面接 開始 決着 内々 採用 入社 採用 他社 早期 接触 躊躇 必要 人事 担当 マイナス 様子 必要 個々 判断 入社 採用 グラフ フライング デ…
No.00862	2015-12-10	2015	Morning edition	分野 活躍 札幌 インタビュー 動画 毎日 更新 達成 ウェブサイト 札幌 図鑑 ケーブル テレビ 放送 シリーズ 一人 企画 制作 インタビュアー 札幌 在住 福津 京子 家庭 ビデオ 企画 制作 福津 出演 さっぽろ テーマ ソング スケッチブック キー ワード カメラ 手作り 売り 登場 小学 年寄り 普通 ノーベル 受賞 多種 人々 ウェブ 時代 インタビュー 動画 配信 テレビ 放送 オープニング 映像 人物 テロップ 違い テーマ ソング 健在 方針 一貫 人々 価値 インタビュー 蓄積 ヒント アーカイブ スタート フリー 司会 コミュニティー ＦＭ パーソナリティー 福津 ＩＴ ＮＰＯ 法人 参加 発信 メディア 開設 きっかけ 家電 量販 家庭 ビデオ カメラ 相棒 出演 交渉 インタビュー 編集 全部 ひとり 日々 メディア 必要 確信 自立 回覧 メール 転送 ＳＮ…
No.00863	2015-12-09	2015	Morning edition, Regional, Local section 2	富山 紀伊國 書店 調べ 富山 ｂｙ ＡＥＲＡ 出版 火花 又吉 直樹 文芸 春秋 和漢 漢方 寺澤 岩波 書店 ｄｅ 名著 良寛 詩歌 ＮＨＫ 出版 下流 老人 老後 崩壊 衝撃 藤田 孝典 出版 ぎやまん 風鈴 木山 省二 学研 プラス 大人 流儀 伊集院 講談 ルール ペン ＮＨＫ 出版 一生 料理 裏ワザ 基本 ワザ 大全 話題 達人 倶楽部 青春 出版 ＥＬＬＥ ＪＡＰＯＮ セット ハースト 婦人 画報 講談 富山 清明 書店 調べ 富山 ｂｙ ＡＥＲＡ 出版 地方 再生 レシピ 奥田 政行 共同 通信 ねこ 畠中 新潮 藤田 ニコル 角川 春樹 八州 探訪 古着 総兵衛 佐伯 泰英 新潮 フォルトゥナ 百田 尚樹 新潮 火花 又吉 直樹 文芸 春秋 人魚 東野 圭吾 幻冬 場所 和子 幻冬 下町 ロケット ガウディ 計画 井戸 小学 明堂
No.00864	2015-12-06	2015	Morning edition, Lifestyle	もぐさ ツボ 刺激 きゅう 最近 自宅 世代 セルフ ケア きゅう 販売 大手 セネファ 滋賀 長浜 銀座 直営 人数 きゅう テレビ 番組 きゅう きゅう 女子 人気 予約 平日 昼間 入門 参加 きゅう パート 冷え 自宅 ケア もぐさ ヨモギ 綿毛 もぐさ シール 固定 台座 台座 きゅう もぐさ 皮膚 初心 鍼灸 しんきゅう 頭痛 疲れ 効果 合谷 ごう 場所 ツボ 助言 見当 ペン 台座 シール ライター 先端 ツボ におい きゅう 責任 鍼灸 小泉 洋一 リラックス 効果 実感 きゅう 北里 東洋 医学 総合 研究 漢方 鍼灸 治療 内科 飛鳥 時代 中国 ツボ 痛み 刺激 感知 センサー ツボ 俗称 経穴 けい けつ きゅう 皮下 感知 温度 受容 刺激 自律 神経 副腎 皮質 ホルモン ショック たんぱく 血行 痛み 炎症 症状 効果 ツボ 正確 位置 確認 体形 骨格 …
No.00865	2015-12-05	2015	Evening edition, General, Section 1	部屋 カレー 香り 種子 樹皮 つぼみ 世界 各地 かけら 西淀川 ハチ 明治 日本 国産 カレー かけら カレー 原料 スパイス 香辛 配合 調整 レストラン 顧客 要望 レシピ 工場 兵庫 宍粟 粉砕 調合 焙煎 ばい カレー スパイス 中国 ウコン タンザニア ザンジバル チョウジ つぼみ 薬 それぞれ 主張 食欲 香味 寒川 がわ 恵美 単体 クセ 香り 日本 カレー 特徴 インド カレー 英国 カレー 日本 当時 舶来 料理 製法 明治 日本 糸口 ハチ 前身 江戸 創業 薬種 問屋 大和 国民 日本 カレー 誕生 背景 近世 薬作り 道修町 しょう まち 存在 ハチ 基本 カレー スパイス 兵庫 宍粟 関西 百景 国産 カレー スパイス 薬 日本 カレー 製法 道修町 近く 薬種 問屋 大和 店主 今村 弥兵衛 漢方 薬 香り 英国 カレー 漢方 ウコン 唐辛子 カレー 洋風…
No.00866	2015-12-04	2015	Morning edition, Regional, Local section 2	１、２ メンテナンス 季節 養生 はり きゅう 活用 鍼灸 しんきゅう 薬剤 平地 治美 東洋 医学 漢方 知恵 伝授 初心 鍼灸 実習 カルチャー 立川 東洋医学 東洋医
No.00867	2015-12-02	2015	Morning edition, Regional (Nara), Local section 2	トピ まち ひと わだい ＷＥＥＫＬＹ 高取 町内 一種 大和 当帰 やまと とうき 入浴 発表 観光 案内 カ所 販売 高取 古く 薬 製薬 活性 耕作 放棄 解消 漢方 推進 プロジェクト 大和 当帰 新潟 メーカー 依頼 大和 当帰 エキス 入浴 税込み 役場 まちづくり 塚本 和人 浴剤 入浴剤
No.00868	2015-11-30	2015	Morning edition	長谷川 鎌倉 國吉 七赤 焼芋 サラリーマン 長野 展子 原発 もんじゅ 敦賀 村中 聖火 餅子 作り 日々 浜松 平賀 上履き 冬日 静岡 松村 いのち となり 霧島 久野 茂樹 万華 日向ぼこ 岩沼 久子 従業 全員 焚火 栃木 壬生 ひとし 国産 無限 山梨 市川三郷 笠井 こがらし 所為 せい 泉大津 多田羅 紀子 一席 ヨーロッパ シリア 難民 宮仕え 焼芋 転変 敦賀 荒海 日本 怒濤 原発 基地 大串 宝庫 勤労 感謝 仙台 伸子 新米 平野 秩父 浅賀 信太郎 日本 田舎 けり 長野 展子 感情 はてし オランダ モーレンカンプ ふゆ 難病 鈴鹿 野間 蜂巣 厚子 老い ひとり 障子 もみぢ 日南 吉国 一花 バス 伊丹 吉澤 冬服 古着 けり 松戸 ラグビー 大金 夜長 一宮 かがり 大地 恵み 勤労 感謝 感謝 収穫 喜び 一句 太陽 感謝 日本 風景 柿の木 なし …
No.00869	2015-11-28	2015	Morning edition, General, Section 1	オピニオン フォーラム 社説 社説 活躍 分配 報酬 見直し 平等 軽減 税率 業界 団体 軽減 税率 業界 団体 動き 消費 混乱 理由 反対 外食 産業 団体 集会 開催 軽減 税率 与党 陳情 団体 東芝 社長 開示 遅れ 謝罪 不正 会計 出発 矢先 原発 会社 損失 発覚 東芝 開示 批判 室町 正志 社長 記者 会見 謝罪 漢方 生薬 国内 調達 拡大 漢方 薬 メーカー 各社 原料 生薬 国内 調達 中国 生薬 値上がり コスト 圧迫 学者 ドーピング 組織 ドーピング 指摘 暫定 資格 停止 ロシア 陸連 陸連 処分 東独 不正 告発 ドイツ ウェルナー フランケ 教授 ｂｅ ｂｅ 移動 スーパー 軒先 フロント ランナー 買い物 難民 移動 スーパー 住友 達也 ノウハウ 民家 軒先 別刷り 金融 スポーツ 囲碁 将棋 小説 生活 ＴＶ ラジオ デジタル すし いくら …
No.00870	2015-11-28	2015	Morning edition, Economy	ツムラ 漢方 薬 各社 原料 生薬 国内 調達 漢方 薬 国内 需要 生薬 中国 価格 高騰 漢方 薬 シェア ツムラ 北海道 夕張 工場 設備 報道 公開 生薬 不純 機械 選別 工程 新設 生薬 保管 能力 北海道 国内 調達 半分 拠点 位置 自社 農場 面積 拡大 今後 契約 農家 時点 面積 ごろ 目標 それぞれ 方針 杉田 専務 拡張 工場 基盤 協力 生薬 拡大 品目 方向 試験 調達 国内 以降 方向 なし 医薬 ＯＴＣ 漢方 薬 シリーズ ロート 製薬 今秋 奈良 宇陀 生薬 試験 小林 製薬 ＯＴＣ 生薬 技術 農家 協力 化学 大手 三菱 ケミカル ホールディングス 使用 生薬 カンゾウ 国内 量産 技術 メド 発表 ツムラ 生薬 国内 調達 拡大 価格 安定 確保 必要 製薬 会社 漢方 薬 効き目 立証 医学 医科 漢方 漢方 薬 増加 数量 今後 業界 団体 …
No.00871	2015-11-20	2015	Morning edition, Education	Ｎｏ． 楽譜 確認 仲間 ハーモニー 演奏 アカペラ サークル 練習 河田 紗弥 さや 慶応 卒業 サークル 卒論 準備 中高 一貫 私立 女子 貧困 きっかけ 支援 将来 児童 養護 施設 勉強 表情 無駄 ショック ボランティア グループ バレンタイン チョコレート 売上 パティシエ 菓子 パティシエ かっこ 達成 連載 河田 自分 疑問 定時 生徒 ボランティア 将来 アンケート 様子 将来 目標 実現 自分 無理 押しつけ 菓子 一時 劇薬 本当 必要 づくり 漢方 薬 来春 希望 会社 日々 河田 限り 支援 学生 時代 答え 自分 支援 芳垣 文子 アカペラ サークル 練習 河田 紗弥 神奈川 藤沢 漢方薬
No.00872	2015-11-18	2015	Morning edition, Regional, Local section 2	プレゼント 先日 薬膳 料理 研究 陳皮 成熟 ミカン 漢方 むかつき せき 緩和 生薬 七味 唐辛子 ミカン 狩り 修学 旅行 海外 旅行 当時 京都 奈良 定番 旅行 研究 顧問 先生 山陽 瀬戸内 コース スペシャル 幹線 広島 初日 宿泊 瀬戸 内海 位置 大久野 国民 休暇 天の川 夜光 生物 幻想 女の子 荷物 みんな 一斉 夕食 眠り 翌朝 友人 散歩 洞穴 生物 先生 世界 大戦 ガス そう ビックリ ウサギ ウサギ そう 朝食 ミカン 狩り オレンジ 光景 平和 幸せ 気分 ミカン ミカン ウンシュウ ミカン 神奈川 以南 公園 温室 管理 温室 時期 小粒 修学 旅行 時期 水戸 公園 西川 綾子 コラム 掲載
No.00873	2015-11-17	2015	Digital edition	特派 リポート 小林 アメリカ 総局 ノーベル 医学 生理 発展 途上 寄生 感染 治療 薬 研究 寄生 虫薬 イベルメクチン 北里 大村 栄誉 教授 ドリュー 名誉 研究 フェロー ウィリアム キャンベル 博士 マラリア 治療 薬 アルテミシニン 発見 中国 中医 ユー ユー トゥー ユー ユー 大村 業績 早く ノーベル 候補 呼び声 名前 世界 最近 中国 生まれ 中国 育ち 研究 受賞 アジア 快挙 業績 欧米 研究 活躍 マラリア 治療 薬 専門 国立 保健 研究 ＮＩＨ ルイス ミラー 博士 シンチョワン・スー 博士 マラリア 治療 薬 アルテミシニン 中国 チンハオス 発見 マラリア ハマダラ 媒介 原虫 感染 世界 保健 機関 ＷＨＯ 世界 感染 リスク 感染 危険 従来 薬剤 耐性 原虫 アルテミシニン 薬 期待 アフリカ 過去 発症 重症 推計 ミラー 博士 業績 き…
No.00874	2015-11-06	2015	Morning edition, Regional, Local section 1	漢方 薬 甘草 カンゾウ 胎内 熱中 予防 働き 体内 水分 甘草 活用 消費 国内 機能 表示 販売 考え 地方 創生 交付 研究 機関 共同 ペット ボトル 入り 発売 甘草 抽出 うえ エキス 無色 市内 天然 配合 検討 甘草 保水 配合 研究 機関 協議 国内 厚生 労働 認可 用途 経口 水液 販売 経口 水液 位置 消費 保水 機能 根拠 機能 表示 発売 意向 消費 まとめ 機能 表示 飲料 緑茶 乳酸 入り 清涼 飲料 国内 機能 表示 価格 市販 見込み 価格 施策 寄付 中国 輸入 甘草 国内 調達 製薬 会社 意向 指導 市内 農家 甘草 当初 面積 漢方 薬 ウラル 甘味 スペイン ウラル 日本 製薬 スペイン 市内 委託 バッグ 石鹸 スペイン 活用 ペット ボトル 農林 水産 担当 保水 機能 熱中 予防 作業 甘草 利益 農家 今後 甘草 河野 正一郎 収…
No.00875	2015-10-31	2015	Morning edition, General	財務 財政 制度 審議 報酬 調剤 薬局 報酬 方針 後発 医薬 ジェネリック 使用 薬局 減収 しくみ 導入 予算 編成 薬 公定 価格 報酬 保障 伸び ねらい 地方 税金 政府 ペース 報酬 自己 負担 薬局 収入 報酬 調剤 報酬 財務 ゼロ ベース 抜本 構造 見直し 薬局 ジェネリック 使用 報酬 上乗せ 使用 未満 減収 しくみ 院外 薬局 薬 投与 日数 調剤 報酬 体系 報酬 半分 調剤 報酬 以外 湿布 漢方 薬 目薬 市販 薬 保険 奈良 財務 提言 湿布 漢方 薬 目薬 保険 除外 ジェネリック 使用 薬局 収入 しくみ 導入 薬局 要件 夜間 休日 対応 実績 薬 手帳 薬局 収入 上乗せ 要件 漢方薬 調剤薬 外薬 後発医薬 院外薬
No.00876	2015-10-30	2015	Morning edition, Regional (Nara), Local section 2	天武 天皇 胃薬 藤原 時代 疫病 えき びょう 流行 国家 疫病 退散 神仏 読経 どきょう 薬 薬 現実 対応 規定 貴族 薬 規定 古代 薬 正倉 奈良 時代 薬物 国家 独占 備蓄 藤原 西面 南門 付近 内濠 ぼり 薬 木簡 出土 薬 管理 外薬 やく りょう のち 典薬 やく りょう 注目 薬 葛根 カッコン クズ 塊根 かいこん 解熱 ねつ 風邪薬 人参 ニンジン 強壮 きょうそう なじみ 生薬 しょう やく なか 薬 鉱物 生薬 イオウ 黒石 セキ エイ 配合 薬 調合 木簡 場所 硫黄 出土 毒薬 无耶 むさしの くに 薬 武蔵 貢納 鳥頭 ウズ キンポウ 多年 ウズ トリカブト アコニチン 猛毒 物質 弱毒 適量 鎮痛 白朮 ビャクジュツ 薬 木簡 白朮 キク 多年 ビャクジュツ 和名 オオバナオケラ 根茎 利尿 にょう 強壮 抗菌 漢方 胃薬 配合 胃がん 治療 薬…
No.00877	2015-10-29	2015	Morning edition, Regional, Local section 2	展覧 末野 美由紀 シルバー アクセサリー 今泉 ギャル リド アッシュ 大ぶり デザイン シルバー 真珠 アクセサリー 販売 末野 月夜 でんしん ばしら 大手 デザイン ステージ ディープ ラス 指定 障がい 福祉 サービス ひまわり パーク 六本松 宮沢 賢治 テーマ 制作 カレンダー 原画 空間 芸術 美術 連盟 創立 記念 大濠 公園 美術 ギャラリー 連盟 会員 出展 日本 絵画 彫刻 工芸 俳優 榎木 孝明 当日 正午 整理 配布 須恵 美術 クラブ 須恵 須恵 久我 記念 絵画 工芸 休み カード 作り 予約 尺八 演奏 揺らぎ 美術 工芸 北九州 門司 東港町 門司 税関 作家 揺らぎ 展覧 北九州 活躍 美術 工芸 作家 絵画 彫刻 染織 陶芸 ピアニスト ヨシノミナコ 揺らぎ ライブ 門司 美術 工芸 研究 北九州 八幡西 黒崎 カジキ 美術 画廊 湯浅 宏子 中西…
No.00878	2015-10-27	2015	Morning edition, Regional (Ishikawa), Local section 1	指定 史跡 名勝 文化 史跡 朝倉 遺跡 福井 蘭麝 朝倉 ゆかり 秘伝 レシピ 相伝 製造 青木 山ぎわ 田園 地帯 黒塀 家々 水路 樹齢 ケヤキ 一角 青木 母屋 酒蔵 店内 大正 時代 広告 神経 貧血 効能 明治 天皇 侍医 墨付き 琥珀 こはく グラス 生薬 香り 門外 不出 調合 房子 中興 急死 廃業 立場 伝統 資料 娘婿 邦夫 最盛 明治 はじめ 近く 足羽 水運 三国 北前 遠く 北海道 長寿 戦国 大名 愛飲 日本 近代 炭鉱 労働 開拓 酒造り 青木 暮らし 新年 屋敷内 カ所 鏡餅 酒蔵 鏡餅 ミカン 言い伝え 仕込み 毎年 はじめ 週末 親族 近く 住民 明け方 深夜 総がかり 作業 水田 もち米 こうじ 房子 調合 生薬 配合 蘭麝 漢方 由来 蘭麝 主流 西洋 薬 サプリメント 気味 半歩 伝統 維持 邦夫 都会 百貨 企画 物産 通信 販売 活路 母屋…
No.00879	2015-10-26	2015	Morning edition, General, Section 3	中国 スパイ 行為 日本 拘束 事件 発覚 近く 拘束 男女 中国 人脈 日本 機関 以前 接触 指摘 異例 長期 拘束 背景 外国 神経 中国 当局 姿勢 留学 仲介 顧問 日中 浙江 列島 拘束 愛知 施設 周辺 スパイ 行為 模様 卒業 地元 動産 仲介 会社 営業 起業 保険 警備 肩書 商売 軸足 中国 北京 一流 日本 中国 技術 派遣 今度 会社 知人 出資 リーマン ショック 頓挫 近況 中朝 国境 地帯 遼寧 丹東 拘束 神奈川 在日 朝鮮 日本 一緒 帰還 北朝鮮 食糧 不足 後半 脱北 中国 潜伏 日本 日本 国籍 北朝鮮 トウモロコシ スープ 来日 当初 パチンコ 景品 交換 中国 商売 広州 朝鮮 料理 中朝 国境 行き来 接触 脱北 テレビ 取材 協力 日本 幹部 上海 消息 中国 出身 日本 国籍 留学 世話 中国 仲介 留学 希望 日中 友好 団体 幹部 …
No.00880	2015-10-24	2015	Morning edition, Weekend supplement	波平 ナミ うっかり 磯野 波平 銭湯 蜂の巣 騒ぎ 大黒 ご飯 カツオ ワカメ 動員 電気 内釜 磯野 内風呂 連載 当初 銭湯 サザエ 銭湯 女湯 女装 パトロール 刑事 エピソード 漫画 五輪 前年 昭和 波平 銭湯 当時 漫画 木製 湯桶 常備 木桶 ぬめり 保健 指導 衛生 合成 樹脂 時代 銭湯 定番 黄色 プラスチック ケロリン 文字 ケロリン 漫画 八重洲 地下 温泉 お目見え ケロリン そもそも 世代 ケロリン 内外 薬品 本社 富山 大正 発売 解熱 鎮痛 薬 鎮痛 効果 アスピリン 粘膜 和漢 生薬 桂皮 けいひ 配合 当時 漢方 薬 効き目 置き薬 薬局 薬 販路 拡大 飛び込み 営業 広告 会社 商事 営業 担当 アイデア 営業 担当 社長 風呂場 湯桶 イメージ アカ 敬遠 採用 当時 回想 ケロリン 内外 薬品 広告 提供 永久 異名 普及 当初 汚れ 黄色…
No.00881	2015-10-24	2015	Morning edition, Regional, Local section 1	丹波 味覚 フェア 丹波 柏原 柏原 丹波 公苑 丹波 栗ごはん 焼き栗 鹿肉 バーガー 大豆 枝豆 販売 豪雨 災害 復興 パネル ダンス バトル 三輪 レース 丹波 ＧＯ ＧＯ フェスタ 丹波 スイーツ コンテスト 和田 漢方 まつり 丹波 山南 和田 薬樹 公園 リフレッシュ ふるさと 和田 振興 主催 岩尾 太鼓 県立 篠山 産業 吹奏 演奏 落語 歌謡 ショー 仮装 丹波 大声 コンテスト 和田 児童 和田 生徒 ヨーヨー 釣り 輪投げ ハンカチ 染め 薬草薬
No.00882	2015-10-23	2015	Morning edition, Regional, Local section 2	展覧 アミカ 富山 大手町 プラザ アミカ フランス 意味 県内外 作家 仲間 絵画 彫刻 工芸 粘土 富山 陶芸 山下 三郎 針葉 テーマ 木工 南砺 造形 作家 横山 善一 山下 つづ アート キルト 南砺 法林 市立 福光 美術 国内 トップ キルター 北陸 作家 トップ キルター 片桐 好子 墨絵 ｚｅｎ 出品 南砺 田島 ふじ子 パナマ 少数 民族 手芸 技法 生命 共存 表現 調和 饗宴 きょう 高大生 中学 以下 会期 無休 北陸 作家 解説 アラブ 音楽 ラビィサリ コンサート 色絵 磁器 三浦 氷見 市上 ギャラリー つばさ 京焼 名門 三浦 松竹 紅葉 絵付け 茶わん 水指 新作 販売 茶席 催し 民族 薬物 資料 公開 富山 杉谷 富山 和漢 医薬 総合 研究 民族 薬物 資料 同館 保存 日本 漢方 中国 インド 生薬 標本 公開 薬剤 チベット 小川 東洋 医学…
No.00883	2015-10-21	2015	Morning edition	北海道 サケ漁 終盤 サケ 白子 精巣 化粧 ナチュラル ケア 恵庭 美容 ジェル 白子 日持ち ダメ 肥料 飼料 もったい 研究 大手 漢方 薬 メーカー 長年 研究 経験 長谷川 英司 取締 ごろ 産業 北海道 酪農 学園 研究 結果 白子 オリゴ ＤＮＡ 抽出 成功 コラーゲン 細胞 新陳 代謝 効果 オリゴ ＤＮＡ 化粧 シリーズ Ｓｉｐｉｒｋａ シピリカ 化粧 保湿 乳液 美容 税別 大量 大手 メーカー 競合 美容 ジェル シピリカ ノウハウ シラカバ 樹皮 ホップ 道産 素材 アレルギー 防腐 パラベン 使用 部分 オール イン ワン 化粧 実現 値段 競合 ひげそり 皮膚 保湿 効果 広告 宣伝 予算 悩み 薬局 ドラッグストア 大手 競合 モノ 知名 道産 資源 プラス 価値 地産 地消 ヒット 予感 現実 挑戦 毎日 上地 兼太郎 ナチュラル ケア 創業 社員 美容 …
No.00884	2015-10-16	2015	Shukan Asahi	例年 初旬 風邪 鼻水 のど 痛み 症状 千差 万別 自分 自身 対策 予防 実践 参考 スポドリ 加熱 自分 モニタリング クセ 芝大門 クリニック 院長 今津 嘉宏 風邪 ひき 始め 兆候 寒気 のど 違和 倦怠 自分 風邪 サイン 敏感 今津 自身 風邪 サイン サイン 首元 診察 ネクタイ 足元 靴下 ゴム 靴下 血行 冷え 促進 靴下 常備 昼食 薬味 うどん 東洋 医学 著書 体温 すすめ 今津 究極 風邪 予防 スポーツ ドリンク スポドリ 運動 今津 体温 電子 レンジ 加熱 内側 人肌 スポーツ ドリンク 経口 水液 日中 水分 補給 必要 風呂上がり スポドリ 試し カップ レンジ ホット レモネード 安心 今津 冷え症 風邪 免疫 ウイルス 感染 風邪 ウイルス 化学 反応 化学 反応 触媒 酵素 酵素 活性 免疫 体温 体温 深部 体温 内部 体温 漢方 薬 体温…
No.00885	2015-10-15	2015	Morning edition, Economy	コーセー 販売 化粧 薬用 雪肌 タイプ エンリッチ 追加 漢方 バクモンドウ 沖縄 自生 テンニンカ エキス 保湿 効果 ｍｌ 入り 乳液 ｍｌ 入り 税込み
No.00886	2015-10-11	2015	Morning edition, Regional (Nara), Local section 1	高取 土佐 街道 町家 案山子 かかし めぐり 会員 天の川 実行 活性 かかし バス 標識 親子 ベンチ 表情 バス おじ 遠目 本物 人間 近所 近く 案山子 城下 風情 土佐 街道 周辺 民家 商店 新作 動き ポーズ 関節 部分 ボルト 制作 秋子 ボタン まゆ毛 いきれ 表情 印象 高取 古く 薬 日本 書紀 推古 天皇 周辺 宮廷 行事 薬猟 土佐 街道 路面 センブリ アオキ 薬効 タイル ＰＲ テーマ 薬猟 メイン 会場 城跡 漢方 薬 様子 再現 実行 民家 ひな 人形 町家 ひな めぐり 開催 以降 土佐 街道 飲食 活気 野村 幸治 定年 活用 活気 年寄り 元気 案山子 めぐり 見学 スタンプ ラリー カ所 抽選 毎日 メイン 会場 ふるまい 松永 和彦 バス 案山子 薬猟 様子 薬 様子 再現 県内外 案山子 高取 漢方薬
No.00887	2015-10-09	2015	Shukan Asahi	鼎談 民主 主義 ファクラー ＮＹ タイムズ 支局 米国 アジア 中国 マックニール エコノミスト 記者 日本 政権 白紙 委任 外交 沖縄 米国 昭和 天皇 米国 利上げ 中国 失速 我慢 相場 年末 勝負 銘柄 ワイド 特集 闘い リアル 図書 戦争 各地 戦線 拡大 神奈川 海老名 疑惑 選書 愛知 小牧 住民 投票 共産 路線 永田町 勢力 革命 ワーゲン 不正 スズキ 千里 マツタケ 豊作 半額 安保 闘い 北斗 乳がん 衝撃 検診 健闘 ラグビー 日本 奇跡 特訓 急逝 川島 笑顔 連載 子孫 先祖 信長 織田 当主 織田 信孝 甲子 監督 横浜 プレスリー 生誕 元妻 素顔 本誌 連載 ヘルプ マン 連動 企画 高齢 ドライバー 免許 返納 不便 返上 外出 オン デマンド 交通 買い物 移動 スーパー 金利 優遇 温泉 割引 特典 あれこれ シリーズ 人生 最後 みんな …
No.00888	2015-10-06	2015	Morning edition, International	ノーベル 医学 生理 中国 ユー ユー トゥー ユー ユー 中国 生まれ 中国 育ち 受賞 中国 建国 記念 国慶 大型 連休 国営 新華 通信 速報 評価 論評 配信 参照 北京 医科 北京 医学 卒業 中国 キャリア ノーベル 登竜 米国 ラスカー 受賞 中国 メディア ノーベル 注目 中国 最近 莫言 文学 中国 共産 支配 批判 人権 平和 受賞 人権 中国 政府 平和 批判 最高 権威 化学 物理 中国 受賞 渡米 中国 中国 生まれ 中国 育ち 受賞 決定 新華 通信 受賞 決定 速報 中国 中国 本土 研究 ノーベル 医学 生理 中国 医学 最高 レベル 漢方 医薬 成果 最高 論評 配信 選考 幹部 中国 伝統 現代 医学 啓発 業績 評価 中国 政府 最高 レベル 人材 輩出 潜在 内外 アピール 中国 ツイッター ウェイ ポー 博士 華僑 普通 研究 受賞 中国 無念…
No.00889	2015-10-06	2015	Morning edition, Regional, Local section 2	パレスチナ 最古 ヨルダン 西岸 エリコ 名産 蜂蜜 外国 輸出 経営 尽力 送り先 日本 蜂蜜 梅酒 試作 サイト 江東 見本 ツーリズム ＥＸＰＯ ジャパン 披露目 琥珀 こはく 黒蜜 漢方 薬 苦み ハニー 蜂蜜 シドル エリコ 最高 品質 協力 機構 ＪＩＣＡ 観光 支援 輸出 三田 文化 交流 イベント 会社 真希 知人 養蜂 農家 サミー アブイルアサル きっかけ 輸出 パレスチナ 状況 魅力 蜂蜜 活性 梅酒 試作 創業 大洗 老舗 酒造 坂本 敬子 社長 味見 味わい 農薬 素材 梅酒 パレスチナ 日本 輸出入 手続き 次第 蜂蜜 日本 販売 梅酒 エリコ 蜂蜜 巣箱 サミー ヨルダン 西岸 エリコ 撮影 パレスチナ ハニー 梅酒 酒造 提供 漢方薬 無農薬
No.00890	2015-09-30	2015	Morning edition, Culture	鍼灸 しんきゅう 整体 小説 松波 太郎 ホモ サピエンス 瞬間 厥陰 大陵 文言 平気 挿入 阿佐 哲也 麻雀 小説 筒井 康隆 漢方 薬 小説 薬 菜飯 ビックリ 漢語 洪水 厥陰 体内 血管 神経 津液 通り道 経絡 けい らく 大陵 経絡 経穴 ツボ ひとり 老男 鍼灸 治療 厥陰 大陵 経穴 異常 経穴 カルテ 治療 種々 制約 老人 経穴 そもそも 漢方 医学 人間 からだ 全体 西洋 発想 漢方 経絡 巡り 巡り 全身 巡り 経穴 巡り 難所 人間 小説 イメージ 戦慄 せんりつ 飛躍 極東 孤島 頭部 大陸 身体 つな 冷え 凝り 孤島 日本 大陸 中国 冷え 凝り 飛躍 小説 魔法 老人 日中 戦争 出征 老人 意識 退化 中国 敵視 兵隊 時代 野獣 記憶 よみ 増殖 現今 日中 摩訶 不思議 まか ふしぎ 老人 物語 並行 小説 世界 審議 息長 凝り 東洋 医学 …
No.00891	2015-09-27	2015	Morning edition, Regional, Local section 1	パレスチナ 最古 ヨルダン 西岸 エリコ 名産 蜂蜜 外国 輸出 経営 尽力 送り先 日本 蜂蜜 梅酒 試作 サイト 江東 見本 ツーリズム ＥＸＰＯ ジャパン 披露目 琥珀 こはく 黒蜜 漢方 薬 苦み ハニー 蜂蜜 シドル エリコ 最高 品質 協力 機構 ＪＩＣＡ 観光 支援 輸出 三田 文化 交流 イベント 会社 真希 知人 養蜂 農家 サミー アブイルアサル きっかけ 輸出 パレスチナ 状況 魅力 蜂蜜 活性 梅酒 試作 創業 茨城 大洗 老舗 酒造 坂本 敬子 社長 味見 味わい 農薬 素材 梅酒 パレスチナ 日本 輸出入 手続き 次第 蜂蜜 日本 販売 梅酒 ツーリズム ＥＸＰＯ ジャパン エリコ 蜂蜜 巣箱 サミー ヨルダン 西岸 エリコ パレスチナ ハニー 梅酒 酒造 提供 漢方薬 無農薬
No.00892	2015-09-26	2015	Morning edition, Weekend supplement	調子 ネット 検索 書店 信用 治療 維持 プロ 図書 図書 専門 支援 テーブル 椅子 周囲 木製 本棚 心臓 腎臓 認知 リハビリ 介護 小児 婦人 分野 整理 食事 パンフレット 東邦 大森 大田 からだ しつ オープン 図書 必要 司書 さがし サポート 司書 押田 いく子 肺がん 検査 質問 それぞれ パンフレット 米国 データベース 英語 文献 探し 平易 専門 知識 本選び カバー 医学 日進 月歩 治療 登場 目安 図書 診断 治療 理論 確立 信頼 内容 本選び 基準 看護 構成 運営 安心 住民 自治 公共 図書 図書 連携 提供 動き 愛知 長久手 愛知 医科 医学 図書 会議 長久手 近隣 尾張旭 瀬戸 日進 公共 図書 担当 図書 連携 組織 らいん 愛知 医大 司書 市川 美智子 漢方 みんな 自館 持参 信頼 意見 話し合い もと ガイド パンフレット 図書…
No.00893	2015-09-26	2015	Evening edition	早朝 フグ 取扱 日本 南風泊 どまり 市場 下関 初競り フグ シーズン トラフグ 高値 本場 地位 下関 明治 時代 フグ 解禁 関門 海峡 高台 平家 ゆかり 赤間 神宮 隣接 割烹 かっぽう 旅館 春帆 ゅんぱんろう フグ 料理 目当て 明治 年の暮れ 宿泊 初代 総理 大臣 博文 旅館 大しけ フグ 女将 おかみ みち 手討ち 覚悟 禁制 フグ 豊臣 秀吉 時代 朝鮮 出兵 武士 フグ 中毒 河豚 ふぐ 食用 禁止 明治 政府 法令 食用 女将 馳走 ちそう 絶賛 美味 当時 知事 保太郎 春帆 フグ 料理 公許 一緒 フグ 料理 みな 目的 支配 手柴 鋼太郎 日本 フグ 関わり 縄文 時代 貝塚 フグ 当時 推定 秀吉 禁止 以後 江戸 時代 庶民 フグ 松尾 芭蕉 きのふ すぎ 博文 感嘆 日清 講和 条約 締結 春帆 馴染 旅館 ひいき 水産 下関 フグ 集積 刺し身 …
No.00894	2015-09-24	2015	Morning edition, Regional, Local section 1	素材 保湿 着目 タコ シラス ミカン 南知多 特産 同町 観光 ナマコ 着目 保湿 せっけん ナマコ 中国 漢方 薬 高級 食材 南知多 保湿 修復 美容 観光 ナマコ せっけん 企画 地元 師崎 漁港 コスト 旅館 おかみ 内海 山海 女将 うつみ おかみ 内田 智美 さとみ 海産 日持ち プレゼント 土産 重宝 南知多 通信 取材 期間 町内 記者 銭湯 代わり 温泉 地元 ビワ せっけん ニキビ あせも 南知多 観光 女将 会員 旅館 安仁 アンインジュ ナマコ せっけん ビワ せっけん おかみ 南知多 内海 漢方薬
No.00895	2015-09-18	2015	Evening edition	霊芝 牛黄 芍薬 しゃくやく 孫太郎 冬虫 夏草 動植物 乾燥 生薬 しょう やく 漢方 薬 材料 容器 館内 札幌 豊平 平岸 北都 製薬 併設 漢方 資料 草木 設立 北都 製薬 牛馬 動物 薬 肩こり 外用 消炎 鎮痛 製造 販売 漢方 薬 漢方 資料 北大 漢方 薬局 真庭 内科 北都 製薬 初代 社長 小笠原 正昭 親交 兵役 満州 漢方 真庭 帰国 生薬 収集 資料 建設 体調 小笠原 私財 開設 屋根裏 資料 真庭 先生 相手 見立て そう 担当 平尾 和彦 苦労 毎日 標本 ダメ この世 平尾 犀角 穿山 はじめ 入手 納得 館内 知恵 結晶 漢方 資料 価値 理解 づくり 二人 思い 刺激 宝物 塚田 敏信 分類 整理 館内 草木 効き目 日本 値段 高級 外車 高価 外用消炎 外用消炎鎮痛剤 動物薬 大動物薬 漢方薬 鎮痛剤 北都製薬 消炎鎮痛剤
No.00896	2015-09-18	2015	Morning edition, Regional, Local section 2	信号 待ち 雑草 やぶ ツル 紫色 クズ マメ科 クズ 七草 地下 肥大 長芋 塊根 クズ粉 漢方 薬 材料 クズ クズ粉 ボランティア 建設 重機 チョウ 紫色 部分 黄色 やぶ 近所 土手 クズ いっぱい 採集 部分 ガク 部分 登場 悲鳴 香り 幸せ 気分 水洗い 保存 砂糖 ホワイト リカー クズ できあがり 徳川 光圀 発行 家庭 医学 救民 妙薬 酒毒 酔い 薬 乾燥 クズ 効能 クズ はじめ 水戸 公園 最終 催し 申し込み うえ 当日 入園 料金 集合 案内 水戸 水戸 公園 西川 綾子 コラム 掲載 漢方薬 救民妙薬
No.00897	2015-09-16	2015	Morning edition, Regional, Local section 1	直方 特産 ＰＲ ふるさと 納税 返礼 取り組み 納税 名物 成金 饅頭 まんじゅう 特産 ふるさと 納税 使い道 リニューアル 返礼 市内 品目 用意 品目 漢方 とそ 風呂 大関 魁皇 絶賛 レンガ ステーキ 用意 草取り 依頼 シルバー 人材 ふるさと 作業 返礼 組み合わせ ふるさと 納税 使い道 世界 活躍 育成 文化 遺産 保存 活用 特化 市長 一任 ふるさと 納税 開始 納税 納税 返礼 直方 担当 返礼 ふるさと 納税 ホーム ページ 政策 推進 藤山 ふるさと 納税 返礼 直方 浴剤 漢方香浴剤
No.00898	2015-09-13	2015	Morning edition, Regional, Local section 1	生活 信念 薬 効果 根本 治療 生活 信念 くすり ドリーム オープン 薬屋 添加 食材 宮崎 出身 宮崎 日大 卒業 薬剤 薬科 進学 休み 宮崎 夫婦 薬局 接客 薬剤 調剤 メイン 薬局 手伝い 専念 独立 きっかけ 子育て 教諭 長女 長男 自分 自由 薬 手術 対症 方法 自分 自分 生活 習慣 薬 同市 清武 アレルギー 症状 品ぞろえ クロレラ 田七 人参 にんじん 有機 砂糖 インスタント 季節 気候 症状 アドバイス 症状 漢方 基本 自分 体づくり 主夫 成長 薬局 みんな 元気 手伝い カウンセリング 聡一 うえ しょう アレルギー症 根本治療 第一薬
No.00899	2015-09-11	2015	Shukan Asahi	更年 症状 のぼせ 肩こり 関節 頭痛 症状 専門 ＮＰＯ 法人 ニキビ 湿疹 症状 全身 背中 意識 かさぶた アトピー 皮膚 はじめ 皮膚 トラブル 皮膚 ステロイド 改善 他人 ステロイド 不安 皮膚 ごろ 関節 節々 乾燥 肩こり 長年 症状 一挙 婦人 更年 診断 ホルモン 補充 ＨＲＴ 閉経 絶望 後押し ホルモン 補充 スタート 乾燥 肩こり 皮膚 ステロイド 具合 更年 閉経 前後 日本 産科 婦人 データ 閉経 前半 半ば 閉経 卵巣 機能 ごろ ホルモン エストロゲン レベル 低下 時期 心身 不調 症状 日常 生活 支障 更年 更年 症状 ホット フラッシュ 冷え イライラ 冒頭 湿疹 肩こり 頭痛 更年 症状 更年 悩み メノ ポーズ 理事 日本 医学 専門 資格 三羽 良枝 手指 ひざ 関節 痛み 頭痛 エストロゲン 減少 影響 閉経 厄介 それぞれ 症状 せき…
No.00900	2015-09-03	2015	Evening edition	構造 容器 つゆ ポン酢 キッコーマン 贅沢 ぜいたく つゆ ｍｌ うま だし入り ｍｌ 発売 セット 読者 つゆ 枕崎 かつお節 利尻 昆布 サバ節 うまみ 濃縮 タイプ ユズ 果汁 だし うまみ 味わい 特長 酸化 構造 ボトル 化学 調味 添加 銀座 キッコーマン 必着 上旬 発送 ドレッシング セット 日清 オイリオ グループ 使用 油分 従来 日清 ドレッシング ダイエット 香味 しょうが 発売 クリーミーシーザー 和風 和風 ごま うま塩 ｍｌ セット 読者 香味 しょうが しょうゆ ベース ショウガ ごま サラダ 豆腐 千代田 西神田 ＴＣＩ 日清 オイリオ 必着 上旬 発送 馬油 配合 メイク 落とし 洗顔 ロゼット クリーム タイプ メイク 落とし ロゼット 洗顔 パスタ 馬油 つや肌 メイク 落とし 泡立ち 特長 洗顔 馬油 つや肌 セット 読者 うるおい 効果 馬油…
No.00901	2015-09-02	2015	Morning edition, Regional, Local section 2	展覧 所蔵 チョウ 化石 石標 本展 滑川 市立 博物 博物 収集 化石 岩石 鉱物 チョウ カブトムシ 標本 滑川 発見 太古 サメ メガ ロドン 化石 休み 記念 院展 富山 巡回 富山 曲輪 県民 会館 棟方 志功 結成 日本 画院 美術 院展 毎年 記念 富山 受賞 北陸 東海 支部 会員 郷土 ゆかり 棟方 志功 観覧 理事 版画 見目 けん もく 陽一 ギャラリー トーク 北陸 支部 石川 岩合 光昭 ねこ 砺波 美術 動物 岩合 ライフワーク 国内外 取材 宮城 石巻 田代 岩合 飼い猫 会期 来場 募集 ロビー プリント 持参 ポストカード プレゼント 以下 休み 岩合 トーク 先着 予約 観覧 必要 ｇｅｉｂｕｎ ｇａｌｌｅｒｙ スタッフ 高岡 芸文 ギャラリー スタッフ グラフィック デザイン 木工 ギャラリー 自動 ドア コップ 録音 作曲 音楽 映像 休み 催し …
No.00902	2015-09-01	2015	Morning edition, Regional, Local section 1	石井 隆一 知事 神奈川 黒岩 祐治 知事 富山 舟橋 南町 高志 国文 学館 懇談 出身 実業 浅野 総一郎 神奈川 京浜 工業 地帯 発展 貢献 両県 知事 交流 サクラマス 養殖 漢方 薬 産業 育成 連携 サクラマス 養殖 箱根 ヤマメ 氷見 遊休 施設 サクラマス 養殖 すし 材料 旅館 提供 勉強 合意 手前 未病 神奈川 取り組み 富山 薬 漢方 薬 製造 ノウハウ 寿命 火山 箱根 大涌谷 入山 規制 現状 黒岩 知事 報告 石井 知事 常時 観測 弥陀 火山 防災 協議 設置 火山 観光 両県 現状 対策 意見 交換 寺脇 漢方薬
No.00903	2015-08-28	2015	Shukan Asahi	本誌 編集 フロント ランナー インタビュー 企画 龍角 執行 役員 福居 篤子 工場 異動 左遷 長友 受付 福居 自身 研究 製品 受賞 日本 薬剤 製剤 達人 称号 授与 福居 先輩 長友 龍角 福居 本人 受賞 福居 長友 福居 研究 龍角 フレーズ 福居 龍角 キキョウ セネガ 生薬 粉砕 ミクロン パウダー 現物 パフ パフ 長友 おしろい 福居 気管 ダメ 粘膜 付着 のど 自分 社長 初代 秋田 佐竹 典医 同級 ぜんそく 薬 当時 長友 薬 福居 入社 龍角 感動 薬 苦手 龍角 スティック 顆粒 ピーチ ミント 長友 中国 爆買い 品薄 やつ 福居 龍角 本体 薬 爆買い 長友 龍角 以外 製品 福居 のど 専門 メーカー のど飴 咳止め 鼻炎 薬 薬 服薬 ゼリー 医者 薬 製造 販売 長友 ＯＴＣ 大衆 薬 福居 薬剤 そう 福居 現場 徳洲 長友 出身 福居 親…
No.00904	2015-08-24	2015	AERA weekly	日本 ベンチャー 暮らし シェア 拡大 人々 肌身 スマホ 活用 手のひら 世界 時計 オレンジ 端末 手首 フォン 専用 アプリ 人さし バチ ドラム セット スマホ 角度 ドラム 音色 右腕 カシャーン シンバル 変哲 スマホ 魔法 スマホ 連係 ウェアラブル 端末 Ｍｏｆｆ Ｂａｎｄ 高萩 昭範 社長 Ｍｏｆｆ おもちゃ 発売 手首 センサー 動作 姿勢 スマホ 本体 アプリ 微分 積分 線形 代数 計算 一瞬 動き 変換 発売 一時 アマゾン 電子 玩具 ランキング 国内 トップ ニューヨーク トイ フェア 注目 大手 小売り チェーン 規模 発注 オレンジ オレンジ メッセージ ハードウェア シルバー コンピューター 人間 象徴 人間 元気 テーマ カラー 高萩 感慨 スマホ タブレット パソコン 画面 現代 暮らし スマホ アプリ 画面 会話 Ｍｏｆｆ 画面 解放 コミュニケ…
No.00905	2015-08-12	2015	Morning edition, Lifestyle	子宮 卵巣 摘出 便り 子宮 体がん 子宮 卵巣 摘出 生理 出血 地元 婦人 子宮 筋腫 検査 子宮 体がん 早期 今後 子宮 卵巣 摘出 手術 成功 筋肉 細胞 再発 不安 自分 自身 一生 定期 ＣＴ 検査 何事 おかげ 今日 感謝 毎日 福井 松下 えみ 想像 抗がん 今春 腹痛 救急 搬送 卵巣 卵巣 卵管 子宮 摘出 手術 卵巣 明細 抗がん 治療 必要 抗がん 想像 中止 全身 しびれ 生活 低下 食欲 気力 ガイドライン 抗がん 必要 再発 方法 抗がん 再発 防止 生活 低下 みな 抗がん 生活 低下 疑問 抗がん 以外 ホルモン 漢方 薬 研究 意見 氏名 連絡 明記 うえ ｉｒｙｏ ａｓａｈｉ ｃｏｍ 有料 サイト アピタル ａｓａｈｉ ｃｏｍ 病状 治療 文書 卵巣 漢方薬 ホルモン療法
No.00906	2015-08-11	2015	Morning edition, Regional, Local section 1	日差し エネルギー みどり カーテン ゴーヤ 料理 活用 洲本 福祉 料理 市内 家庭 みどり カーテン コンテスト 実施 料理 日本 薬膳 食医 理事 渡部 美智 姫路 ゴーヤ みそ ゴーヤ チーズ サラダ ゴーヤ カップ ケーキ 夏バテ 予防 参加 家庭 ゴーヤ 調理 季節 食材 食材 体質 維持 方法 参加 主婦 十河 がわ 美智子 漢方 ゴーヤ 料理 方法 参加 大塚 加織 ゴーヤ 料理 指導 渡部 美智 洲本 福祉 ゴーヤ 夏バテ 予防 メニュー 全日本薬 日本薬
No.00907	2015-08-08	2015	Morning edition, Economy	クラシエ 薬品 肩こり 漢方 薬 独活 葛根 エキス 独活 ウド 意味 服用 血行 促進 炎症 効能 希望 小売 価格 漢方薬 クラシエ薬
No.00908	2015-08-08	2015	Morning edition	開腹 手術 体力 縫合 回復 養生 腹部 作業 野菜 成長 元気 公園 毎朝 ラジオ 体操 励行 退院 直後 痛み 前かがみ 苦痛 近く 防風 往復 ウォーキング 痛み 息切れ 東南 アジア 回復 退院 長野 佐久 水嶋 クリニック 漢方 薬 免疫 抵抗 通院 水嶋 丈雄 院長 手術 再発 転移 抗がん 漢方 薬 組み合わせ 血流 血液 細胞 再発 水嶋 院長 漢方 薬 トウ センキュウ 煎じ薬 生薬 牛黄 血流 薬 通り 再発 転移 抑止 効果 丸山 ワクチン 接種 自律 神経 刺激 鍼灸 しんきゅう 治療 目標 再発 転移 実現 治癒 完治 五輪 再発 ステージ 病期 自分 ハードル 東洋 医学 ラジウム 温泉 湯治 血行 マッサージ 特製 ニンジン ジュース 飲用 奏功 記者 賢司 連載 予定 開腹手術 東洋医学 漢方薬 水嶋クリニック 東洋医
No.00909	2015-08-05	2015	Morning edition, Regional, Local section 1	川崎 臨海 生命 研究 拠点 キング スカイ フロント 先端 技術 イベント キング スカイ フロント 実行 主催 川崎 生命 研究 イノベーション 施設 ブース 親子 実験 操作 人気 手術 コーナー 内視 模擬 手術 音波 メス 鶏肉 切断 手術 ガウン 帽子 手袋 実際 手術 画面 真剣 器具 操作 日吉 小４ 実乃 作業 外科 手術 挑戦 笑顔 精子 卵子 注入 受精 最新 テクノロジー ロボット 実演 川崎 殿町 小６ 中西 草太 画面 作業 瞬間 パック コーナー 白衣 実験 漢方 薬 中身 コーナー 本格 分析 阿部 俊幸 手術 コーナー 音波 メス 操作 ナノ医療 漢方薬 模擬手術
No.00910	2015-07-31	2015	Morning edition, Regional (Oita), Local section 1	漢方 薬 原料 薬用 産地 杵築 生薬 医薬 基盤 栄養 研究 県庁 協定 提供 種苗 もと 実用 協定 締結 福井 薬用 国内 需要 輸入 近年 価格 上昇 品質 ばらつき 生薬 秋田 八峰 協定 国産 今春 県立 山香 農業 統廃合 農場 活用 方法 模索 中山間 国東 半島 収益 実用 薬用 提供 キキョウ トウ 生薬 研究 指導 農場 予定 薬用 販売 業者 種苗 希望 農家 種苗 提供 産地 計画 協定 締結 生薬 藤井 隆太 大分 生薬 配合 日本 ビジネス 永松 市長 国内 需要 産地 努力 稲垣 予定 薬用 協定 締結 県庁 東京生薬 漢方薬
No.00911	2015-07-30	2015	Morning edition, Regional (Hiroshima), Local section 2	製糸 衰退 各地 桑畑 桑畑 養蚕 復活 動き 中国 地方 鳥取 古く 青汁 原料 加工 岡山 飼育 需要 着目 鳥取 鳥取 大山 せん ふもと 琴浦 八橋 平方 桑畑 地元 農家 河上 幸徳 日本 刈り取り 新芽 収穫 下旬 月足らず 新芽 成長 収穫 近く 加工 施設 乾燥 手間 作業 河上 水やり 必要 肥料 苗木 収穫 予定 収入 見込み 苗木 初期 投資 回収 収穫 軌道 安定 収入 期待 河上 桑畑 耕作 放棄 苗木 昨春 漢方 薬 農家 薬 農協 組合 鳥取 農家 きっかけ 組合 計画 古く 漢方 薬 材料 以降 神奈川 参加 共同 研究 血糖 効果 報告 国内 需要 メーカー ゼン ヤク ノー 鳥取 森下 哲也 組合 取引 メーカー 原料 調達 打診 産地 組合 平方 農家 募集 鳥取 米子 琴浦 平方 計画 最終 面積 平方 乾燥 課題 苗木 購入 費用 販路 組合 協…
No.00912	2015-07-30	2015	Morning edition, Regional (Okayama), Local section 1	高梁 漢方 薬 原料 薬用 カンゾウ 実証 化粧 カンゾウ 中国 輸入 中国 需要 供給 不足 気味 日本 国内 自給 向上 急務 担当 ＮＰＯ 法人 供給 今月 連携 協定 中山間 高梁 耕作 放棄 農業 従事 高齢 軽量 付加 価値 作物 農業 再生 模索 今月 役所 連携 調印 担当 ＮＰＯ 法人 ワーク ネット おかやま 岡山 供給 指導 三菱 樹脂 農業 ベンチャー グリーン イノベーション 三菱 樹脂 グリーン イノベーション 温度 光量 制御 工場 カンゾウ 期間 育成 技術 共同 各地 実証 ノウハウ 確立 ワーク ネット おかやま 高梁 就労 継続 支援 ワーク ネット 設立 ピオーネ 野菜 カンゾウ 来年 収穫 収穫 グリーン イノベーション 分析 用途 結果 高梁 産地 近藤 隆則 市長 農業 転換 喫緊 課題 西江 拓矢 カンゾウ 成長 高梁 有漢 町有 漢方薬
No.00913	2015-07-29	2015	Evening edition, Society	Ｎｏ． 成功 せいこう 田川 マツ キリシタン マツ 平戸 教会 漢方 成功 芝龍 りゅう マカオ 洗礼 徳川 幕府 成立 世紀 初頭 国境 概念 貿易 海賊 シナ 沿岸 国境 行き来 中国 日本 戦乱 成功 時代 誕生 成功 数え年 福建 マツ 芝龍 成功 没落 明朝 貿易 水軍 親子 明朝 権威 明朝 反乱 滅亡 満州 王朝 清朝 反乱 政権 中国 全体 統一 明朝 皇族 隆武 りゅう ぶてい 成功 皇帝 厚遇 人々 成功 国姓爺 じい 意味 尊称 芝龍 清朝 帰順 成功 清復 清朝 抵抗 日本 天下 泰平 中国 戦乱 ただ中 六郷 孝也 ｃｏｍ ａｒｅａ ａｉｃｈｉ 平戸 成功 記念 母子 漢方医
No.00914	2015-07-29	2015	Morning edition, Regional, Local section 2	大子 特産 久慈 しゃも コシヒカリ 薬膳 料理 参鶏湯 サムゲタン シャモゲタン 大子 飲食 提供 土用 うし 夏バテ 防止 料理 提供 観光 資源 期待 茨城 銀座 久慈 しゃも 料理 経営 和田 利弘 シャモゲタン 監修 久慈 しゃも 参鶏湯 アイデア 具体 依頼 和田 まね 全部 大子 産品 参鶏湯 もち米 高麗 人参 にんじん 漢方 ニンニク 野菜 滋養 強壮 美容 シャモゲタン 久慈 しゃも 自慢 大子 コシヒカリ 小枝 久慈 りんご チップ ゆば ニンニク 一緒 再度 クレソン 小枝 土鍋 日本 塗料 イメージ 漢方 循環 酔い 解毒 町内 飲食 試食 出席 和田 スープ 加減 試食 スープ クレソン 苦み 薬膳 料理 シャモゲタン 前後 事前 予約 必要 注文 希望 店名 所在 大子 特産 販売 シャモゲタン 監修 和田 利弘 久慈 しゃも 小枝 大子 シャモゲタン クレ…
No.00915	2015-07-09	2015	Morning edition, Kyoto prefecture edition, Kyoto edition, Regional (Kyoto), Local section 2	小皿 存在 おかず きんぴら ゴボウ 普通 しょうゆ みりん カレー 挑戦 妙心 塔頭 東林 右京 西川 住職 ゴボウ 部分 香り 包丁 もったい 水洗い たわし カレー ターメリック コリアンダー クミン スパイス 漢方 生薬 共通 発汗 食欲 増進 胃腸 働き 疲労 回復 効果 カレー 食材 積極 砂糖 刺激 カレー 香り 食欲 ご飯 ビール つまみ 西川 かわ げんぼう 岐阜 生まれ 同県 瑞龍 専門 道場 修行 東林 住職 毎週 東林 精進 料理 精進 料理 淡交 材料 人前 ゴボウ サラダ カレー 適量 薄口 しょうゆ 大さじ 砂糖 少量 ゴボウ たわし 水洗い せん切り ささがき 分水 サラダ ゴボウ カレー 薄口 しょうゆ 砂糖 汁気 カレー 少量 動画 デジタル ｃｏｍ ｃｕｌｔｕｒｅ ｋｙｏｔｏ ｓｐ
No.00916	2015-06-28	2015	Morning edition, Regional, Local section 1	カレー スプーン ひと すくい スパイス 香り ナツメグ カルダモン クローブ スパイス 漢方 薬 店主 田井中 基次 なか 開店 みゆき カウンター 切り盛り ルー 下地 スープ ペースト 野菜 事前 決め手 スパイス 注文 コンロ スパイス 香り 高潮 瞬間 少々 フライパン ルー 提供 こだわり 本当 コンロ スパイス きっかけ 沖縄 カフェ エスニック 料理 独学 研究 没頭 スパイス 順序 温度 何百 通り 組み合わせ 自信 実際 試行 錯誤 カレー アイデア 長期 休暇 インド スリランカ ネパール 本場 カレー スパイス 現地 シェフ レシピ 変化 店主 野菜 キーマ 野菜 チキン ズッキーニ トマト オクラ 食感 吉沢 英将 チキン キーマ ルー 野菜 ビーフ 西宮 寺町 ＪＲ 西宮 徒歩 駐車 なし 休み 営業 平日 土日 祝日 店主 田井中 基次 みゆき 野菜 チキン…
No.00917	2015-06-27	2015	Morning edition, Weekend supplement	日本 震災 節電 ムード 職場 冷房 季節 不調 冷え 対策 飼育 ネズミ 反応 実験 温度 年中 一定 季節 不思議 名古屋 医学 研究 和弘 教授 生理 体温 一定 仕組み 屋外 ヒト 皮膚 血管 拡張 表面 冷房 室内 皮膚 血管 収縮 反応 手足 血流 冷え 上着 場所 移動 行動 きっかけ 自律 神経 働き 体温 一定 気温 屋外 室内 対応 冷え 教授 変化 血液 循環 高齢 筋肉 対処 方法 参道 福澤 クリニック 福澤 素子 院長 生活 習慣 ダイエット 栄養 不足 冷え 栄養 バランス 料理 しょう ねぎ 唐辛子 食材 飲料 常温 飲み物 運動 不足 ウォーキング ヨガ ピラティス 体操 日常 いす 太もも つま先 上げ下げ ひじ 回転 上下 運動 職場 背筋 姿勢 腹筋 背筋 冷房 対策 露出 ストール カーディガン ひざかけ 靴下 たんぽ カイロ 方法 ストレス 冷…
No.00918	2015-06-25	2015	Morning edition, Regional (Hiroshima), Local section 2	古代 潮待ち 福山 文化 集積 産物 焼酎 江戸 時代 初期 万治 大坂 漢方 息子 当時 薬酒 始まり 福山 山陽 三条 実美 ペリー 朝鮮 通信 入江 豊三郎 本店 来年 創業 製法 もち米 こうじ 原酒 高麗 人参 らい にんじん 桂皮 けいひ 甘草 かんぞう 丁子 秘伝 薬味 仕込み 新酒 社長 入江 孝子 こうじ 自社 醸造 琥珀 こはく 甘み 正月 アルコール 度数 清酒 ロック 水割り 湯割り 愛用 寝つき 冷え 改善 半年 鞆の浦 福山 土産 通信 販売 入り 税込み のどあめ ジュレ ゼリー 人気 正範 本店 広島 福山 創業 明治 売上 従業 パート 本店 数々 入江 孝子 社長 広島 福山 漢方医
No.00919	2015-06-25	2015	Morning edition, Regional (Tokushima), Local section 1	板野 特産 ニンジン 原料 ハンド クリーム キャロリーヌ まちづくり 企画 農産 作り 予算 協力 ニンジン エキス 保湿 ヒアルロン 配合 売れ行き ニンジン 農家 茂美 しげみ 美代子 板野 ニンジン ドレッシング イベント 配布 化粧 づくり 計画 せっけん 化粧 価格 ハンド クリーム 狙い 製造 徳島 医薬 化粧 製造 販売 会社 日本 漢方 医薬 研究 担当 茂美 収穫 ニンジン 会員 会合 見本 意見 水仕事 支障 香り 使用 ニンジン 英語 キャロット キャロリーヌ ラベル 会員 デザイン オレンジ 背景 コイン 価格 設定 バッグ 直径 アルミ ケース 町内 物産 施設 彩り やかた あせび 温泉 やすらぎ 販売 会員 知人 販売 初回 完売 追加 売れ行き 好調 茂美 板野 アイテム 県外 ＰＲ 野菜 吸収 特産 農産 付加 価値 作り 支援 支出 七五三 しめ 久…
No.00920	2015-06-25	2015	Morning edition, Regional, Local section 2	展覧 櫻井 伸也 Ｍｙ Ｆａｖｏｒｉｔｅ Ｃｏｌｏｒｓ 赤坂 ＨＥ ＩＳ ギャラリー イタリア 在住 現代 美術 櫻井 樹脂 ベース オリジナル 絵の具 制作 抽象 山崎 油絵 天神 ギャラリー ＳＥＬ 世界 公募 多数 受賞 パリ 在住 山崎 パリ 風景 人物 油彩 販売 展覧 るり子 春日 小倉 春日 づか 動物 人物 風景 モチーフ 版画 油絵 休み 柿右衛門 鍋島 北九州 門司 港町 商船 特設 佐賀 有田 世紀 半ば 誕生 柿右衛門 鍋島 焼き物 一堂 出光 コレクション 色絵 花鳥 流水 蓋物 青磁 染付 秋草 高大生 中学 以下 休み 開館 若松 美術 会員 北九州 若松 本町 若松 会館 美術 油彩 水彩 松尾 政弘 絵画 風景 北九州 小倉北 小倉 井筒 新館 美術 画廊 油彩 販売 ナス 北九州 戸畑 谷町 市立 美術 アネックス ギャラリー 油絵 水彩 型絵 イベン…
No.00921	2015-06-23	2015	Morning edition, Lifestyle	右耳 耳鳴り 耳鼻 メニエール 診断 ウイルス 薬 左耳 鼓膜 圧迫 右耳 難聴 不安 北海道 新井 もと ひろ 横浜 みなと 十字 耳鼻 咽喉 いんこう 部長 横浜 耳鳴り 難聴 閉塞 へいそく めまい 発作 症状 平衡 感覚 器官 内耳 リンパ 過剰 不明 ストレス めまい めまい 発作 タイプ メニエール めまい タイプ 治療 最初 内耳 水ぶくれ 効果 期待 利尿 薬 血液 流れ 薬 併用 漢方 薬 同時 過労 ストレス 生活 習慣 生活 限り 再発 ストレス 工夫 酸素 運動 ストレス ホルモン 分泌 めまい 発作 改善 過剰 リンパ 逃げ道 手術 外科 治療 ウイルス 薬 厚生 労働 研究 ガイドライン 根拠 推奨 左耳 心配 通常 片方 症状 両方 左耳 機関 受診 質問 連絡 回答 紙面 メール ｋｅｎｋｏ ａｓａｈｉ ｃｏｍ ファクス 漢方薬 抗ウイルス薬 耳鳴 利尿薬…
No.00922	2015-06-22	2015	Morning edition, Regional, Local section 1	ハトムギ 氷見 特産 ハトムギ 菓子 パン 製造 販売 氷見 寒ぶり 始め ハトムギ 産地 意気 氷見 加納 菓子 風車 店主 店内 ハトムギ 香り 店頭 ロール ケーキ サブレ ドーナツ 今月 ハトムギ パン 細切り 昆布 昆布 パン 販売 氷見 出身 菓子 づくり 卒業 高岡 菓子 製造 販売 会社 就職 自分 アイデア 自由 菓子 一念 発起 独立 ハトムギ 漢方 薬 氷見 転作 作物 ハトムギ 注目 粉末 菓子 食材 活用 香り クセ サブレ 最初 試行 錯誤 半年 苦み 調理 考案 安心 手作り 添加 ハトムギ 以外 野菜 クッキー 販売 地元 氷見 食材 今春 北陸 幹線 開業 沿線 バイヤー 商談 関東 氷見 ハトムギ アイデア 呉羽 ハトムギ 菓子 アイデア 克弘 漢方薬
No.00923	2015-06-19	2015	Morning edition, Economy	大鵬 薬品 工業 コンビニ スーパー 薬店 指定 医薬 部外 栄養 ドリンク チオビタゴールド 発売 かわり 疲れ 漢方 薬 生薬 チオ ビタ シリーズ 配合 ｍｌ 入り 税込み 栄養ドリンク剤 漢方薬 大鵬薬 ドリンク剤 指定医薬
No.00924	2015-06-14	2015	Morning edition, Commentary	元気 旦那 子供 家庭 元気 アラフィフ モデル 役割 ＳＮＳ シェア 活躍 時代 流れ 時代 流れ 自分 自分 資格 言葉 通り 自身 資格 近く 自分 喜び 世界 標準 マナー プロトコール 生活 実践 アジア 品格 ＵＰ アロマテラピー アドバイザー 漢方 養生 指導 元気 苦労 経験 意見 テレビ モデル タレント 次回 ＡＫＢ メンバー モデル 俳優 篠田 麻里子
No.00925	2015-06-12	2015	Morning edition, General, Section 3	Ｎｏ． 福島 必要 許可 本意 同意 浪江 希望 牧場 吉沢 正巳 弁護 一雄 弁護 記者 会見 福島 原発 事故 以降 警戒 区域 牧場 自由 立ち入り 禁止 例外 許可 区域 公表 マスコミ 同意 条件 要約 会見 表現 報道 自由 権利 憲法 違反 抗議 結果 条件 撤回 会見 意識 思考 鎮痛 全身 痛み マイク 末期 胆のう 余命 半年 告知 入院 治療 退院 自宅 闘病 抗がん 漢方 電力 原子 安全 保安 記者 会見 延べ 政府 線量 被曝 ひばく 発表 東電 汚染 放出 隠し 県庁 会見 前月 福島 原発 人権 シンポジウム 原発 事故 指摘 記者 立場 マス メディア 批判 矛先 報道 放射 汚染 住民 避難 県庁 会見 原宿 ギャラリー 牧場 取材 記者 携帯 あす 体調 案内 取材 本来 牧場 現場 県庁 福島 福島 幹線 往復 浪江 山越え 体調 本田 雅和 プロ…
No.00926	2015-06-12	2015	Morning edition, Society	噴火 全島 避難 口永良部 くち 鹿児島 屋久 帰島 遠く 島民 屋久 同町 本土 避難 古里 思い 参照 一緒 昭和 噴火 一人 鹿児島 自宅 避難 幸弘 漁師 黒潮 漢方 薬 近海 マグロ カツオ 近所 野菜 暮らし 避難 ストレス 苦笑 イカ釣り 疑似 黒潮 避難 一美 屋久 避難 森保 毎日 一緒 避難 生活 不安 次女 漁船 江美 心配 口永良部 本村 むら 係留 台風 噴火 しん 故郷 近く 寺田 一郎 郁子 噴火 鹿児島 次女 もと 避難 郁子 具合 屋久 避難 生活 口永良部 屋久 避難 本音 口永良部 近く 郁子 一郎 一時 帰島 屋久 郁子 カツオ漁 鹿児島 坊津 南さつま 口永良部 帰郷 土木 作業 民宿 手伝い みんな 互い 安心 全体 島外 一郎 一郎 唯一 発電 退職 毎日 点検 台風 停電 徹夜 復旧 一郎 黒猫 いくら 発電 噴火 直後 フェリー 避難 い…
No.00927	2015-06-06	2015	Morning edition, Regional (Tochigi), Local section 2	春眠 寝坊 木々 萌葱 もえぎ 新緑 真緑 持ち主 ナツメ 果実 漢方 薬 利尿 薬 滋養 強壮 やけど 薬 そう 漢方 庭先 大島 当主 農業 光夫 幕末 医者 長屋 屋敷 周囲 屋号 堀の内 近隣 勉強 寺子 大島 当時 木製 座り机 母屋 代々 石塔 明治 石塔 側面 筆子 合計 二百 筆子 寺子 教え子 筆子 石塔 台座 筆子 ひとり一人 功績 文献 光夫 我が家 ルーツ 家宝 抹茶 容器 なつめ 果実 薬効 蘊蓄 うんちく 服部 ナツメ 樹種 ナツメ クロ ウメモドキ 幹回り 樹齢 指定 天然 記念 アクセス 塩谷 役場 巨樹 古木 名木 由来 連絡 明記 日光 支局 ファクス 初夏 日差し ナツメ 黄色 撮影 近く 郷土 資料 薬研 大島 光夫 薬 引き出し 塩谷 漢方医 漢方薬 利尿薬
No.00928	2015-06-05	2015	Morning edition, Economy	クラシエ 薬品 関節 腫れ 痛み むくみ 効果 漢方 檳榔 クミビンロウトウ エキス 関節 余分 水分 働き 腫れ 痛み 改善 成人 服用 希望 小売 価格 税込み クラシエ薬
No.00929	2015-06-05	2015	Shukan Asahi	梅雨 本番 時期 気圧 湿気 体調 頭痛 関節 めまい アレルギー ダニ 増殖 工夫 必要 ツボ押し 食事 運動 片付け 新薬 梅雨 克服 喘息 目前 ため息 元気 曇り空 季節 変わり目 天候 体調 自律 神経 自律 神経 昼間 交感 神経 安静 交感 神経 神経 バランス 不調 喘息 悪化 頭痛 めまい 耳鳴り 医科 歯科 耳鼻 咽喉 角田 篤信 教授 最近 診察 様子 先日 台風 通過 聞こえ 感じ メニエール メニエール 内耳 リンパ 自律 神経 睡眠 不足 過労 天候 気圧 左右 例年 梅雨時 不調 めまい 頭痛 角田 教授 気象 有明 保健 鍼灸 学科 川嶋 教授 不調 一因 交感 神経 優位 梅雨時 気圧 空気 酸素 酸素 モード 交感 神経 優位 交感 神経 リラックス イメージ 酸素 対応 リラックス 具合 悪化 交感 神経 血管 血管 流れ 勢い 血流 梅雨 湿度 湿…
No.00930	2015-05-29	2015	Evening edition	山王 千代田 永田町 日枝 神社 赤坂 見附 江戸 祭り ひと 納涼 大会 境内 山王 音頭 稚児 行列 輪くぐり 資料 災厄 無病 息災 嘉祥 菓子 接待 先着 茶席 神楽 ばやし 奉納 笑顔 ママ フェスタ ｉｎ 青山 北青山 青山 ダイヤモンド ホール 参道 自分 ママ イベント パン 開講 プチ 漢方 アドバイザー 養成 親子 撮影 スペース 有料 ブース 起業 パネル ディスカッション 当日 参加
No.00931	2015-05-29	2015	Morning edition, Regional, Local section 1	日本 森林 大野 越前 オウレン 技術 林業 遺産 認定 オウレン 健胃 整腸 効能 薬用 古く 漢方 薬 和漢 薬 原料 国内 各地 中国 衰退 商用 越前 オウレン 認定 振興 観光 資源 活用 期待 西川 一誠 知事 技術 景観 文化 価値 評価 技術 継承 敬意 コメント 堀川 漢薬 和漢薬 漢方薬
No.00932	2015-05-28	2015	Morning edition, Regional (Gunma), Local section 2	銀座 デザイン 街路 信号 道路 標識 都内 総合 ポール メーカー 農業 法人 水耕 野菜 漢方 機能 フーズ サプリメント 加工 販売 産業 社名 ピー 会社 ヨシモト ポール 文字 ヨシモト 農村 有線 放送 コンクリート ポール 受注 売り上げ きっかけ 畜産 飼料 タンク 製造 農協 依頼 農業 分野 進出 養豚 施設 設計 施工 農業 施設 機器 製造 販売 ポール 主力 水耕 特許 技術 共同 通常 水耕 草刈り 必要 管理 液状 肥料 栄養 成長 スピード 利点 石井 功一 社長 液状 肥料 根腐れ リスク 指摘 リスク 軽減 生物 共生 技術 実用 導入 試験 開始 液状 肥料 入れ替え 水耕 異端 土耕 実現 地元 ＪＡ 要請 高齢 イチゴ 農家 イチゴ 育苗 機能 野菜 水前寺 金時 通年 水前寺 ビタミン 鉄分 カルシウム 生活 習慣 抗酸 物質 血圧 抑制 サプ…
No.00933	2015-05-27	2015	Morning edition, International	ベトナム 象徴 クマ 危機 直面 伝統 薬 胆汁 キー ワード 注射 飼育 放棄 哀れ クマ ハノイ 幹線 道路 倉庫 建物 クマ 看板 建物 入り口 部屋 主人 中年 胆汁 通用 動物 フン におい 中庭 場所 鉄製 ツキノワ グマ マレー グマ 飼育 体重 クマ 元気 左右 半年 注射 ｃｃ 胆汁 値段 ｃｃ 入り 小瓶 ドン 滋養 強壮 肝臓 心臓 胆汁 採取 中国 ベトナム 中国 クマ 飼育 身動き うえ 胆汁 激痛 クマ クマ ワシントン 条約 取引 規制 ベトナム 同年 狩猟 規制 法律 政令 胆汁 採取 飼育 合法 胆汁 採取 密売 各地 もと アジア 外国 近所 転売 目的 仲買 ハノイ 市場 小瓶 ドン ベトナム 全土 生息 クマ 不明 胆汁 採取 目的 捕獲 近隣 飼育 クマ 胆汁 採取 切断 クマ 食材 治療 薬 ケース 発覚 飼育 放棄 当局 規制 業者 利益 島…
No.00934	2015-05-25	2015	Morning edition, Society	ミナミ イシガメ ワシントン 条約 取引 規制 カメ 初旬 中部 空港 愛知 常滑 出国 荷物 ミナミ イシガメ 絶滅 おそれ 輸出 原則 禁止 名古屋 税関 出国 男女 大型 スーツケース ミナミ イシガメ 日本 固有 ニホン イシガメ 腹側 靴下 両種 ワシントン 条約 規制 輸出 許可 必要 ミナミ イシガメ 輸出 禁止 税関 関税 違反 許可 輸出 未遂 疑い 空港 ミナミ イシガメ 許可 国外 ケース 税関 出国 人物 国籍 輸出 禁止 輸出 乱獲 絶滅 ミナミ イシガメ 日本 生息 亜種 ヤエヤマ イシガメ 沖縄 石垣 西表 与那国 水田 生息 生息 結果 推定 輸出 同省 乱獲 絶滅 おそれ 輸出 禁止 ニホン イシガメ 本州 四国 九州 河川 生息 輸出 輸出 中国 大半 ゼリー 漢方 ペット 中国 人気 中部 空港 中国 人気 カメ 野生 カメ 採取 中国 輸出 採り …
No.00935	2015-05-25	2015	Morning edition, Society	ミナミ イシガメ ワシントン 条約 取引 規制 カメ 初旬 中部 空港 愛知 常滑 出国 荷物 ミナミ イシガメ 絶滅 おそれ 輸出 原則 禁止 名古屋 税関 男女 大型 スーツケース 日本 固有 ニホン イシガメ 両種 ワシントン 条約 規制 輸出 許可 必要 ミナミ イシガメ 輸出 禁止 税関 関税 違反 許可 輸出 未遂 疑い 空港 ミナミ イシガメ 許可 国外 ケース ミナミ イシガメ 日本 生息 亜種 ヤエヤマ イシガメ 沖縄 石垣 西表 与那国 水田 生息 生息 結果 推定 輸出 同省 乱獲 絶滅 おそれ 輸出 禁止 ニホン イシガメ 本州 四国 九州 河川 生息 輸出 輸出 中国 大半 中国 ゼリー 漢方 中部 空港 中国 人気 カメ 野生 カメ 採取 中国 輸出 採り 愛知 ミナミ イシガメ 中国 食用 美容 ゼリー 材料 甲羅 漢方 ニホン イシガメ 甲羅 黄色 オレン…
No.00936	2015-05-21	2015	Morning edition, Opinion	教員 井上 北海道 平和 追求 論理 難解 戦争 論理 言葉 難解 議論 忍耐 必要 戦争 方々 悲惨 平和 忍耐 違い 戦後 世代 尖閣 諸島 組織 イスラム 報道 論理 戦争 安保 法制 議論 内容 日々 首相 筆頭 政治 言葉 一昔 安倍 晋三 首相 適当 手段 ワン フレーズ うっかり 発芽 危険 作家 小田 平和 理念 武力 劇薬 漢方 薬 世界 甘言 忍耐 言葉 支持 漢方薬
No.00937	2015-05-12	2015	Morning edition, Regional (Tochigi), Local section 2	昭和 面影 建物 周囲 線香 匂い 横山 先代 秀一 バトン 秀一 試行 錯誤 香り 配合 メモ メモ 土台 製法 故人 社長 一志 おやじ 一心 香り 基礎 一心 栃木 県外 栃木 線香 老舗 一志 秀一 他界 香り 配合 見まね 横山 社長 最近 香り 時代 変化 進取 精神 先代 一心 伝統 練り粉 沈香 じん 白檀 びゃく だん 香り 粉末 桂皮 けいひ 丁子 漢方 薬 ブレンド かく拌 ダンゴ 固まり 金属 機械 棒状 線香 厚手 ボール 台紙 一定 レーン 台紙 レーン 裁断 線香 本来 カット 流れ 工場 一連 動き 職人 動き 横山 社長 カット 線香 台紙 乾燥 最低 乾燥 まんべん 設計 特徴 乾燥 余裕 香り 安定 深み そう 最後 束ね 作業 従業 作業 本数 包装 近く 配合 製造 技術 消費 好み みんな 横山 社長 実直 職人 気質 名前 太郎 若者 人気 …
No.00938	2015-05-01	2015	Morning edition, Regional, Local section 1	横浜 都筑 医院 破産 手続き 広告 ステロイド 漢方 クリーム 債権 集会 都内 破産 管財 債権 届け出 確保 医院 資産 県警 不正 競争 防止 違反 容疑 医院 押収 カルテ 管財 返還 以前 クリーム 購入 請求 管財 今月 カルテ 開示 請求 集会 了三 院長 出席 混入 経緯
No.00939	2015-04-27	2015	Morning edition, Life & Aging	Ｒｅ ライフ 人生 充実 最近 漢方 薬 興味 西洋 医学 違い 漢方 薬 漢方 基本 群馬 藤岡 土屋 政江 体調 自ら 回復 漢方 専門 津田 篤太郎 漢方 根本 人間 身体 自ら 信念 かぜ 漢方 薬 漢方 薬 かぜ 体調 自ら アシスト 回復 漢方 体調 バランス 乱れ 診断 治療 基本 具体 身体 システム 調和 均衡 五臓 働き 働き 性質 ストレス ストレス 血圧 動悸 どうき 促進 ストレス 胃腸 具合 抑制 システム たか 漢方 基本 臓器 働き 臓器 働き 効能 漢方 薬 わけ 生まれ 路加 リウマチ 膠原 こうげん びょう 医長 日本 医科 常勤 講師 著書 漢方 水先 案内 もと 生薬 ショウガ 材料 漢方 薬 生薬 動物 鉱物 天然 材料 乾燥 粉末 丸薬 古く 先人 知恵 材料 積極 薬 活用 漢方 特徴 ひと 生薬 ショウガ かぜ 治療 重宝 かぜ 漢方 薬…
No.00940	2015-04-21	2015	Morning edition, Osaka city edition, Regional (Osaka), Local section 1	滋賀 湖南 観光 振興 誕生 インターネット 仮想 都市 市長 湖南 サイド タウン あんず 当選 当選 証書 授与 任期 観光 動物 愛護 ＰＲ 観光 主催 市長 候補 飼い主 秘書 ネット ブログ 更新 投票 あんず 平林 自宅 保護 リンパ ステロイド 漢方 薬 治療 体調 元気 候補 投票 総数 半数 獲得 湖南 岩根 温泉 施設 授与 当選 証書 市内 近江 下田 えさ 平林 秘書 自身 フェイス ブック 友人 投票 ネット 選挙 展開 あんず 市長 平林 湖南 観光 ＰＲ ニャン 抱負 当選 あんず 市長 秘書 平林 滋賀 湖南 岩根 漢方薬
No.00941	2015-04-20	2015	Morning edition, Life & Aging	Ｒｅ ライフ 人生 充実 イスタンブール 歌手 庄野 真代 ステージ 音楽 ボランティア 国内外 ボランティア 歌手 ＮＰＯ 法人 庄野 真代 デビュー イスタンブール ヒット 人生 寄り道 でこぼこ 先々 自分 ボランティア 出発 ヒット パック 旅行 友達 世界 魅力 海外 興味 気持ち タイプ 自分 計画 歌手 日本 最初 タイ バンコク ツアー 旅行 参加 晩ご飯 一緒 バス 運転 エビ 養殖 自分 日本 輸出 エビ 養殖 周り マングローブ 農業 漁業 影響 衝撃 地球 国境 互い 実感 アフリカ 野生 動物 人間 資源 必要 負け 動物 必要 獲物 共生 アジア ヨーロッパ アフリカ アメリカ カ国 入院 生活 変化 自分 出来事 友達 スケート リンク ひじ 顔面 直撃 左ほお カ所 手術 子宮 筋腫 手術 立て続け 入院 生活 経験 人生 病室 リスト キャンパス ノート…
No.00942	2015-04-20	2015	Morning edition, Regional (Shiga), Local section 1	湖南 観光 振興 誕生 インターネット 仮想 都市 市長 湖南 サイド タウン あんず 当選 当選 証書 授与 任期 観光 動物 愛護 ＰＲ 観光 主催 市長 候補 飼い主 秘書 ネット ブログ 更新 投票 あんず 秘書 平林 自宅 保護 リンパ ステロイド 漢方 薬 治療 体調 元気 候補 投票 総数 半数 獲得 湖南 岩根 温泉 施設 授与 当選 証書 近江 下田 えさ 平林 フェイス ブック 友人 投票 ネット 選挙 展開 あんず 市長 平林 湖南 観光 ＰＲ ニャン 抱負 当選 あんず 市長 秘書 平林 湖南 岩根 漢方薬
No.00943	2015-04-16	2015	Morning edition, Regional (Gunma), Local section 1	告示 投開票 桐生 所属 候補 表明 公開 討論 同市 織姫 文化 会館 桐生 青年 会議 主催 青年 会議 アンケート テーマ それぞれ 発言 分間 ルール 自己 候補 動機 最初 質問 産業 活性 新顔 市議 相沢 崇文 市長 トップ セールス 誘致 地元 支援 商社 経験 新顔 県議 大沢 幸一 土地 振興 提唱 合併 桐生 新里 黒保根 漢方 薬作り 現職 亀山 豊文 人口 雇用 拡充 必要 工業 団地 づくり 実績 子育て 支援 福祉 財政 人口 減少 みどり 合併 それぞれ 持論 漢方薬
No.00944	2015-04-16	2015	Morning edition, Regional (Nagasaki), Local section 2	イベント まる 諏訪 雲仙 小浜 雲仙 諏訪 ビジター 周辺 屋外 クイズ ラリー 宝さがし 原山 ドルメン ウォーキング 予約 スライド ショー 期間 随時 実施 イベント 南串山 史談 共催 民話 紙芝居 諏訪 生き物 荒牧 出手 百間 水路 めぐり 予約 雨天 中止 たび 春まつり 平戸 田平 田平 支所 一帯 農水産 園芸 販売 ブラス バンド 演奏 ヒップ ホップ ダンス よさこい 演舞 ステージ イベント 両日 田平 和牛 値段 販売 牛肉 売り場 整理 配布 実行 内線 折り紙 帆船 正午 興善町 市立 図書 折り紙 パーツ 帆船 帆船 しくみ 航海 訓練 様子 上映 帆船 持参 親子 定員 次第 締め切り 図書 世知原 佐世保 世知原 世知原 少年 周辺 もん 乾燥 試飲 茶摘み 服装 軍手 持参 各回 先着 程度 申込 必要 事項 記入 世知原 木場 世知原 少年 郵送…
No.00945	2015-04-14	2015	Morning edition, Regional, Local section 1	福山 出身 偉人 マンガ 福山 ローゼ 幕末 明治 活躍 啓蒙 けいもう 思想 窪田 次郎 医業 前身 機関 啓蒙 窪田 粟根 福山 加茂町 粟根 シーボルト 漢方 息子 窪田 当時 蘭学 地元 村医 時代 明治 維新 激動 窪田 病人 庶民 貧困 無学 脱出 全て 啓蒙 必要 啓蒙 設置 物事 村人 現代 地方 議会 設置 提唱 啓蒙 設立 以後 明治 政府 学制 以前 福山 カ所 施設 自由 民権 運動 民選 議院 必要 早く 指摘 行動 保健 組織 設立 国内 バセドウ 症例 報告 同郷 作家 井伏 鱒二 影響 福山 ローゼ 幕府 最高 責任 日本 開国 阿部 正弘 井伏 鱒二 税込み 市内 書店 販売 雨宮 漢方医
No.00946	2015-04-09	2015	Morning edition, Society	市販 風邪薬 最悪 危険 人々 消費 日本 薬剤 消費 危険 啓発 要請 薬局 インターネット 風邪薬 医薬 疑い 製造 販売 厚生 労働 報告 死亡 後遺 ケース 消費 総合 感冒 薬 風邪薬 解熱 鎮痛 消炎 漢方 製剤 一般医薬 解熱鎮痛消炎 消炎剤 感冒薬 漢方製剤 日本薬 総合感冒薬 後遺症 風邪 解熱鎮痛消炎剤 日本薬剤
No.00947	2015-04-05	2015	Morning edition, Regional, Local section 1	佐賀 バス 調剤 薬局 調剤 薬 態勢 開店 溝上 薬局 佐賀 バス 血圧 血流 密度 ストレス 計測 コーナー カウンター 薬 介護 漢方 専門 機関 介護 施設 連携 案内 ファクス バス 移動 薬 準備 ファクス 専用 フリー ダイヤル 店長 春川 幸作 治療 予防 段階 土日 祝日 休み 同店 上薬 溝上薬 調剤薬 処方箋
No.00948	2015-04-03	2015	Morning edition, General	高齢 日本 老年 医学 高齢 安全 薬物 ガイドライン 指針 中止 医薬 方法 学会 ウェブサイト リスト 公表 意見 決定 防止 高齢 複数 薬 加齢 薬 体外 腎臓 肝臓 機能 指針 中止 薬 ストップ 一覧 中止 推奨 使用 かわり 薬 使用 加筆 ストップ 薬 使用 想定 薬 睡眠 改善 薬 胃腸 薬 市販 薬 精神 薬 全般 認知 血管 死亡 上昇 理由 限り 使用 記載 胃腸 薬 ブロッカー 薬 高齢 認知 機能 低下 せん妄 リスク 指摘 限り 使用 使用 スタート 一覧 新設 現場 薬 推奨 使用 注意 漢方 薬 抑肝 興奮 認知 行動 心理 症状 改善 うえ カリウム 注意 老年 医学 指針 薬 学会 治療 指針 厚生 労働 研究 老年 医学 作業 改訂 作業 国内外 論文 もと 高齢 学会 チェック 依頼 自己 判断 中止 厚労 研究 研究 雅弘 教授 老年 薬剤 自…
No.00949	2015-04-03	2015	Shukan Asahi	入試 速報 躍進 富山 中部 修猷 土浦 県立 前橋 東大 合格 公立 明暗 東大 合格 実名 アンケート 願い 平和 身長 チュニジア テロ アラブ 増殖 イスラム シンパ 追悼 米朝 安倍 政権 派遣 改悪 社員 ゼロ 人脈 先細り 日中 政冷 大統領 内憂 外患 イマドキ 中高年 老眼 対策 運動 不足 ストレス 冷え もと 冷え 漢方 歴女 小説 佐波 編集 フロント ランナー 女子 江木 カルビー 執行 役員 人事 総務 本部 本部 大塚 家具 決戦 独占 手記 創業 勝久 久美子 大塚 家具 わけ 便り クラブ 編集 後記 表紙 モデル 募集 以下 記事 著作 収録 グラビア アイスランド 地熱 温泉 震災 福島 線量 日常 ＭＡＳＯＮ ＪＡＲ ＬＵＮＣＨ ＢＯＸ 小西 ファッション チェック ミシェル オバマ 意識 生活 岩合 光昭 細道 純米 礼賛 堀越 千秋 山藤 章二…
No.00950	2015-04-03	2015	Shukan Asahi	西洋 医学 治療 改善 症状 検査 体調 不良 治療 積極 漢方 薬 活用 岡村 麻子 不調 裏側 冷え 指摘 実例 もと 冷え 漢方 月経 妊娠 出産 更年 ホルモン バランス 変動 経験 からだ 不調 漢方 場面 冷え症 通常 程度 温度 全身 からだ 異常 冷え 症状 産生 筋肉 脂肪 冷え症 現代 ダイエット 運動 不足 夜型 生活 ストレス 過多 冷え 生活 冷え 西洋 医学 冷え症 基礎 疾患 治療 漢方 医学 冷え 万病 もと 治療 つくば セントラル 岡村 麻子 冷え症 弊害 からだ めぐり 免疫 低下 自律 神経 失調 ホルモン バランス 崩れ 身体 不調 漢方 医学 流れ 月経 トラブル 不妊 更年 裏側 冷え 冷え 改善 妊娠 出産 冷え症 治療 解決 主婦 結婚 妊娠 希望 近く 婦人 タイミング 妊娠 漢方 治療 希望 岡村 診察 体質 手足 レッグ ウォーマー…
No.00951	2015-04-02	2015	Morning edition, International	ロシア 極東 初め 規模 アムール トラ 個体 一時 乱獲 絶滅 心配 足跡 頭数 増加 傾向 密猟 森林 違法 伐採 最近 危機 トラ 未来 スキー ウラジオストク 零下 大型 駆動 山道 世界 保護 基金 ＷＷＦ ロシア アムール 支部 パベル フォメンコ トラ 足跡 雪道 足跡 アムール トラ 前日 フォメンコ 定規 大人 オス 大人 メス 確認 ロシア 天然 資源 実施 アムール トラ 個体 同行 ＷＷＦ ロシア アカデミー 協力 ハンター 保護 機関 職員 参加 徒歩 スキー スノー モービル ハバロフスク 地方 沿海 地方 平方 ルート 距離 規模 足跡 シカ イノシシ キツネ 動物 足跡 気温 ＤＮＡ 鑑定 採取 次第 近く カラス 鳴き声 フォメンコ トラ 絶対 注意 通常 発炎 フォメンコ 周囲 一面 トラ 足跡 オス メス 子供 足跡 フォメンコ 草食 動物 満足 表…
No.00952	2015-03-27	2015	Morning edition, Regional (Kochi), Local section 1	高知 牧野 開花 来園 園名 由来 牧野 富太郎 サクラ 日差し 訪れ 正門 近く 観察 ヒトリシズカ 上旬 中庭 サン シュユ 見ごろ 園芸 藤井 聖子 生薬 漢方 薬 果実 温室 翡翠 ひすい ヒスイ カズラ 理由 花粉 コウモリ フィリピン 熱帯 雨林 生息 現地 絶滅 危惧 アーモンド ヘン トウ 秋ごろ アーモンド 収穫 のど 扁桃 へんとう アーモンド 藤井 園内 サクラ 夜桜 開園 両日 音楽 演奏 同園 西村 奈緒美 ヘン トウ ヒトリシズカ サン シュユ 高知 牧野 ヒスイカズラ 漢方薬
No.00953	2015-03-27	2015	Morning edition, Regional, Local section 1	カロリー 食べ応え 福山 緑町 公園 近く レンガ 西洋 外観 トータル エステティック サロン 会社 ヨガ スタジオ エステ サロン 併設 セット メニュー 勇気 美肌 豆乳 スープ ランチ 税別 注文 豆乳 スープ 舌触り 野菜 だし うまみ 瀬戸田 レモン 酸味 白ネギ カイワレ 小松 相性 豆乳 こんにゃく スープ カロリー 食べ応え サラダ ドリンク キロカロリー ベビー リーフ 豆苗 ラディッシュ クコ サラダ 有機 農薬 農薬 野菜 契約 農家 薬膳 漢方 知識 スタッフ 栄養 メニュー 作り ランチタイム 満席 セット メニュー 閉店 ピーク 高島 メモ 福山 市松 浜町 ランチ 平日 土日 定休 終日 カフェ 人気 バーニャ カウダ セット 税別 前日 予約 野菜 ケーキ 薬膳 アイス スイーツ 人気 無農薬 減農薬
No.00954	2015-03-25	2015	Morning edition, Society	冷え 関節 認知 子供 アトピー 症状 漢方 名医 治療 漢方 自ら 実践 薬膳 日記 漢方 イロハ 特集 漢方 専門 最新 漢方 治療 リスト 変型 ページ 書店 ＡＳＡ 販売 出版 サイト ａｓａｈｉ ｃｏｍ コンバット ＤＶＤ コレクション ジェームズ コバーン 出演 仮面 ドイツ レナード モイ 出演 最新漢方治療 漢方医 漢方治療 認知症
No.00955	2015-03-24	2015	Morning edition, Lifestyle	陰茎 スジ しこり 勃起 近く 医院 ペロ ニー 診断 ビタミン 漢方 薬 変形 心配 京都 永尾 光一 いち 東邦 リプロダクション 大田 ペロ ニー 陰茎 断面 尿道 尿道 海綿 勃起 必要 陰茎 海綿 陰茎 海綿 組織 上側 勃起 陰茎 上向き 下側 下向き 症状 勃起 しこり 痛み 変形 性交 支障 しこり 良性 検査 陰茎 区別 中高年 加齢 影響 海外 報告 変形 レベル 成人 治療 しこり 薬 血流 ビタミン 勃起 変形 痛み 痛み止め 性交 困難 手術 選択 手術 部分 脇腹 真皮 皮膚 表面 部分 移植 方法 方法 悪化 心配 痛み 半年 変形 時点 痛み 生活 質問 連絡 回答 紙面 メール ｋｅｎｋｏ ａｓａｈｉ ｃｏｍ ファクス 漢方薬 科学医療 朝日新聞科学医療
No.00956	2015-03-22	2015	Morning edition, General, Section 2	わが家 薬箱 漢字 葛根 桂枝 茯苓 けいし ぶくりょう 実家 両親 薬袋 苓湯 れいとう 麻子 リン ミン 片仮名 薬 家々 浸透 漢方 薬 生薬 最大 産地 中国 国内 需要 爆発 供給 政府 生薬 輸出 規制 近年 投機 マネー 買い占め 頻発 乱獲 生薬 中国 輸入 日本 中国 市場 日本 漢方 メーカー 中国 以外 調達 大手 ツムラ 国内 需要 東南 アジア ラオス 自社 農場 今月 初め 現地 炎天 地元 農民 ベトナム タイ カンボジア ラオス 土壌 治安 人手 確保 決め手 現地 法人 神保 智一 社長 最初 難関 不発 処理 ベトナム 戦争 米軍 大量 クラスター 爆弾 開墾 農地 弾薬 農場 延べ 労力 近隣 ゴム コーヒー 農園 繁忙 人手 奪い合い ラオス 人々 漢方 薬 習慣 現金 収入 職場 歓迎 ツムラ 寄贈 農業 子供 進学 収入 意識 念願 併設 ソム…
No.00957	2015-03-21	2015	Morning edition, General	薬味 やくみ 漢字 かんじ 火薬 かやく 加薬 かやく 薬 漢方 薬 やく 意味 いみ 香辛 しんりょう 具材 薬味 やくみ Ｆｕｊｉｋｏ Ｐｒｏ 漢方薬
No.00958	2015-03-10	2015	Morning edition, Regional (Nara), Local section 2	毎週 放課 オープン 直売 準備 生徒 大忙し 採れたて ブロッコリー ホウレン あすか ルビー イチゴ ジャム 完売 必至 チーズ ケーキ 実習 野菜 スイーツ 加工 近所 武田 勝子 野菜 毎週 目当て チェック 開店 経営 模擬 株式 会社 直売 しき いろどり 農業 学科 出資 設立 設立 登記 申請 株券 発行 株主 総会 取締 開催 農業 クラブ 運営 直売 株主 社員 経営 起業 精神 初代 社長 施設 草花 コース 岸田 しおり 就任 売上 総額 計画 来客 出資 購入 のぼり 作製 農産 直売 視察 ディスプレー 改善 七夕 クリスマス イベント 季節 演出 直売 ライフ デザイン トレーニング 成果 披露 活用 製造 販売 生徒 参加 来客 目標 学期 達成 来客 売上 総額 交流 リピーター 獲得 自分 模擬 株式 会社 試み 木田 一芳 校長 自ら 市場 評価 付…
No.00959	2015-03-06	2015	Morning edition, Commentary	バラエティー 番組 花盛り みんな 家庭 医学 駆け込み ドクター ＴＢＳ 各局 ゴールデン タイム 番組 雰囲気 好感 番組 主治 放送 現役 活躍 名医 現役 幸枝 日常 生活 自宅 階段 毎日 往復 通信 絵画 最近 カップ 焼きそば 挑戦 日々 年寄り スタジオ 神経 外科 上山 博康 漢方 主治 生活 言葉 感銘 コメント 続出 カップ 焼きそば 発言 司会 草野 東野 幸治 ゲスト 笑い アット ホーム 雰囲気 番組 進行 安心 長寿 カギ チャレンジ 精神 一見 凡庸 結論 説得 岩田 智博 放送 主治 現役 幸枝 脳神経外科
No.00960	2015-03-06	2015	Morning edition, Regional, Local section 2	節句 女の子 幸せ ひな 小学 同級 毛氈 もうせん ひな ひなあられ 室内 かくれんぼ 男の子 一緒 場所 ひな 意味 身体 場所 女の子 節句 おかげ 予想 成長 ひな 一緒 中国 渡来 バラ 落葉 小高 ピンク 古代 象徴 魔よけ 邪気 霊木 中国 不老 長寿 果実 昔話 桃太郎 退治 古く 物語 じい ばあ 名前 桃太郎 内容 そう みんな 元気 薬 部分 種子 アーモンド 部分 種子 桃仁 とう 生薬 漢方 改善 化粧 風呂 入浴 あせも 湿疹 効果 果実 種子 みんな 果実 答え 花言葉 とりこ 水戸 公園 西川 綾子 コラム 掲載
No.00961	2015-03-05	2015	Morning edition, Regional (Iwate), Local section 1	店主 自慢 発掘 逸品 北上 参加 逸品 きっかけ ＰＲ 元気 北上 商工 会議 音頭 昨夏 研究 専門 指導 それぞれ 逸品 互い 批評 披露目 市内 百貨 開催 披露 市内 スポーツ 美容 めがね 筋肉 ローション 天然 由来 漢方 白髪染め めがね 部分 テンプル フレーム 北上 商工 会議 逸品 それぞれ 自慢 サービス 研究 発掘 北上 商工 会議 自慢 逸品 ＰＲ 店主 北上 さくら 百貨
No.00962	2015-02-26	2015	Morning edition, General, Regional (Mie)	ロック 歌手 忌野 清志郎 プライベート 愛知 三河 名所 様子 忌野 清志郎 ＯＦＦ 同県 新城 豊岡 旅館 はづ 合掌 同市 湯谷 温泉 清志郎 デビュー 企画 清志郎 温泉 滞在 自転 鳳来 新城 名所 公園 茶臼 高原 同県 豊根 親交 旅館 女将 おかみ 長女 撮影 公開 清志郎 水彩 絵の具 うちわ ステージ 清志郎 表情 夏休み 冬休み 漢方 薬膳 料理 はづ 合掌 期間 限定 開設 ギャラリー カフェ Ｒａｉｎｂｏｗ Ｃａｆｅ 飲み物 カフェ チケット 必要 ＨＡＺＵ 清志郎 ロック バンド ＲＣ サクセション 仲間 ライブ 予定 カフェ 営業 定休 はづ 予約 忌野 清志郎 忌野 清志郎 企画 愛知 新城 豊岡
No.00963	2015-02-25	2015	Morning edition, Special feature	更年 漢方 薬 賀子 漢方 ルーツ 中国 日本 年月 日本 発展 日本 伝統 医学 漢方 不調 検査 異常 変化 漢方 薬 漢方 薬 複数 生薬 薬 効き目 薬 効果 定期 チェック 最近 漢方 薬 現代 医学 外科 手術 閉塞 へいそく 予防 漢方 薬 平均 閉経 閉経 寿命 閉経 前後 更年 時期 ホルモン 低下 更年 症状 月経 不順 ホット フラッシュ イライラ 症状 更年 症状 漢方 薬 更年 以降 粗鬆 こつ そしょう しょう 動脈 硬化 泌尿 生殖 粘膜 萎縮 症状 更年 以降 生活 注意 必要 認知 血管 疾患 運動 疾患 ホルモン 減少 認知 周辺 症状 イライラ 漢方 薬 加齢 変化 対処 漢方 加齢 低下 胃腸 機能 体力 薬 漢方 薬 医食 同源 生活 はじめ 生活 漢方 薬 必要 現代 医薬 漢方 薬 現代 医薬 両方 日本 幸せ わたなべ 帯山 北里 研究 日…
No.00964	2015-02-22	2015	Morning edition, Books	漢方 日々 ようこ めまい 生活 支障 不快 友達 漢方 薬局 以後 漢方 日々 ＰＲ 連載 エッセー 漢方 薬局 生活 薬 自分 両輪 不調 漢方 興味 生活 共感 笑い 人生 我慢 初日 我慢 毎日 悶絶 もんぜつ 水分 充血 オーバーワーク 指摘 趣味 編み物 読書 休日 日中 セーブ 自分 我慢 徐々 体調 体質 冷え 次第 解消 ダイエット 体重 自覚 不調 サイン 自制 タイトル 薬局 ハード 日々 連載 ツッコミ 著者 漢方 薬 詳述 出版 加来 由子 麻生 漢方薬
No.00965	2015-02-14	2015	Evening edition, General, Section 2	アフリカ 中部 キタ シロサイ 絶滅 危機 直面 米国 動物 オス ケニア 保護 チェコ 米国 動物 それぞれ 高齢 不妊 繁殖 ケニア 中部 オル ペジェタ 保護 平方 敷地 オス メス 保護 リチャード ビーン 最高 責任 絶滅 精子 卵子 冷凍 保存 技術 進歩 将来 体外 受精 再生 期待 実現 キタ シロサイ 密猟 激減 ベトナム 中国 漢方 薬 ＡＦＰ 通信 取引 ナニュキ ケニア 中部 三浦 英之 キタ シロサイ ケニア 保護 ナニュキ 近郊 三浦 英之 撮影 漢方薬
No.00966	2015-02-14	2015	Morning edition, Regional, Local section 2	膵臓 すいぞう 宣告 当院 セカンド オピニオン 主治 以外 意見 外来 受診 ゴルフ 腹部 背中 痛み 総合 受診 整形 外科 異常 痛み止め 痛み 消化 器内 検査 結果 鎖骨 リンパ 肝臓 転移 膵臓 診断 手術 末期 はじめ 抗がん 治療 入院 同室 砂糖 乳製 食事 看護 毎日 弁当 体重 主治 衰弱 抗がん 治療 退院 余命 宣告 持参 血液 検査 結果 たんぱく 白血 球数 退院 知人 漢方 薬 精肉 特上 すき焼き 焼き肉 自分 そう 食事 漢方 薬 不安 期待 余命 食欲 バランス 漢方 薬 存在 体力 抗がん 治療 再開 翻弄 ほんろう 不安 提供 払拭 ふっしょく 浜松 オン コロ ジー 食事療法 合病 総合病院 末期状態 漢方薬 整形外科 消化器内科
No.00967	2015-02-10	2015	Evening edition, Society	通り 東海 湘南 キャンパス 学生 以前 駅名 大根 合併 大根 駅名 キャンパス 学生 太田 近く 餃子 ぎょうざ 台湾 同大 留学 時代 駅名 大根 だいこん 父親 勧め 留学 結婚 知人 喫茶 ギョーザ 台湾 ギョーザ 太田 ギョーザ 漢方 知識 胃腸 スパイス 本場 手作り 学生 近所 主婦 後輩 留学 世代 国籍 交流 季節 人気 薬膳 スープ ギョーザ 苦み 風邪 熱々 湯気 向こう 太田 笑顔 ぬくもり 岩尾 真宏 ＮＥＸＴ 鶴巻 温泉 ギョーザ 太田 神奈川 秦野 漢方医
No.00968	2015-02-02	2015	Evening edition, Society	末期 宣告 愛知 瀬戸 ＮＨＫ 記者 近藤 ブログ 出版 口癖 映画 タイトル 書名 ブログ 休日 入局 名古屋 記者 番組 編集 同僚 プロデューサー 津田 正夫 名古屋 愛知 管理 土壌 汚染 追及 団体 退職 膵臓 すいぞう 手術 宣告 長女 まり子 勧め ブログ 初回 膵臓 すいぞう 末期 余命 手術 以内 死亡 データ 冷静 人生 幕引き 能動 模索 決意 最初 退院 自宅 尚美 まり子 長男 漢方 治療 ホスピス 見学 日常 記録 閲覧 前後 反響 書き込み 励み 看護 過労 靖国 神社 慰安 政治 言動 批判 死後 掲載 最終 原稿 事前 用意 直前 出版 具体 病状 まり子 気持ち 気力 風媒 ページ 税別 名前 意識 ＮＨＫ 後輩 記者 池上 推薦 ブログ ａｋｉｒａ ｅｘｂｌｏｇ 閲覧 智章 休日 抜粋 去年 サラリーマン 生活 終了 自適 膵臓 判明 余命 子供 リ…
No.00969	2015-02-02	2015	Morning edition, Society	獣害 捕獲 大半 野生 シカ 兵庫 シカ 活用 作戦 料理 ネットワーク 設立 頭蓋 がいこつ 以外 活用 態勢 幹部 加盟 考え シカ 休耕 積雪 範囲 山間 北部 南西 山里 近く 生息 推定 生息 急増 捕獲 強化 農林業 被害 捕獲 丹波 姫路 カ所 シカ 加工 施設 食肉 ドッグ フード 流通 程度 大半 猟友 フランス 料理 店舗 ネットワーク 設立 シカ 流通 考え 今後 加盟 帽子 衣料 漢方 薬 海外 出荷 販路 開拓 予算 計上 ネットワーク 出資 シカ 提供 猟場 篠山 宍粟 役所 敷地 専用 冷凍 設置 検討 たんぱく カロリー シカ 特性 注目 スポーツ 選手 メニュー ネットワーク 幹部 兵庫 特産 シカ ブランド 島脇 健史 漢方薬 シカ丸
No.00970	2015-02-01	2015	Morning edition, Books	自律 神経 失調 高麗 人参 イラストレーター 伸坊 質問 主治 漢方 専門 漢方 秘伝 西洋 医学 体質 治療 薬 ブレンド 勝負 動悸 どうき おなら 先生 保険 制度 自分 日本 未来 意識 出版 訂正 先生 漢方 記事 見出し 著者 名前 表記 文字 記事 訂正 わび 自律神経失調症 西洋医学
No.00971	2015-01-27	2015	Morning edition, Lifestyle	におい 果実 ハチミツ のど そう 風邪 季節 カリン カリン カリン におい 店先 巣鴨 とげ抜き 地蔵 通り 入り口 かりん 松岸 カリン ハチミツ カリン せっけん 加工 果物屋 カリン 収穫 貯蔵 いっぱい 店頭 通信 販売 地蔵 参り ひと 口コミ 知恵 勝正 のどあめ ハチミツ 年配 ひと 人気 奈良 五條 堀内 果実 カリン 通年 販売 シロップ 評判 ３、４ 売り上げ 黄砂 花粉 季節 のど 堀内 奈穂子 シロップ ビート 母親 カリン 中国 原産 バラ 落葉 高木 中国 漢方 生薬 産地 長野 香川 山形 愛媛 最盛 収穫 なか 薬科 名誉 教授 竹谷 孝一 カリン 去年 研究 カリン ファン カリン 風邪 予防 普及 生薬 天然 化学 専門 竹谷 カリン 研究 炎症 炎症 ポリフェノール 注目 ハチミツ のどあめ 風邪 予防 のど 粘膜 保湿 化粧 普及 一員 宝塚 …
No.00972	2015-01-27	2015	Morning edition, Regional (Nagasaki), Local section 1	公害 カネミ 油症 カネミ 倉庫 北九州 認定 協議 カネミ 負担 内容 具体 協定 提出 カネミ 検討 カネミ 負担 内容 明文 恣意 しい 批判 協定 保険 適用 漢方 薬 薬代 項目 実費 一定 負担 協議 団体 出席 中川 カネミ油症 漢方薬
No.00973	2015-01-27	2015	Morning edition, Lifestyle	主婦 閉経 毎月 膀胱 ぼうこう 血尿 排尿 痛み 頻尿 熟睡 抗生 物質 再発 抗生 物質 毎回 不安 福島 木村 きむら あきら 木村 泌尿 皮膚 院長 横浜 都筑 膀胱 尿道 肛門 もん 付近 大腸 腸内 細菌 尿道 膀胱 炎症 通常 排尿 尿意 我慢 免疫 低下 膀胱 尿道 膀胱 再発 そう 排便 治療 抗生 物質 残尿 排尿 薬 必要 特定 結果 薬 予防 尿意 我慢 夜間 頻尿 排尿 トイレ 免疫 患部 炎症 毎回 程度 予防 少量 抗生 物質 抗生 物質 耐性 恐れ 症状 尿中 抗生 物質 漢方 薬 症状 方法 質問 連絡 回答 紙面 メール ｋｅｎｋｏ ａｓａｈｉ ｃｏｍ ファクス 膀胱炎 漢方薬 木村泌尿器皮膚科 科学医療 朝日新聞科学医療
No.00974	2015-01-25	2015	Morning edition, Regional, Local section 1	公害 カネミ 油症 カネミ 倉庫 北九州 認定 協議 カネミ 負担 内容 具体 協定 提出 カネミ 検討 カネミ 負担 内容 明文 恣意 しい 批判 協定 保険 適用 漢方 薬 薬代 項目 実費 一定 負担 協議 団体 出席 カネミ油症 漢方薬
No.00975	2015-01-23	2015	Morning edition, Opinion	日本 成長 逃げ水 そもそも 成長 幸せ 未来 発想 ゲスト 記者 議論 集中 戦略 ゲスト 日本 教授 水野 和夫 みず かずお 成長 進歩 近代 概念 近代 合理 行動 成長 進歩 産業 革命 以降 世界 成長 生活 水準 革命 上昇 人類 化石 燃料 動力 遠く 世紀 技術 投入 産出 効率 合理 遠く 市場 拡大 増大 意味 合理 利益 改善 成長 メカニズム 実物 投資 空間 拡大 石油 危機 効率 悪化 交易 条件 悪化 拍車 推進 グローバリゼーション 新興 カ国 ＢＲＩ ＣＳ 時代 アフリカ 並行 金融 工学 技術 一体 電子 金融 空間 創出 レバレッジ テコ 原理 金融 派生 駆使 空間 膨張 リーマン ショック 収縮 証券 取引 単位 高速 取引 資本 主義 資本 自己 増殖 プロセス 定義 実物 投資 空間 資本 交易 条件 アフリカ 空間 資本 利潤 国債 利回…
No.00976	2015-01-23	2015	Shukan Asahi	試験 直前 ベスト コンディション 試験 当日 体調 努力 体調 管理 東洋 知恵 活用 味方 東洋 知恵 つぼ 全身 受験 つぼ 鍼灸 真希 しわ 辺り 曲池 つぼ 気持ち 疲れ 免疫 万能 つぼ 効果 右上 自分 位置 初心 本格 もぐさ 用意 シール せん ねん ドラッグストア 程度 やけど 心配 我慢 必要 効果 つぼ ポイント 気持ち 勉強 風邪 後ろ ドライヤー 熱風 ドライヤー 付け根 つぼ 風邪 効果 洋服 ドライヤー 背骨 両脇 つぼ 東洋 医学 風邪 カイロ 効果 東洋 医学 身体 生命 維持 試験 緊張 ストレス 滞り 放置 体調 不良 出入り つぼ 刺激 流れ つぼ 最近 ブーム 再来 兆し 耳つぼ ダイエット リフト アップ 美容 注目 効果 フォレスト 出版 出版 神門 メソッド マスター 飯島 敬一 神門 つぼ 注目 血流 一気 自律 神経 不安 緊張 やる…
[truncated: 4,626 more rows]
