# Supplementary material for: From a shared origin to divergent frames: A computational analysis of media representations of Kampo Medicine and Traditional Chinese Medicine in Asahi Shimbun
Source: PLoS One. 2026 Jun 30;21(6):e0351860. doi: 10.1371/journal.pone.0351860 (PMC13318050; doi:10.1371/journal.pone.0351860)
Supplement: S3 File — Matrix of topic proportions for each document generated by the final LDA model. (XLSX) [file pone.0351860.s003.xlsx]

## Sheet: 工作表 1 - doc_topics_k6
Document-Topic Distributions (k = 6)
ID	Year	Topic_1	Topic_2	Topic_3	Topic_4	Topic_5	Topic_6
1	2025	0.74482	0.00233736	0.247186	0.00178832	0.00225308	0.00161488
2	2025	0.905626	0.000679106	0.000402027	0.0921699	0.000653679	0.000468999
3	2025	0.0134424	0.56401	0.0975595	0.142859	0.181587	0.000542679
4	2025	0.00114119	0.639295	0.00074515	0.0868495	0.135771	0.136198
5	2025	0.00118914	0.00131156	0.000776221	0.00100292	0.0588014	0.936919
6	2025	0.00104763	0.106385	0.000683679	0.466203	0.424884	0.000797592
7	2025	0.00233865	0.00257849	0.00152738	0.00197318	0.00248591	0.989096
8	2025	0.902044	0.00148199	0.000877573	0.00113383	0.00142872	0.0930344
9	2025	0.00525754	0.825487	0.00343338	0.156235	0.00558199	0.00400549
10	2025	0.00238848	0.283679	0.0015588	0.708016	0.00253819	0.0018185
11	2025	0.000730837	0.000806185	0.289055	0.000616239	0.565098	0.143694
12	2025	0.0149218	0.00122314	0.000723486	0.000934722	0.767722	0.214474
13	2025	0.00168109	0.00185508	0.00109787	0.209496	0.784589	0.00128084
14	2025	0.744601	0.00168458	0.000994848	0.00128528	0.250274	0.00116059
15	2025	0.00128399	0.0347812	0.000837984	0.339797	0.315273	0.308027
16	2025	0.0011768	0.132924	0.000768384	0.0895687	0.346488	0.429075
17	2025	0.0005504	0.418586	0.579395	0.000464141	0.000584942	0.000419145
18	2025	0.00348524	0.00384434	0.249103	0.00294007	0.655132	0.0854946
19	2025	0.0887191	0.143009	0.162351	0.00201444	0.00253544	0.601371
20	2025	0.00134347	0.255874	0.709624	0.00113328	0.00142719	0.0305981
21	2025	0.000694711	0.819262	0.0503347	0.000586013	0.128594	0.000529211
22	2025	0.000280994	0.108534	0.890435	0.00023699	0.00029839	0.000214007
23	2025	0.0246245	0.0271627	0.0160825	0.462052	0.0261471	0.443931
24	2025	0.00128297	0.667807	0.00083765	0.327732	0.00136302	0.000977239
25	2025	0.00727819	0.7668	0.00475336	0.00614152	0.209482	0.00554536
26	2025	0.225328	0.219747	0.000828587	0.00107059	0.432309	0.120716
27	2025	0.133896	0.625813	0.000956304	0.236664	0.00155504	0.00111563
28	2025	0.13181	0.633974	0.000944141	0.230635	0.00153527	0.00110144
29	2025	0.00106606	0.554568	0.000696206	0.347633	0.00113238	0.0949044
30	2025	0.620326	0.000442136	0.0671861	0.120278	0.000426132	0.191342
31	2025	0.00107617	0.566676	0.000702806	0.349775	0.00114314	0.0806264
32	2025	0.00193943	0.473157	0.00126623	0.00163584	0.143943	0.378059
33	2025	0.954062	0.00105632	0.000625652	0.000808231	0.0427178	0.000729876
34	2025	0.00114099	0.135668	0.000745217	0.7004	0.0472238	0.114822
35	2025	0.00116471	0.547035	0.00076047	0.276563	0.173589	0.00088723
36	2025	0.740538	0.00203491	0.00120474	0.10172	0.153097	0.00140546
37	2025	0.00229222	0.385853	0.0014964	0.00193341	0.00243451	0.605991
38	2025	0.997494	0.000625356	0.000369958	0.000477916	0.000601701	0.0004316
39	2025	0.890492	0.00159417	0.000944131	0.104333	0.00153599	0.00110142
40	2025	0.00120128	0.231086	0.000784498	0.562145	0.203868	0.000915217
41	2025	0.0592864	0.00754333	0.140681	0.00577118	0.456171	0.330547
42	2025	0.00104682	0.381383	0.000683592	0.547971	0.0681179	0.000797501
43	2025	0.0580615	0.00122193	0.0457236	0.000934738	0.78942	0.104638
44	2024	0.00208079	0.991011	0.00135879	0.00175528	0.00220892	0.00158513
45	2024	0.0358527	0.96032	0.000752653	0.000972425	0.00122431	0.00087803
46	2024	0.0468612	0.00281245	0.392255	0.00214974	0.553981	0.00194121
47	2024	0.000745204	0.258509	0.0236957	0.0284145	0.688068	0.000567562
48	2024	0.825236	0.00131121	0.17028	0.00100335	0.0012639	0.000905995
49	2024	0.0416849	0.000939272	0.00055568	0.0354834	0.728675	0.192662
50	2024	0.940481	0.00102173	0.000605301	0.056201	0.000984602	0.000706139
51	2024	0.00443896	0.00489108	0.249297	0.733276	0.00471612	0.00338051
52	2024	0.796557	0.00294129	0.00174225	0.153758	0.0429692	0.00203251
53	2024	0.0182736	0.0709437	0.000595701	0.000769578	0.000969551	0.908448
54	2024	0.00294795	0.402538	0.00192279	0.415756	0.174592	0.00224324
55	2024	0.00579798	0.659039	0.00378404	0.144468	0.0061535	0.180758
56	2024	0.0012687	0.131808	0.000828337	0.00107008	0.864059	0.000966401
57	2024	0.00181547	0.00200138	0.00118547	0.887398	0.00192876	0.105671
58	2024	0.543883	0.00301067	0.254238	0.193886	0.00290119	0.00208096
59	2024	0.556413	0.00167985	0.000994959	0.090864	0.348888	0.00116078
60	2024	0.00102778	0.539086	0.000671122	0.187055	0.0779947	0.194165
61	2024	0.385325	0.000361682	0.0923268	0.17401	0.320317	0.0276594
62	2024	0.719094	0.000676227	0.000399916	0.243866	0.00065098	0.0353126
63	2024	0.365053	0.000661214	0.410147	0.0411609	0.182521	0.000456805
64	2024	0.621905	0.115586	0.261222	0.000407054	0.000512551	0.000367559
65	2024	0.153418	0.000997806	0.106346	0.000763545	0.606698	0.131777
66	2024	0.000524888	0.000579452	0.000342708	0.000442742	0.289188	0.708922
67	2024	0.000271893	0.159125	0.000177384	0.666434	0.12767	0.0463221
68	2024	0.327612	0.00141625	0.000837895	0.385004	0.284152	0.00097754
69	2024	0.986633	0.00333037	0.0019736	0.00255033	0.00321013	0.00230239
70	2024	0.591596	0.00200146	0.00118554	0.00153151	0.00193044	0.401755
71	2024	0.00139329	0.0791373	0.0644581	0.700346	0.153604	0.00106123
72	2024	0.199298	0.286982	0.00103647	0.283226	0.228249	0.0012092
73	2024	0.801261	0.000425497	0.000252015	0.197358	0.000409862	0.000294005
74	2024	0.0118241	0.422548	0.00771859	0.456189	0.092715	0.00900469
75	2024	0.00152375	0.239401	0.000994887	0.474464	0.282455	0.00116065
76	2024	0.00238809	0.840618	0.00155874	0.00201425	0.151603	0.00181849
77	2024	0.434906	0.00175048	0.00103657	0.394376	0.00168671	0.166244
78	2024	0.115286	0.87937	0.00105099	0.00135774	0.00170958	0.00122608
79	2024	0.115285	0.879371	0.00105099	0.00135774	0.00170958	0.00122608
80	2024	0.11528	0.879375	0.00105099	0.00135774	0.00170958	0.00122608
81	2024	0.115284	0.879372	0.00105099	0.00135774	0.00170958	0.00122608
82	2024	0.115284	0.879372	0.00105099	0.00135774	0.00170958	0.00122608
83	2024	0.115284	0.879371	0.00105099	0.00135774	0.00170958	0.00122608
84	2024	0.000587498	0.918986	0.000383392	0.000495289	0.000624071	0.0789232
85	2024	0.173171	0.774574	0.00159235	0.0462154	0.00258891	0.00185766
86	2024	0.000891237	0.749688	0.000581719	0.247214	0.000945981	0.000678637
87	2024	0.000877499	0.753779	0.000572741	0.243172	0.000931376	0.000668164
88	2024	0.000803947	0.425846	0.000524415	0.482222	0.0899924	0.000611789
89	2024	0.0012686	0.631441	0.000828374	0.364148	0.0013477	0.0009664
90	2024	0.589672	0.000398828	0.183862	0.000304861	0.0769988	0.148764
91	2024	0.895347	0.102491	0.000425093	0.000549153	0.000691505	0.000495922
92	2024	0.000690744	0.000762438	0.000450975	0.00058271	0.000733947	0.996779
93	2024	0.414199	0.001246	0.581541	0.000952984	0.00120003	0.000860575
94	2024	0.714116	0.280891	0.000981814	0.00126847	0.00159733	0.00114538
95	2024	0.000808428	0.124193	0.000527945	0.085029	0.63159	0.157852
96	2024	0.0014464	0.00159523	0.000944179	0.507892	0.390734	0.0973891
97	2024	0.000897954	0.996121	0.000586219	0.000757365	0.000953384	0.000683908
98	2024	0.000808566	0.607948	0.208072	0.0538167	0.000859164	0.128496
99	2024	0.00154407	0.216854	0.0235454	0.612241	0.00164064	0.144175
100	2024	0.00184572	0.00203721	0.211676	0.00155642	0.434822	0.348063
101	2024	0.000974857	0.53427	0.000636501	0.162913	0.121826	0.179381
102	2024	0.0263592	0.000675441	0.000399911	0.000516661	0.178271	0.793778
103	2024	0.626783	0.00101494	0.358854	0.0116713	0.0009768	0.000700548
104	2024	0.0257501	0.00213935	0.00126666	0.00163635	0.762291	0.206917
105	2024	0.00122807	0.407067	0.00080157	0.0990069	0.279232	0.212665
106	2023	0.000394075	0.0267469	0.258338	0.142484	0.571737	0.000300082
107	2023	0.147147	0.00115481	0.394652	0.000882977	0.455367	0.000797379
108	2023	0.753323	0.00128351	0.000760379	0.000982378	0.242764	0.0008871
109	2023	0.216741	0.00129774	0.778823	0.00099241	0.00124983	0.000896158
110	2023	0.592026	0.00119742	0.000709446	0.404086	0.00115369	0.000827635
111	2023	0.00294286	0.987287	0.00192164	0.00248239	0.00312393	0.00224174
112	2023	0.000775488	0.824233	0.000506323	0.173071	0.000823599	0.000590689
113	2023	0.884587	0.00106511	0.000631057	0.0947497	0.00102682	0.0179404
114	2023	0.992776	0.00180037	0.00106667	0.00137795	0.00173479	0.00124445
115	2023	0.800124	0.000339338	0.0210909	0.0694008	0.0521788	0.0568664
116	2023	0.00116588	0.00128443	0.0849432	0.000983158	0.590035	0.321588
117	2023	0.00106803	0.0925765	0.000696352	0.903713	0.00113413	0.000812376
118	2023	0.613495	0.000426935	0.0703936	0.000326655	0.145995	0.169363
119	2023	0.0630369	0.0019099	0.158879	0.00146151	0.194093	0.580619
120	2023	0.000814485	0.36626	0.000531795	0.000687078	0.631087	0.000620426
121	2023	0.273907	0.00159576	0.000944095	0.451319	0.271133	0.00110139
122	2023	0.0411065	0.00110365	0.000653321	0.198552	0.655495	0.10309
123	2023	0.993438	0.00163682	0.000968696	0.00125155	0.00157501	0.00113008
124	2023	0.000725918	0.765508	0.231829	0.000612344	0.000771114	0.00055294
125	2023	0.0025527	0.135581	0.0016639	0.611365	0.00270547	0.246132
126	2023	0.816783	0.0919346	0.0895648	0.00054302	0.000684163	0.00049037
127	2023	0.00728545	0.00803298	0.00475529	0.378928	0.00773871	0.593259
128	2023	0.469086	0.00242761	0.522613	0.00185757	0.00233866	0.0016774
129	2023	0.480584	0.00229446	0.51157	0.00175555	0.00221029	0.00158527
130	2023	0.00211996	0.727277	0.00138439	0.00178838	0.0695999	0.19783
131	2023	0.993763	0.00155422	0.000920744	0.00118948	0.00149857	0.00107414
132	2023	0.00216027	0.00238308	0.00141082	0.990106	0.00229347	0.0016459
133	2023	0.994124	0.00146435	0.000867359	0.0011207	0.00141185	0.00101195
134	2023	0.221848	0.558954	0.00100828	0.215373	0.00163959	0.00117626
135	2023	0.000966926	0.180355	0.000631124	0.610282	0.207028	0.000736291
136	2023	0.00117735	0.583887	0.0871158	0.0312266	0.00125102	0.295343
137	2023	0.00121409	0.702186	0.000792816	0.293593	0.00128919	0.000924932
138	2023	0.0948201	0.000350668	0.604135	0.00026814	0.300184	0.000242157
139	2023	0.0696505	0.257552	0.000524212	0.000677262	0.000852906	0.670743
140	2023	0.291665	0.0950783	0.0241431	0.340175	0.248647	0.000292028
141	2023	0.625732	0.00121065	0.000716395	0.000925531	0.254657	0.116759
142	2023	0.00108643	0.685612	0.0732917	0.149846	0.00115426	0.0890101
143	2023	0.00135955	0.00150056	0.000887822	0.00114706	0.749333	0.245772
144	2023	0.19346	0.00252564	0.00149602	0.00193269	0.798841	0.00174539
145	2023	0.992674	0.00182619	0.00108163	0.00139725	0.00175895	0.00126183
146	2023	0.00156546	0.00172834	0.00102228	0.00132077	0.786679	0.207684
147	2023	0.00161105	0.299659	0.00105134	0.479608	0.216844	0.00122657
148	2023	0.00216161	0.00238282	0.168821	0.00182299	0.657795	0.167017
149	2023	0.878088	0.000982158	0.118554	0.000751377	0.000945785	0.000678533
150	2023	0.942655	0.000413369	0.000244515	0.0194461	0.0369558	0.000285248
151	2023	0.00107639	0.00118737	0.31132	0.000908049	0.523941	0.161568
152	2023	0.00224629	0.401494	0.00146671	0.218813	0.00238644	0.373593
153	2023	0.189266	0.523715	0.00120481	0.00155662	0.00196017	0.282297
154	2023	0.330348	0.500843	0.0960044	0.07213	0.000392841	0.000281579
155	2023	0.0665977	0.216063	0.603596	0.000717828	0.000903799	0.112122
156	2023	0.705853	0.000324295	0.000192	0.000248034	0.251288	0.0420944
157	2023	0.0237627	0.00175125	0.00103703	0.198232	0.302909	0.472307
158	2023	0.00224629	0.4015	0.00146671	0.218802	0.00238644	0.373599
159	2023	0.516711	0.000937848	0.480081	0.000717604	0.000904098	0.000648024
160	2023	0.892289	0.00157446	0.000932412	0.00120456	0.102912	0.00108778
161	2023	0.000599743	0.000661505	0.0482229	0.000505868	0.899641	0.0503691
162	2023	0.00338175	0.00372724	0.00220819	0.984516	0.00359095	0.00257626
163	2022	0.000457651	0.784149	0.197457	0.000385813	0.0172028	0.000348396
164	2022	0.603437	0.0013677	0.000810267	0.214994	0.178446	0.000945253
165	2022	0.00152446	0.275211	0.000994959	0.245948	0.355161	0.12116
166	2022	0.000791872	0.000873331	0.000516954	0.894277	0.0235909	0.0799496
167	2022	0.000502027	0.000553819	0.209727	0.230683	0.492988	0.0655459
168	2022	0.93154	0.00100523	0.000595617	0.0651953	0.000968604	0.000694829
169	2022	0.00158767	0.634618	0.35956	0.00133926	0.00168675	0.00120927
170	2022	0.00163313	0.0018018	0.00106642	0.958982	0.0352722	0.00124412
171	2022	0.997969	0.000506469	0.000299797	0.000387295	0.000487957	0.000349752
172	2022	0.152168	0.00324544	0.00192193	0.234249	0.00312808	0.605288
173	2022	0.111879	0.0820167	0.000625826	0.139917	0.00101786	0.664543
174	2022	0.031613	0.208575	0.243826	0.000275074	0.515463	0.00024841
175	2022	0.48476	0.20206	0.00128843	0.30829	0.0020978	0.00150312
176	2020	0.0988674	0.000990403	0.172916	0.193571	0.368148	0.165508
177	2019	0.887509	0.105932	0.00128877	0.0016649	0.00210153	0.00150352
178	2019	0.547564	0.00803125	0.00475262	0.426382	0.00772575	0.00554461
179	2019	0.211244	0.0700474	0.0022086	0.505453	0.20847	0.00257652
180	2019	0.00294406	0.638065	0.00192217	0.00248312	0.352343	0.00224245
181	2019	0.000912659	0.00100594	0.230304	0.567015	0.0406474	0.160114
182	2019	0.796422	0.000601212	0.000355854	0.201627	0.000578885	0.000415141
183	2019	0.000305307	0.273573	0.000199258	0.445233	0.192844	0.0878457
184	2019	0.000935301	0.435291	0.425398	0.000788817	0.136875	0.000712273
185	2019	0.000670644	0.000740133	0.000437726	0.000565625	0.0386449	0.958941
186	2019	0.0818051	0.685138	0.000665203	0.230534	0.0010824	0.000776066
187	2019	0.000174361	0.000192225	0.140441	0.000146975	0.855386	0.00366001
188	2019	0.17816	0.37269	0.000877247	0.00113343	0.446116	0.00102339
189	2019	0.0014842	0.00163583	0.000968878	0.00125164	0.194195	0.800465
190	2019	0.00115306	0.294957	0.222741	0.0926881	0.226719	0.161743
191	2019	0.00310401	0.00342604	0.00202706	0.204572	0.00330031	0.78357
192	2019	0.0012691	0.0685098	0.000828296	0.00107015	0.257813	0.67051
193	2019	0.996749	0.000810352	0.000479983	0.000620057	0.000781082	0.000559953
194	2019	0.00684859	0.160823	0.00447125	0.815362	0.00727929	0.00521651
195	2019	0.54096	0.00111236	0.000659047	0.455428	0.00107139	0.000768834
196	2019	0.968928	0.00033385	0.000197638	0.000255323	0.000321601	0.0299637
197	2019	0.831026	0.00422998	0.00250635	0.155235	0.00407843	0.00292407
198	2019	0.000395192	0.104703	0.0130366	0.520731	0.360833	0.000301097
199	2019	0.00728232	0.300573	0.00475253	0.67412	0.00772814	0.00554436
200	2019	0.000175582	0.000193645	0.0228884	0.600593	0.376015	0.000133739
201	2019	0.996983	0.00075242	0.000445416	0.000575403	0.000724281	0.000519613
202	2019	0.00184487	0.00203431	0.0012044	0.991551	0.00196066	0.00140504
203	2019	0.0304537	0.896282	0.00146648	0.0676996	0.00238705	0.00171092
204	2019	0.129948	0.65831	0.000969015	0.0655175	0.00157731	0.143679
205	2019	0.0395749	0.328131	0.0504818	0.433384	0.111209	0.0372191
206	2019	0.122515	0.427206	0.333065	0.0425206	0.0732639	0.00142925
207	2019	0.0863879	0.577602	0.0531048	0.000874997	0.00110233	0.280928
208	2019	0.00249202	0.989236	0.001627	0.00210182	0.00264518	0.00189804
209	2019	0.0024384	0.989467	0.00159209	0.00205673	0.00258868	0.00185733
210	2019	0.995652	0.00108373	0.000641975	0.000829332	0.00104409	0.000748974
211	2019	0.968486	0.00114438	0.0127015	0.000874905	0.00110178	0.0156911
212	2019	0.71345	0.0739204	0.000341066	0.0114394	0.200451	0.000397887
213	2019	0.00142766	0.0249701	0.000932261	0.709054	0.262528	0.00108762
214	2019	0.00224636	0.0024783	0.00146642	0.115443	0.00238484	0.875981
215	2019	0.0978948	0.000861423	0.56815	0.0413491	0.196466	0.0952786
216	2019	0.998537	0.000365161	0.000215989	0.000279094	0.000351194	0.000251968
217	2019	0.380355	0.00213787	0.00126651	0.439057	0.175706	0.00147754
218	2019	0.583007	0.000195423	0.000115696	0.416359	0.000188206	0.000134971
219	2019	0.00200952	0.00221394	0.176445	0.00169393	0.816108	0.00152967
220	2019	0.00200746	0.661788	0.00131108	0.33123	0.00213411	0.00152956
221	2019	0.00200746	0.615325	0.0013111	0.377692	0.00213408	0.00152959
222	2019	0.00190645	0.632324	0.00124496	0.00160838	0.00202397	0.360892
223	2019	0.0319416	0.0697958	0.00143831	0.892805	0.00234107	0.00167793
224	2019	0.00158731	0.448314	0.00103648	0.4092	0.138653	0.00120918
225	2019	0.526562	0.00608075	0.00360072	0.45369	0.00586628	0.00420056
226	2019	0.00113087	0.00124713	0.138775	0.179244	0.352093	0.327509
227	2019	0.00163356	0.254026	0.00106652	0.708936	0.00173542	0.0326025
228	2019	0.00427075	0.521102	0.00278899	0.464051	0.00453426	0.00325362
229	2019	0.00224624	0.677064	0.266202	0.0503921	0.00238503	0.00171097
230	2019	0.24147	0.367305	0.00197339	0.234319	0.15263	0.00230217
231	2019	0.386797	0.384161	0.00109783	0.00141818	0.225245	0.00128077
232	2019	0.15475	0.676652	0.000689816	0.000891171	0.0721721	0.0948456
233	2019	0.880103	0.00151675	0.114709	0.00116081	0.00146255	0.00104819
234	2019	0.0460413	0.0487034	0.000539413	0.710217	0.000878178	0.19362
235	2019	0.00481318	0.00530405	0.00314207	0.00405901	0.979016	0.00366548
236	2019	0.00502847	0.892291	0.0032813	0.0902371	0.00533459	0.00382795
237	2019	0.0256588	0.405693	0.0259957	0.0548911	0.487307	0.000454451
238	2019	0.000919898	0.072186	0.92444	0.000775848	0.000977537	0.000700681
239	2019	0.000567732	0.119549	0.020286	0.000478501	0.0125362	0.846583
240	2019	0.00160953	0.924708	0.00105114	0.00135829	0.00170926	0.0695636
241	2019	0.95808	0.000693916	0.000410913	0.000530824	0.000668506	0.0396158
242	2019	0.00104713	0.743507	0.000683644	0.00088321	0.00111301	0.252766
243	2019	0.00173281	0.152162	0.00113117	0.0014614	0.718324	0.125188
244	2019	0.00122919	0.27763	0.264496	0.325133	0.130577	0.000935185
245	2019	0.771165	0.0679296	0.000867387	0.06153	0.0808716	0.0176366
246	2019	0.000826478	0.000911546	0.245776	0.000696957	0.610809	0.14098
247	2019	0.00030678	0.000339007	0.000200324	0.000258815	0.000326341	0.998569
248	2019	0.00113012	0.00124615	0.000737672	0.661497	0.334529	0.000860587
249	2019	0.00124172	0.149455	0.131859	0.00104677	0.341114	0.375284
250	2019	0.21067	0.640759	0.000350788	0.0444215	0.103389	0.000409234
251	2019	0.0874309	0.0882724	0.000591082	0.656121	0.104012	0.0635734
252	2019	0.0015239	0.81781	0.000995063	0.176891	0.00161932	0.00116085
253	2019	0.000517702	0.000571654	0.000338036	0.859925	0.0814527	0.0571951
254	2019	0.102679	0.00082693	0.47696	0.000632785	0.346219	0.0726826
255	2019	0.939267	0.0164574	0.000230779	0.0188727	0.0249034	0.000269227
256	2019	0.316207	0.0283312	0.000696243	0.000899416	0.653054	0.000812221
257	2019	0.00204405	0.00225491	0.00133473	0.839102	0.00217267	0.153092
258	2019	0.0976286	0.794999	0.00113143	0.00146165	0.10346	0.00132
259	2019	0.182731	0.00217726	0.0923206	0.00166492	0.556961	0.164145
260	2019	0.878959	0.0016801	0.000994784	0.115588	0.00161806	0.00116053
261	2019	0.909348	0.000504484	0.000298539	0.000385662	0.0329349	0.0565284
262	2019	0.0235593	0.0671387	0.000753034	0.267216	0.640454	0.000878529
263	2019	0.00197307	0.00217402	0.00128807	0.491531	0.501532	0.00150268
264	2019	0.966242	0.0203862	0.000132669	0.0128687	0.000215824	0.000154778
265	2019	0.891674	0.00127002	0.000752538	0.104202	0.00122351	0.000877903
266	2019	0.73363	0.00221377	0.00131125	0.00169415	0.231063	0.030088
267	2019	0.916213	0.00453492	0.00268737	0.00347165	0.0699576	0.00313504
268	2019	0.162243	0.00153606	0.000909662	0.00117518	0.739435	0.0947007
269	2019	0.192656	0.128667	0.00343368	0.0044364	0.666801	0.00400589
270	2019	0.501462	0.447651	0.0473013	0.00113372	0.00142781	0.00102388
271	2019	0.00175939	0.0562164	0.00114868	0.551295	0.00186931	0.387712
272	2019	0.993687	0.00157327	0.000932237	0.00120436	0.00151545	0.00108753
273	2019	0.00187615	0.823269	0.00122463	0.00158197	0.00199196	0.170057
274	2019	0.00103721	0.00114357	0.810848	0.069418	0.00110182	0.116451
275	2019	0.120153	0.000258235	0.14515	0.000197487	0.646065	0.0881763
276	2022	0.263217	0.061241	0.000730483	0.000943788	0.00118865	0.672679
277	2022	0.00224541	0.0024771	0.00146656	0.484638	0.507462	0.001711
278	2022	0.91279	0.00146426	0.000866986	0.0320198	0.00141106	0.0514481
279	2022	0.846036	0.00170212	0.0890564	0.00130254	0.00163997	0.0602631
280	2022	0.693362	0.0388773	0.000196074	0.267017	0.000318926	0.00022874
281	2022	0.00187691	0.471544	0.00122457	0.393937	0.00199254	0.129425
282	2022	0.902512	0.00151833	0.0922985	0.00116104	0.00146201	0.00104835
283	2022	0.095791	0.000420192	0.000248626	0.902846	0.000404337	0.000290044
284	2022	0.000301983	0.000333129	0.0650815	0.000254672	0.933799	0.000229981
285	2022	0.00152404	0.174776	0.00099481	0.36639	0.382353	0.0739617
286	2022	0.00229175	0.0860037	0.00149646	0.0234075	0.646683	0.240117
287	2022	0.850333	0.0013251	0.109103	0.00101372	0.00127706	0.0369474
288	2022	0.690582	0.000690689	0.307058	0.000528008	0.000664654	0.000476808
289	2022	0.00328574	0.126295	0.00214393	0.217132	0.00348992	0.647654
290	2022	0.678881	0.000959338	0.00056818	0.318005	0.000923799	0.000662863
291	2022	0.00154515	0.179515	0.00100837	0.269303	0.547452	0.00117648
292	2022	0.366756	0.398755	0.0537598	0.12364	0.000549851	0.0565396
293	2022	0.00086375	0.242867	0.000564065	0.116067	0.638981	0.00065805
294	2022	0.0072792	0.751743	0.00475325	0.222927	0.00775286	0.00554535
295	2022	0.743675	0.00554084	0.00328199	0.00423999	0.00534253	0.23792
296	2022	0.0549611	0.0560571	0.227605	0.000891684	0.65968	0.000805181
297	2022	0.151076	0.0436231	0.000241282	0.804386	0.000392511	0.000281477
298	2022	0.00146531	0.166152	0.000956501	0.500317	0.329994	0.00111588
299	2022	0.114468	0.192077	0.000480288	0.663722	0.000781462	0.0284711
300	2022	0.336586	0.000242286	0.00889057	0.00018531	0.653929	0.000167333
301	2022	0.00173352	0.206123	0.00113152	0.54204	0.247652	0.00132013
302	2022	0.293907	0.000800682	0.605106	0.000612411	0.0383343	0.0612388
303	2022	0.00146505	0.423689	0.000956556	0.422734	0.00155725	0.149597
304	2022	0.329537	0.00079047	0.551955	0.000604687	0.0640048	0.0531075
305	2022	0.00397478	0.103012	0.00259449	0.00335258	0.0042204	0.882846
306	2022	0.967729	0.000450179	0.000266464	0.0308104	0.00043361	0.000310854
307	2022	0.000721326	0.176297	0.000470998	0.61586	0.142919	0.0637318
308	2022	0.996266	0.000930953	0.000551307	0.000712245	0.000896586	0.000643166
309	2022	0.00103714	0.727422	0.000677106	0.268971	0.00110225	0.000789896
310	2022	0.00128311	0.333449	0.141767	0.52116	0.00136359	0.000977391
311	2022	0.994797	0.00129715	0.000768292	0.000992591	0.00124896	0.000896323
312	2022	0.419861	0.205035	0.15721	0.00106999	0.215858	0.000966277
313	2022	0.0338619	0.78238	0.00159213	0.17772	0.00258823	0.00185739
314	2022	0.00249214	0.0962447	0.00162726	0.60879	0.213732	0.0771134
315	2022	0.121334	0.33576	0.458075	0.000702122	0.000884406	0.0832441
316	2022	0.00091251	0.0750572	0.000595736	0.0396796	0.683479	0.200275
317	2022	0.00132772	0.00146363	0.862842	0.00111984	0.00141082	0.131836
318	2022	0.0181151	0.888165	0.0920222	0.00053687	0.000675954	0.000484826
319	2022	0.45535	0.28995	0.00174242	0.185192	0.0657324	0.00203275
320	2022	0.997017	0.000744061	0.000440214	0.00056877	0.000716068	0.000513568
321	2022	0.462036	0.0330277	0.000223184	0.50409	0.000362906	0.000260365
322	2022	0.622389	0.0687736	0.000586152	0.00075726	0.000953997	0.30654
323	2022	0.0226269	0.000898636	0.591286	0.000687465	0.38388	0.00062067
324	2022	0.00131261	0.994331	0.000856869	0.00110697	0.00139337	0.000999621
325	2022	0.99735	0.000660623	0.000391377	0.000505591	0.000636378	0.000456584
326	2022	0.997457	0.000634008	0.000375534	0.000485125	0.000610604	0.000438102
327	2022	0.069993	0.000735293	0.000435136	0.744251	0.000708083	0.183877
328	2022	0.0799257	0.000163292	0.282671	0.000124989	0.637002	0.00011284
329	2022	0.00148333	0.00163722	0.000968766	0.603504	0.391276	0.00113024
330	2022	0.00150294	0.00165888	0.000981572	0.59735	0.397362	0.00114517
331	2022	0.359948	0.327128	0.000702844	0.280494	0.0309069	0.000819978
332	2022	0.000740482	0.000816328	0.0294766	0.958606	0.000786902	0.00957353
333	2022	0.000550425	0.000607229	0.155247	0.305106	0.53807	0.000419204
334	2022	0.0192284	0.236172	0.000524195	0.554996	0.10286	0.0862186
335	2022	0.000974911	0.363721	0.104336	0.000822337	0.319927	0.210218
336	2022	0.00181644	0.228829	0.00118562	0.469911	0.296874	0.00138315
337	2021	0.996889	0.000775829	0.000459271	0.000593314	0.000746953	0.000535796
338	2021	0.0010868	0.309531	0.000709649	0.0200582	0.357001	0.311613
339	2021	0.20029	0.00128464	0.000760721	0.000982765	0.795795	0.000887489
340	2021	0.0019726	0.991479	0.00128796	0.00166391	0.00209392	0.00150251
341	2021	0.00152344	0.00167964	0.000994679	0.272841	0.7218	0.00116038
342	2021	0.00108716	0.0843677	0.000709699	0.711738	0.15887	0.0432278
343	2021	0.0531368	0.000837549	0.000496202	0.129822	0.75943	0.0562778
344	2021	0.623524	0.000816274	0.000483289	0.000624413	0.124087	0.250465
345	2021	0.01156	0.183983	0.00836727	0.110018	0.615378	0.0706943
346	2021	0.102932	0.00110366	0.0916821	0.0847872	0.441575	0.277921
347	2021	0.00041288	0.000455154	0.391014	0.000348022	0.491584	0.116186
348	2021	0.00503254	0.431241	0.00328369	0.551271	0.00534113	0.00383077
349	2021	0.258653	0.150974	0.00135896	0.178989	0.408439	0.00158535
350	2021	0.104181	0.736684	0.157408	0.00054607	0.000687458	0.000493096
351	2021	0.992329	0.00190971	0.00113171	0.00146198	0.00184707	0.00132025
352	2021	0.000992429	0.346533	0.188716	0.000836824	0.276068	0.186854
353	2021	0.0506588	0.944773	0.000898484	0.00116084	0.00146093	0.00104816
354	2021	0.049482	0.946004	0.000887735	0.00114694	0.00144344	0.00103562
355	2021	0.99184	0.0020344	0.0012048	0.00155636	0.00195911	0.00140549
356	2021	0.161321	0.00177434	0.116798	0.00135829	0.717522	0.00122652
357	2021	0.0799564	0.000726357	0.000430118	0.891301	0.0270842	0.000501783
358	2021	0.359772	0.0534956	0.000496165	0.000641	0.585016	0.000578852
359	2021	0.0582627	0.0013993	0.000828469	0.00107032	0.623778	0.314661
360	2021	0.0511435	0.001658	0.000981813	0.00126841	0.573012	0.371936
361	2021	0.312814	0.00157547	0.000932464	0.00120472	0.682386	0.00108784
362	2021	0.00684393	0.177473	0.00446761	0.798723	0.00728136	0.00521189
363	2021	0.0760781	0.917255	0.00131115	0.00169383	0.00213278	0.0015296
364	2021	0.0022959	0.35374	0.00149784	0.638282	0.00243744	0.00174737
365	2021	0.813573	0.00281409	0.00166381	0.00214948	0.00270615	0.177094
366	2021	0.99485	0.00128323	0.000760401	0.000982477	0.00123691	0.000887232
367	2021	0.538938	0.00247518	0.00146647	0.00189445	0.353066	0.10216
368	2021	0.815854	0.063338	0.00108179	0.116705	0.00175923	0.00126204
369	2021	0.882287	0.00155404	0.000920699	0.112667	0.00149743	0.0010741
370	2021	0.951841	0.00143016	0.000847443	0.0435135	0.00137897	0.000988671
371	2021	0.554928	0.00057331	0.209256	0.106049	0.0979695	0.0312235
372	2021	0.74128	0.00316418	0.00187374	0.00242068	0.249075	0.00218595
373	2021	0.000291833	0.000321721	0.476658	0.000246145	0.52226	0.000222282
374	2021	0.00302175	0.259307	0.00197337	0.413544	0.319852	0.00230212
375	2021	0.993352	0.00165634	0.000981499	0.00126797	0.00159687	0.00114503
376	2021	0.00212176	0.00234042	0.00138471	0.990286	0.00225183	0.00161555
377	2021	0.000851084	0.461491	0.0274612	0.000717901	0.0784522	0.431027
378	2021	0.000770302	0.492382	0.0256542	0.000649811	0.104728	0.375816
379	2021	0.0267268	0.000206013	0.218289	0.000157599	0.754478	0.000142314
380	2021	0.0719382	0.0021756	0.0230219	0.0016647	0.899696	0.00150342
381	2021	0.383971	0.000621888	0.613903	0.00047558	0.00059872	0.000429483
382	2021	0.00160973	0.0449381	0.00105096	0.949465	0.00170962	0.00122604
383	2021	0.00168129	0.969244	0.00109782	0.00141828	0.00178736	0.024771
384	2021	0.176343	0.000417528	0.228381	0.000319134	0.578599	0.0159392
385	2021	0.00100981	0.683357	0.000659182	0.167309	0.135838	0.0118265
386	2021	0.0557537	0.000369098	0.27873	0.000282401	0.66461	0.00025502
387	2021	0.557112	0.430561	0.00242443	0.00313248	0.00394145	0.00282827
388	2021	0.00100051	0.29682	0.0856888	0.614667	0.00106212	0.000762166
389	2021	0.998149	0.000462184	0.00027324	0.000352999	0.00044441	0.000318763
390	2021	0.00165782	0.00182682	0.153233	0.199272	0.442386	0.201624
391	2021	0.998475	0.000380186	0.000225188	0.000290962	0.000366217	0.000262706
392	2021	0.241124	0.00144652	0.120208	0.00110728	0.268237	0.367877
393	2021	0.00137579	0.00151815	0.000898366	0.307405	0.435887	0.252916
394	2021	0.993686	0.00157453	0.000932151	0.00120415	0.00151527	0.00108745
395	2021	0.00294368	0.219093	0.00192217	0.00248326	0.00312905	0.770429
396	2021	0.00148492	0.00163842	0.000969073	0.620252	0.313925	0.0617308
397	2021	0.000792112	0.338397	0.0754849	0.00066794	0.584055	0.000603161
398	2021	0.624473	0.00384167	0.00227539	0.00293951	0.363816	0.00265454
399	2021	0.00310423	0.0756129	0.00202722	0.913592	0.00329858	0.00236492
400	2021	0.203019	0.0969228	0.000445578	0.698368	0.000724767	0.00051981
401	2021	0.997732	0.000565322	0.000334891	0.000432633	0.000544774	0.000390689
402	2021	0.00121515	0.00134024	0.000793069	0.674241	0.27244	0.049971
403	2021	0.000540016	0.000595773	0.000352494	0.773733	0.107743	0.117035
404	2021	0.018089	0.609348	0.000877212	0.00113324	0.36953	0.00102339
405	2021	0.138889	0.000833247	0.302635	0.000636992	0.556431	0.000575136
406	2021	0.0689906	0.634961	0.000513369	0.294101	0.000835106	0.000598925
407	2021	0.49707	0.055485	0.188397	0.255625	0.00199416	0.00142893
408	2021	0.438159	0.00316737	0.00187455	0.55156	0.00305189	0.00218691
409	2021	0.132077	0.167816	0.00128877	0.0896214	0.607694	0.00150353
410	2021	0.127654	0.000801307	0.303093	0.000612579	0.567286	0.000553099
411	2021	0.00173283	0.590378	0.00113131	0.333833	0.00184111	0.071084
412	2021	0.960167	0.00129627	0.000768172	0.0356232	0.00124934	0.000896174
413	2021	0.00148488	0.894277	0.000968994	0.100561	0.00157755	0.00113042
414	2021	0.354004	0.000363853	0.014807	0.619601	0.0109731	0.000251347
415	2021	0.114292	0.602079	0.278178	0.00172412	0.00217042	0.00155695
416	2021	0.304714	0.000488685	0.345913	0.126994	0.221553	0.000337483
417	2021	0.000360209	0.152454	0.000235193	0.415531	0.359285	0.072134
418	2021	0.154162	0.128139	0.000857103	0.348026	0.214225	0.154591
419	2020	0.00178683	0.00197039	0.00116687	0.899138	0.00189872	0.0940388
420	2020	0.00267015	0.988472	0.00174179	0.00225061	0.00283347	0.00203204
421	2020	0.212922	0.00281051	0.00166392	0.00214982	0.650446	0.130008
422	2020	0.81855	0.00384341	0.00227576	0.00293984	0.169736	0.00265502
423	2020	0.974213	0.000502143	0.000297433	0.000384232	0.00048414	0.0241189
424	2020	0.00244026	0.00269339	0.00159266	0.672534	0.0025925	0.318147
425	2020	0.00411485	0.837417	0.147492	0.00347168	0.00436916	0.00313507
426	2020	0.000712302	0.177457	0.225681	0.476857	0.11875	0.000542593
427	2020	0.00128256	0.00141417	0.000837601	0.636573	0.358915	0.000977184
428	2020	0.000920756	0.996025	0.000600592	0.000776091	0.00097677	0.000700644
429	2020	0.4097	0.00238393	0.00141117	0.00182317	0.583035	0.00164626
430	2020	0.490856	0.000706005	0.303477	0.000540063	0.0605965	0.143825
431	2020	0.360681	0.0918733	0.00197398	0.00255045	0.115359	0.427562
432	2020	0.0572491	0.000938679	0.181824	0.000717871	0.758622	0.000648175
433	2020	0.105532	0.447237	0.334316	0.00066318	0.111653	0.000598878
434	2020	0.0703024	0.242022	0.000828347	0.582468	0.00134743	0.103032
435	2020	0.400705	0.00191056	0.00113128	0.00146155	0.358028	0.236763
436	2020	0.00233869	0.00257811	0.00152687	0.751144	0.240632	0.00178128
437	2020	0.00134398	0.0618197	0.0898782	0.757326	0.0886084	0.00102367
438	2020	0.987762	0.00030016	0.00017778	0.000229686	0.0113233	0.000207404
439	2020	0.0644775	0.269167	0.665382	0.000307834	0.000387598	0.00027791
440	2020	0.857043	0.000419897	0.116219	0.000321195	0.000404707	0.0255922
441	2020	0.263594	0.00258019	0.00152706	0.305575	0.424942	0.00178158
442	2020	0.056151	0.143219	0.031317	0.00130268	0.766834	0.0011764
443	2020	0.0971182	0.053652	0.000737892	0.133898	0.713733	0.000860853
444	2020	0.12614	0.0511224	0.000819299	0.143679	0.677283	0.000955826
445	2020	0.928218	0.0652312	0.00128824	0.00166455	0.00209493	0.00150298
446	2020	0.000844902	0.896768	0.000551456	0.000712435	0.10048	0.000643344
447	2020	0.262248	0.0494071	0.000467921	0.68657	0.000761309	0.000545876
448	2020	0.254721	0.0304822	0.107106	0.118975	0.26803	0.220686
449	2020	0.191444	0.0477108	0.503783	0.000692174	0.255746	0.000625027
450	2020	0.806869	0.0190189	0.000211682	0.000273456	0.17338	0.000246948
451	2020	0.360439	0.000401015	0.594262	0.0003068	0.0229983	0.021593
452	2020	0.290025	0.152616	0.488542	0.00160883	0.0020246	0.0651839
453	2020	0.176963	0.220097	0.524723	0.00175596	0.00220981	0.0742509
454	2020	0.00136021	0.369832	0.000887793	0.331898	0.00144477	0.294577
455	2020	0.194421	0.00135505	0.000801797	0.00103599	0.680726	0.12166
456	2020	0.447319	0.00221408	0.0906445	0.137348	0.200653	0.121821
457	2020	0.0257456	0.127857	0.00841471	0.409103	0.428767	0.000112671
458	2020	0.286227	0.00437998	0.0702857	0.556754	0.0793266	0.00302748
459	2020	0.932362	0.000305296	0.000180783	0.0666468	0.000294237	0.000210897
460	2020	0.149854	0.000275592	0.00016325	0.849251	0.000265415	0.000190444
461	2020	0.112523	0.000781099	0.000462227	0.097425	0.303244	0.485565
462	2020	0.0400758	0.328426	0.133389	0.496284	0.00106344	0.00076233
463	2020	0.0166318	0.00032164	0.303136	0.00024616	0.679443	0.000222295
464	2020	0.571951	0.314547	0.106038	0.0023607	0.00297153	0.00213162
465	2020	0.00148411	0.221836	0.196429	0.486018	0.00157706	0.092656
466	2020	0.000703724	0.821939	0.000459361	0.000593527	0.175768	0.000535924
467	2020	0.31899	0.158785	0.323777	0.0562149	0.141565	0.000668095
468	2020	0.447662	0.36472	0.181249	0.00201368	0.00253615	0.00181833
469	2020	0.00121597	0.121756	0.000792957	0.00102438	0.874285	0.000925116
470	2020	0.000897883	0.996121	0.000586249	0.000757425	0.0009538	0.000683938
471	2020	0.105536	0.247252	0.00100848	0.598023	0.00164118	0.046539
472	2020	0.236817	0.335306	0.420591	0.00230408	0.00290167	0.00208096
473	2020	0.169807	0.00061264	0.618569	0.000468841	0.172749	0.0377925
474	2020	0.998355	0.000410026	0.00024282	0.000313679	0.000394805	0.000283269
475	2020	0.382777	0.590336	0.000333432	0.000430734	0.0257346	0.000388978
476	2020	0.00411611	0.660016	0.00268818	0.193026	0.137017	0.00313609
477	2020	0.0865996	0.176632	0.0247781	0.598278	0.112901	0.000812155
478	2020	0.000535127	0.0626072	0.000349202	0.847667	0.016299	0.0725426
479	2020	0.754651	0.239415	0.00116658	0.00150702	0.00189887	0.00136094
480	2020	0.310205	0.0953807	0.0482883	0.517497	0.000884296	0.0277437
481	2020	0.175019	0.276615	0.00100852	0.001303	0.544878	0.00117657
482	2020	0.00158799	0.280264	0.00103657	0.600798	0.115104	0.0012093
483	2020	0.986325	0.000205042	0.000121357	0.000156784	0.0130498	0.000141583
484	2020	0.00208102	0.00229424	0.00135918	0.747416	0.00221166	0.244638
485	2020	0.175551	0.781909	0.000413251	0.0409723	0.000672392	0.000482091
486	2020	0.264262	0.113599	0.326034	0.000327723	0.295481	0.000295967
487	2020	0.00279909	0.154141	0.00182789	0.709568	0.00297677	0.128687
488	2020	0.0192872	0.132558	0.000590965	0.653221	0.0367899	0.157553
489	2020	0.824001	0.00119827	0.000709424	0.000916461	0.172347	0.000827615
490	2020	0.827339	0.00116484	0.000689645	0.00089091	0.169111	0.00080454
491	2020	0.00190832	0.0021077	0.00124541	0.548644	0.168015	0.278079
492	2020	0.0020436	0.00225317	0.00133474	0.751699	0.0021719	0.240497
493	2020	0.00097486	0.205341	0.000636686	0.000822632	0.715724	0.0765008
494	2020	0.00260613	0.227453	0.76299	0.0021985	0.00276717	0.00198504
495	2020	0.360456	0.0020697	0.0012245	0.63283	0.0019918	0.0014285
496	2020	0.943801	0.000592055	0.000350754	0.0542772	0.00057019	0.000409184
497	2019	0.076693	0.0474302	0.00111494	0.601085	0.272376	0.00130071
498	2019	0.274636	0.00351955	0.00208382	0.71394	0.00338885	0.00243103
499	2019	0.992337	0.0019112	0.00113124	0.00146141	0.00183976	0.00131968
500	2019	0.832762	0.00144669	0.000856864	0.162542	0.00139306	0.000999618
501	2019	0.395193	0.00316257	0.00187339	0.00242036	0.00304625	0.594305
502	2019	0.955873	0.000501842	0.000297355	0.042497	0.00048348	0.000346899
503	2019	0.000808556	0.359312	0.166314	0.000682127	0.472267	0.000615914
504	2019	0.997168	0.000706098	0.00041804	0.000540064	0.000679755	0.000487751
505	2019	0.34623	0.395874	0.00051328	0.0421884	0.214596	0.000598805
506	2018	0.768215	0.000282057	0.000166614	0.230871	0.000271127	0.000194379
507	2018	0.000326119	0.0373311	0.194996	0.000275112	0.766823	0.000248404
508	2018	0.924908	0.0666322	0.00166356	0.00214896	0.00270673	0.00194075
509	2018	0.582876	0.00301354	0.0557505	0.0734864	0.00290059	0.281973
510	2018	0.98847	0.00287657	0.00170182	0.00219869	0.00276777	0.00198532
511	2018	0.604898	0.00351745	0.00208358	0.00269173	0.384378	0.0024307
512	2018	0.464768	0.142614	0.00077634	0.00100297	0.389933	0.000905683
513	2018	0.869008	0.000584457	0.000345877	0.129095	0.000562513	0.000403502
514	2018	0.606455	0.24149	0.0543873	0.0383815	0.0587505	0.000536009
515	2018	0.000877161	0.000967927	0.000572665	0.481004	0.51591	0.000668072
516	2018	0.27413	0.10689	0.000531683	0.000686885	0.574556	0.0432058
517	2018	0.00023371	0.653653	0.135914	0.000197111	0.188615	0.0213879
518	2018	0.264119	0.0322675	0.481094	0.0149945	0.160692	0.0468332
519	2018	0.930975	0.000250014	0.0219543	0.0464068	0.000240904	0.000172658
520	2018	0.00137617	0.0015177	0.000898713	0.354329	0.47301	0.168869
521	2018	0.760971	0.0780532	0.000459324	0.159234	0.000746919	0.000535851
522	2018	0.992562	0.00185472	0.00109778	0.00141834	0.00178598	0.00128081
523	2018	0.00208084	0.00229476	0.00135909	0.836183	0.156497	0.00158559
524	2018	0.248263	0.00100715	0.000595944	0.00077	0.000969604	0.748394
525	2018	0.954129	0.000722544	0.000427571	0.000552453	0.0436693	0.000498802
526	2018	0.00072589	0.03616	0.000473942	0.57022	0.391867	0.000552919
527	2018	0.50361	0.21118	0.0670263	0.214456	0.00217128	0.00155711
528	2018	0.0465212	0.0728413	0.00187512	0.568547	0.00305183	0.307164
529	2018	0.00193913	0.110648	0.00126659	0.334174	0.278338	0.273635
530	2018	0.0918345	0.854212	0.0214836	0.000707133	0.0311245	0.000638583
531	2018	0.441975	0.11386	0.000968902	0.00125185	0.304131	0.137813
532	2018	0.213096	0.194397	0.00143806	0.380878	0.171386	0.0388046
533	2018	0.310011	0.000867253	0.448006	0.000663295	0.184858	0.0555942
534	2018	0.988582	0.000217197	0.000128501	0.000166019	0.0107559	0.000149912
535	2018	0.157992	0.312213	0.000559827	0.205378	0.251129	0.0727284
536	2018	0.0447663	0.0190215	0.000211132	0.000272775	0.0876883	0.84804
537	2018	0.0491754	0.530461	0.0519663	0.171665	0.196245	0.000487692
538	2018	0.500281	0.0758367	0.00109808	0.0014187	0.420085	0.00128109
539	2018	0.00129756	0.00143099	0.000847384	0.418046	0.40048	0.177898
540	2018	0.00777823	0.342057	0.00507735	0.63091	0.0082539	0.0059233
541	2018	0.00777823	0.342018	0.00507735	0.630949	0.0082539	0.0059233
542	2018	0.0013762	0.620792	0.000898471	0.293733	0.00146203	0.0817375
543	2018	0.00194036	0.00213849	0.0012668	0.97257	0.00205983	0.020025
544	2018	0.00054493	0.000600571	0.147173	0.000459716	0.850806	0.000415108
545	2018	0.503295	0.000435632	0.000258046	0.49529	0.000419581	0.000301033
546	2018	0.995833	0.00103902	0.000615289	0.000794843	0.00100034	0.000717804
547	2018	0.300272	0.00128399	0.000760514	0.000982477	0.695814	0.000887283
548	2018	0.000992303	0.957225	0.000647764	0.0393252	0.0010545	0.000755716
549	2018	0.836686	0.00135254	0.000801356	0.00103523	0.15919	0.000934881
550	2018	0.000707999	0.000781855	0.0102648	0.190438	0.370425	0.427382
551	2018	0.0171182	0.467555	0.000760539	0.512441	0.00123742	0.000887274
552	2018	0.155004	0.392574	0.0560905	0.000620403	0.273199	0.122512
553	2018	0.624469	0.000766802	0.32022	0.000586099	0.000738835	0.0532195
554	2018	0.00579359	0.709818	0.00378311	0.00488771	0.00614987	0.269568
555	2018	0.000482487	0.0689315	0.0342737	0.768094	0.127851	0.000367539
556	2018	0.000499625	0.791147	0.000326146	0.0992477	0.108399	0.000380499
557	2018	0.785456	0.000725952	0.167511	0.0451062	0.000699718	0.00050166
558	2018	0.0778569	0.00194177	0.00114894	0.677743	0.239969	0.00134039
559	2018	0.102862	0.00309367	0.00182846	0.175059	0.49832	0.218837
560	2018	0.826561	0.00105659	0.0715069	0.000808755	0.0993362	0.000730262
561	2018	0.00116474	0.0489868	0.00076043	0.000982468	0.0012368	0.946869
562	2018	0.187947	0.76315	0.000653433	0.0464232	0.00106333	0.000762367
563	2018	0.202413	0.00342283	0.289662	0.165373	0.336764	0.00236532
564	2018	0.99717	0.000705463	0.000417829	0.000539772	0.00067949	0.000487438
565	2018	0.00187511	0.734355	0.00122443	0.259125	0.001992	0.00142849
566	2018	0.00286902	0.00316674	0.00187316	0.437067	0.00304607	0.551978
567	2018	0.0022468	0.00247808	0.127489	0.807871	0.00238638	0.0575295
568	2018	0.522134	0.00123404	0.0279876	0.000943862	0.446849	0.000852317
569	2018	0.237981	0.672335	0.0011855	0.085186	0.00192884	0.00138299
570	2018	0.0012544	0.222502	0.283968	0.489987	0.00133319	0.000955646
571	2018	0.000992112	0.127226	0.000647752	0.235129	0.189577	0.446428
572	2018	0.000466718	0.000514579	0.000304724	0.0527621	0.945596	0.0003555
573	2018	0.00137561	0.88874	0.000898452	0.00116066	0.00146148	0.106364
574	2018	0.00122822	0.00135414	0.412738	0.123734	0.354239	0.106707
575	2018	0.00060617	0.000668332	0.000395636	0.92567	0.000643746	0.0720166
576	2018	0.618058	0.00132571	0.000784581	0.00101354	0.24933	0.129488
577	2018	0.000587362	0.712865	0.000383444	0.165566	0.00062362	0.119975
578	2018	0.000670442	0.709893	0.000437692	0.16819	0.000711846	0.120097
579	2018	0.00128278	0.00141518	0.000837569	0.584933	0.410554	0.000977105
580	2018	0.722605	0.00554002	0.0032822	0.136662	0.0759858	0.0559248
581	2018	0.171249	0.00132446	0.000784686	0.00101381	0.353744	0.471885
582	2018	0.330255	0.00470589	0.00278851	0.00360236	0.00453645	0.654112
583	2018	0.000920074	0.412357	0.0006007	0.105684	0.395486	0.0849515
584	2018	0.40661	0.00409401	0.00242485	0.00313314	0.37916	0.204579
585	2018	0.438221	0.00554189	0.0032821	0.00424072	0.00533813	0.543376
586	2018	0.519996	0.30731	0.000709642	0.170001	0.00115502	0.000827862
587	2018	0.00310455	0.858341	0.00202743	0.130865	0.00329709	0.00236524
588	2018	0.00286954	0.446552	0.00187346	0.129101	0.17565	0.243954
589	2018	0.0232896	0.0877473	0.000665262	0.377905	0.509616	0.000776117
590	2018	0.00645373	0.00711242	0.00421335	0.00544344	0.00685722	0.96992
591	2018	0.00142848	0.0264869	0.000932593	0.161278	0.46426	0.345614
592	2018	0.000619151	0.0696534	0.000404271	0.434683	0.00065764	0.493983
593	2018	0.00118993	0.104974	0.000776414	0.00100299	0.891151	0.000905745
594	2018	0.280931	0.00124693	0.000737743	0.0664715	0.649752	0.000860667
595	2018	0.916	0.00263107	0.00155901	0.00201424	0.0759764	0.00181884
596	2018	0.00163365	0.199009	0.00106666	0.00137819	0.401924	0.394989
597	2018	0.0931096	0.195242	0.000671128	0.53154	0.00109246	0.178345
598	2018	0.00224579	0.906969	0.00146657	0.00189466	0.00238517	0.0850387
599	2018	0.402494	0.00221474	0.00131108	0.0016937	0.168237	0.424049
600	2018	0.000670247	0.907501	0.000437709	0.0197473	0.0273373	0.044306
601	2018	0.000985329	0.214746	0.000642377	0.781831	0.00104532	0.000749429
602	2018	0.00094313	0.466831	0.0521882	0.478318	0.0010022	0.000718145
603	2018	0.00103768	0.00114298	0.000677169	0.968169	0.00110218	0.0278712
604	2018	0.0199156	0.211686	0.710649	0.00057922	0.000729448	0.0564407
605	2018	0.000629222	0.000694826	0.000410914	0.37959	0.618195	0.000479366
606	2018	0.730024	0.00384081	0.00227604	0.202392	0.0588119	0.00265521
607	2018	0.000497106	0.000548255	0.000324649	0.792182	0.206069	0.000378739
608	2018	0.365968	0.000619242	0.241786	0.0558007	0.312843	0.0229822
609	2018	0.123315	0.863942	0.00250579	0.00323705	0.00407708	0.00292322
610	2018	0.0090062	0.863839	0.00588151	0.00759896	0.106813	0.00686147
611	2018	0.271619	0.273841	0.0007234	0.17632	0.276654	0.000843945
612	2018	0.00427218	0.205052	0.00278875	0.00360284	0.00454135	0.779743
613	2018	0.000412552	0.0281569	0.000269317	0.970409	0.000438069	0.000314188
614	2018	0.0791625	0.00172553	0.0010222	0.00132081	0.864571	0.0521983
615	2018	0.00163246	0.942717	0.00106603	0.0516078	0.00173299	0.00124362
616	2018	0.0367923	0.00170223	0.00100834	0.00130259	0.958018	0.00117635
617	2018	0.190386	0.00177526	0.131763	0.180951	0.360843	0.134282
618	2018	0.112318	0.0801741	0.000393608	0.756581	0.000640552	0.0498921
619	2018	0.000833799	0.796881	0.00054356	0.0996543	0.0508716	0.0512155
620	2018	0.00178701	0.00197177	0.00116672	0.991815	0.00189835	0.00136112
621	2018	0.976748	0.00579372	0.00343302	0.00443559	0.00558469	0.0040049
622	2018	0.0823937	0.000490791	0.0492021	0.0564627	0.110609	0.700842
623	2018	0.00102821	0.328655	0.000671163	0.498907	0.169955	0.000783011
624	2018	0.00181584	0.23051	0.00118561	0.41098	0.00193074	0.353578
625	2018	0.910511	0.0625212	0.000189563	0.000244916	0.000308571	0.0262253
626	2018	0.153162	0.0026357	0.203741	0.00201393	0.0682558	0.570191
627	2018	0.00115314	0.462896	0.000752854	0.000972678	0.397225	0.137
628	2018	0.000666264	0.204764	0.000435108	0.26749	0.249528	0.277117
629	2018	0.272318	0.455206	0.00053957	0.111184	0.0008784	0.159874
630	2018	0.503047	0.00489296	0.00289806	0.00374407	0.482037	0.00338121
631	2018	0.0042705	0.10057	0.00278857	0.884583	0.00453462	0.00325327
632	2018	0.766354	0.229186	0.000877054	0.00113298	0.00142645	0.00102316
633	2018	0.288102	0.455422	0.000555727	0.104703	0.000904721	0.150313
634	2018	0.915908	0.000274017	0.000162221	0.0685503	0.00026387	0.0148411
635	2018	0.0847166	0.00163667	0.123048	0.284966	0.393559	0.112074
636	2018	0.00121419	0.656534	0.103816	0.0010243	0.236486	0.000924984
637	2017	0.0016811	0.00185443	0.0407074	0.00141828	0.609689	0.34465
638	2017	0.808625	0.000647785	0.000383426	0.169651	0.000624008	0.0200695
639	2017	0.00106632	0.279796	0.675847	0.000899526	0.00113347	0.0412579
640	2017	0.000602575	0.000664713	0.000393495	0.000508371	0.937408	0.0604229
641	2017	0.000439566	0.000485072	0.000287002	0.922446	0.076008	0.000334836
642	2017	0.120905	0.00438311	0.00259392	0.864869	0.00422307	0.00302618
643	2017	0.00338206	0.00372653	0.00220759	0.98452	0.00358885	0.00257533
644	2017	0.000343923	0.0158246	0.946522	0.0220546	0.0149933	0.000261978
645	2017	0.00122798	0.00135387	0.00080167	0.00103565	0.994646	0.000935272
646	2017	0.0272286	0.473958	0.000169295	0.457369	0.0272928	0.0139829
647	2017	0.000286139	0.000315812	0.000186737	0.0225479	0.114488	0.862176
648	2017	0.976966	0.0208853	0.000422588	0.000545921	0.000687218	0.000492986
649	2017	0.0765839	0.0012107	0.000716759	0.900451	0.0202012	0.00083622
650	2017	0.0914083	0.462643	0.00250665	0.436442	0.00407619	0.00292434
651	2017	0.00348569	0.578398	0.002276	0.00294052	0.00370165	0.409199
652	2017	0.651812	0.12396	0.000702715	0.000907784	0.221798	0.000819785
653	2017	0.0048139	0.122668	0.00314318	0.860598	0.00511083	0.00366688
654	2017	0.113044	0.880731	0.0012243	0.00158157	0.00199057	0.00142828
655	2017	0.000305132	0.258963	0.72295	0.000257344	0.0172913	0.000232402
656	2017	0.47696	0.00530375	0.00314262	0.00405992	0.00511535	0.505419
657	2017	0.000814139	0.306405	0.263154	0.110968	0.31804	0.000620289
658	2017	0.00266823	0.00294232	0.00174202	0.183111	0.563039	0.246497
659	2017	0.0454974	0.00148227	0.000877193	0.00113324	0.00142715	0.949583
660	2017	0.00178841	0.442087	0.0011669	0.00150741	0.390701	0.162749
661	2017	0.00371331	0.62667	0.00242462	0.00313259	0.00394341	0.360116
662	2017	0.727032	0.158469	0.000252829	0.11354	0.000411497	0.000294956
663	2017	0.00109772	0.593478	0.0936757	0.265561	0.00116554	0.045022
664	2017	0.545692	0.118731	0.334619	0.000302852	0.000381432	0.000273489
665	2017	0.000636516	0.675265	0.000415591	0.240653	0.000675939	0.0823542
666	2017	0.000678254	0.186594	0.000442856	0.0669714	0.295021	0.450292
667	2017	0.623671	0.0481726	0.326439	0.000542955	0.000684221	0.000490295
668	2017	0.106269	0.000671439	0.000397693	0.879453	0.0127456	0.000463942
669	2017	0.00108684	0.121808	0.000709706	0.433087	0.442481	0.000827947
670	2017	0.672793	0.163277	0.00155933	0.158015	0.002537	0.00181914
671	2017	0.194519	0.00148289	0.39821	0.00113363	0.155856	0.248798
672	2017	0.000558295	0.000615489	0.00036452	0.729613	0.268423	0.000425252
673	2017	0.059802	0.536678	0.00187373	0.00242077	0.00304808	0.396177
674	2017	0.00105703	0.135285	0.000689887	0.106709	0.00112201	0.755137
675	2017	0.793599	0.000598101	0.000354176	0.204459	0.000576682	0.00041319
676	2017	0.413101	0.31506	0.00159284	0.00205798	0.26633	0.0018584
677	2017	0.0657617	0.395487	0.318599	0.0300935	0.189563	0.000496027
678	2017	0.00208104	0.991009	0.00135888	0.00175568	0.00220996	0.00158531
679	2017	0.0801582	0.000625244	0.268842	0.11648	0.533463	0.000431681
680	2017	0.000983555	0.678668	0.000642062	0.290334	0.0010449	0.0283274
681	2017	0.127207	0.797808	0.000476992	0.000616391	0.0733349	0.000556466
682	2017	0.0225232	0.156637	0.000559857	0.595337	0.22429	0.000653129
683	2017	0.00200843	0.00221281	0.00131084	0.967407	0.00213287	0.0249279
684	2017	0.0831655	0.785395	0.000381412	0.0311186	0.0994942	0.00044496
685	2017	0.0807359	0.91117	0.00159196	0.00205655	0.00258876	0.00185716
686	2017	0.000633226	0.0689204	0.000413355	0.73602	0.0135906	0.180422
687	2017	0.00110823	0.0789492	0.180482	0.372196	0.36642	0.000844042
688	2017	0.000434752	0.000479547	0.102788	0.0824212	0.813546	0.000331055
689	2017	0.602735	0.00172779	0.170217	0.00132039	0.222807	0.0011924
690	2017	0.542137	0.453997	0.00076029	0.000982254	0.0012363	0.000886943
691	2017	0.000662549	0.24437	0.7532	0.000558795	0.000703775	0.000504608
692	2017	0.0222392	0.0014316	0.000847444	0.107843	0.332599	0.535039
693	2017	0.456259	0.0036235	0.277129	0.00277006	0.257717	0.00250151
694	2017	0.0572178	0.000990869	0.221407	0.0293767	0.357221	0.333787
695	2017	0.00348505	0.00384118	0.00227617	0.843868	0.0037046	0.142825
696	2017	0.0583946	0.000816638	0.684292	0.000624544	0.193797	0.0620752
697	2017	0.992875	0.000225657	0.000133588	0.00639306	0.000217323	0.000155846
698	2017	0.0017063	0.127551	0.00111407	0.866517	0.00181152	0.00129969
699	2017	0.494577	0.00489334	0.00289837	0.0735513	0.00471966	0.419361
700	2017	0.000271572	0.0360835	0.542199	0.000229073	0.42101	0.000206873
701	2017	0.145515	0.00163592	0.000969085	0.21929	0.194923	0.437668
702	2017	0.120721	0.192913	0.00108212	0.516049	0.00176121	0.167474
703	2017	0.00110795	0.826413	0.000723546	0.000934872	0.0734489	0.0973716
704	2017	0.0412979	0.0192957	0.0945817	0.0632644	0.578307	0.203253
705	2017	0.00443965	0.00489881	0.00289734	0.263393	0.249607	0.474764
706	2017	0.00233924	0.0787221	0.192009	0.00197293	0.61636	0.108597
707	2017	0.000890927	0.696379	0.300353	0.000751545	0.000946928	0.000678653
708	2017	0.415643	0.405978	0.000214219	0.14495	0.000348647	0.0328663
709	2017	0.00120225	0.00132502	0.000784399	0.00101336	0.00127609	0.994399
710	2017	0.00115252	0.0756791	0.000752746	0.000972486	0.114739	0.806704
711	2017	0.993079	0.00172523	0.00102196	0.00132025	0.00166153	0.0011922
712	2017	0.0987951	0.00132473	0.000784735	0.134114	0.246724	0.518257
713	2017	0.00551414	0.894759	0.00360041	0.0046515	0.00585273	0.0856222
714	2017	0.410859	0.00437924	0.00259436	0.160993	0.162618	0.258556
715	2017	0.00302123	0.315192	0.00197309	0.491181	0.00320879	0.185424
716	2017	0.205683	0.78199	0.00242404	0.0031314	0.00394398	0.00282786
717	2017	0.0020076	0.082842	0.00131092	0.346461	0.282225	0.285154
718	2017	0.00238947	0.0751056	0.00155951	0.216484	0.523892	0.180569
719	2017	0.00287018	0.00316742	0.0406403	0.948088	0.00304776	0.00218598
720	2017	0.00201185	0.00221669	0.00131155	0.160507	0.223347	0.610606
721	2017	0.001588	0.00175219	0.00103671	0.261774	0.525674	0.208175
722	2017	0.038786	0.00116575	0.000689726	0.132641	0.825913	0.000804682
723	2017	0.831955	0.000761401	0.0754232	0.0906004	0.000734172	0.000526177
724	2017	0.832659	0.00077077	0.0729677	0.0923269	0.000743203	0.00053265
725	2017	0.283593	0.00121068	0.205364	0.157326	0.0011666	0.35134
726	2017	0.0664139	0.000766797	0.558213	0.000586429	0.209603	0.164418
727	2017	0.98261	0.000458289	0.000271246	0.0159025	0.000441028	0.000316431
728	2017	0.001087	0.110684	0.0007098	0.15327	0.605376	0.128873
729	2017	0.00132812	0.222646	0.451051	0.00112032	0.322842	0.00101176
730	2017	0.00900842	0.219545	0.00588199	0.749139	0.00956287	0.00686251
731	2017	0.000740576	0.875681	0.0964404	0.000624405	0.0259499	0.000563827
732	2017	0.00089825	0.16107	0.835636	0.000757354	0.000953495	0.000683913
733	2017	0.000735473	0.0319594	0.000480218	0.671227	0.295038	0.000560218
734	2017	0.002202	0.72943	0.130311	0.13404	0.00233879	0.00167785
735	2017	0.0234584	0.849353	0.0083513	0.0558136	0.0271493	0.0358744
736	2017	0.0025493	0.00281031	0.0746807	0.139497	0.410629	0.369834
737	2017	0.833789	0.00263545	0.0683413	0.0020145	0.00253765	0.0906823
738	2017	0.00170654	0.00188293	0.00111432	0.992184	0.00181279	0.00129994
739	2017	0.0415173	0.000296819	0.00017567	0.000226968	0.000285761	0.957497
740	2017	0.00039938	0.000440567	0.000260801	0.000336933	0.000424377	0.998138
741	2017	0.00124076	0.0978554	0.000810313	0.349976	0.271498	0.27862
742	2017	0.01182	0.166667	0.00771866	0.79224	0.0125492	0.00900456
743	2017	0.000754956	0.526888	0.425032	0.000636778	0.000801642	0.0458866
744	2017	0.475247	0.000726412	0.000430038	0.000555579	0.287897	0.235144
745	2017	0.27817	0.426441	0.0860431	0.203682	0.00329855	0.00236576
746	2017	0.000539569	0.997669	0.000352357	0.000455182	0.000573186	0.000411061
747	2017	0.0450769	0.540284	0.216426	0.000763733	0.0884994	0.10895
748	2017	0.000699153	0.256255	0.000456505	0.312693	0.429364	0.000532568
749	2017	0.000537232	0.997679	0.000350737	0.000453195	0.000570419	0.000409173
750	2017	0.423151	0.290408	0.000620423	0.0836241	0.201473	0.000723775
751	2017	0.385255	0.580015	0.0309214	0.0012046	0.00151609	0.00108765
752	2017	0.00121614	0.0598041	0.0413513	0.244228	0.26224	0.39116
753	2017	0.000542144	0.997658	0.000354038	0.000457353	0.000575879	0.000413021
754	2017	0.000531989	0.997701	0.000347408	0.000448788	0.000565129	0.000405287
755	2017	0.946829	0.00196955	0.0464349	0.00150739	0.00189854	0.00136105
756	2017	0.000539569	0.997669	0.000352357	0.000455181	0.000573147	0.000411061
757	2017	0.00220262	0.152097	0.00143805	0.458489	0.057969	0.327805
758	2017	0.00170607	0.19897	0.794772	0.00143928	0.00181257	0.0012998
759	2017	0.00197394	0.203096	0.00128877	0.690795	0.00209703	0.100749
760	2017	0.000486704	0.0126431	0.0523058	0.113568	0.718744	0.102253
761	2017	0.0313989	0.828622	0.00131104	0.0016936	0.00213184	0.134842
762	2017	0.000678671	0.111495	0.000442958	0.665852	0.0876419	0.13389
763	2016	0.000464838	0.000512792	0.270247	0.169968	0.218473	0.340334
764	2016	0.00158736	0.67426	0.00103668	0.00133921	0.225987	0.0957905
765	2016	0.00427012	0.601568	0.00278851	0.383586	0.00453407	0.00325308
766	2016	0.0726226	0.922515	0.000956143	0.00123517	0.0015556	0.00111544
767	2016	0.00102839	0.500658	0.000671351	0.000867423	0.495991	0.000783234
768	2016	0.974931	0.000581931	0.02308	0.000444922	0.000560411	0.000401769
769	2016	0.00208055	0.14288	0.00135886	0.849885	0.00221028	0.00158526
770	2016	0.00197544	0.105845	0.0012884	0.682088	0.00209545	0.206707
771	2016	0.000644158	0.723445	0.034247	0.0991083	0.142065	0.000490405
772	2016	0.727763	0.00921253	0.00545	0.00704085	0.244176	0.00635792
773	2016	0.13873	0.0641946	0.0162848	0.000875067	0.779125	0.00079017
774	2016	0.00229177	0.0984558	0.033047	0.00193309	0.544622	0.31965
775	2016	0.00122705	0.994699	0.000801262	0.0010351	0.0013025	0.000934739
776	2016	0.00176011	0.34106	0.00114877	0.476323	0.00186966	0.177838
777	2016	0.304237	0.0324036	0.256294	0.00114738	0.404882	0.00103607
778	2016	0.177803	0.0880624	0.289205	0.0643862	0.37991	0.000633993
779	2016	0.0016337	0.161723	0.00106648	0.248817	0.344505	0.242255
780	2016	0.0547908	0.00247691	0.00146708	0.00189528	0.712948	0.226422
781	2016	0.00212023	0.00233821	0.00138441	0.256556	0.00225304	0.735348
782	2016	0.00181626	0.214394	0.0011859	0.00153222	0.410115	0.370957
783	2016	0.32299	0.0619193	0.156483	0.0760547	0.381479	0.00107438
784	2016	0.101884	0.0488047	0.000397804	0.847801	0.000647505	0.000464095
785	2016	0.00310624	0.00343061	0.00202807	0.858261	0.00330454	0.12987
786	2016	0.000975343	0.00107505	0.00063657	0.298749	0.588137	0.110427
787	2016	0.00579788	0.00638959	0.00378487	0.00488926	0.00615495	0.972983
788	2016	0.000629223	0.000693924	0.000410938	0.000530887	0.73524	0.262495
789	2016	0.000707884	0.934901	0.0625029	0.000597129	0.000751945	0.000539225
790	2016	0.000431171	0.302641	0.0293946	0.228201	0.439003	0.000328486
791	2016	0.000259727	0.0202994	0.000169373	0.000218853	0.0953671	0.883686
792	2016	0.00193915	0.0642906	0.00126629	0.00163594	0.616547	0.314321
793	2016	0.998416	0.000395285	0.00023373	0.000301984	0.000380094	0.000272671
794	2016	0.993918	0.00151565	0.000898198	0.00116035	0.00146024	0.00104782
795	2016	0.64428	0.000766591	0.111625	0.000586083	0.0955577	0.147184
796	2016	0.0171823	0.0189484	0.0112152	0.921336	0.0182342	0.0130834
797	2016	0.506449	0.00188082	0.00111415	0.00143931	0.00181261	0.487304
798	2016	0.00187588	0.00206607	0.00122433	0.991414	0.00199163	0.00142828
799	2016	0.654494	0.00100568	0.0822607	0.000769578	0.260775	0.000694956
800	2016	0.708727	0.00101544	0.000600601	0.15337	0.116617	0.0196701
801	2016	0.922106	0.0730903	0.000944484	0.00122027	0.00153684	0.00110188
802	2016	0.0046173	0.165772	0.003015	0.818172	0.00490583	0.00351722
803	2016	0.0017084	0.964843	0.00111465	0.00144007	0.0295936	0.0013004
804	2016	0.00319438	0.00352278	0.00208425	0.695809	0.222105	0.0732848
805	2016	0.999332	0.000166548	9.86189e-05	0.000127406	0.000160404	0.000115052
806	2016	0.647796	0.000905767	0.000535604	0.349265	0.000872325	0.00062493
807	2016	0.00279864	0.00309253	0.00182764	0.00236164	0.00297231	0.986947
808	2016	0.671551	0.000477294	0.235136	0.0191962	0.0733104	0.000329801
809	2016	0.744403	0.253459	0.000420233	0.000542986	0.000684085	0.00049027
810	2016	0.000883821	0.905109	0.000577064	0.0496044	0.0431523	0.0006732
811	2016	0.994798	0.00129655	0.000768187	0.000992522	0.00124882	0.000896156
812	2016	0.707571	0.000388027	0.000229399	0.291171	0.000373079	0.000267614
813	2016	0.00220323	0.00243024	0.205731	0.148672	0.328283	0.31268
814	2016	0.119934	0.000860798	0.00050979	0.000658644	0.000829628	0.877207
815	2016	0.168149	0.00050043	0.000296192	0.534302	0.262423	0.0343294
816	2016	0.00156585	0.0823304	0.00102244	0.0822178	0.375199	0.457664
817	2016	0.000550652	0.000607035	0.0476443	0.0608938	0.703282	0.187022
818	2016	0.428998	0.0877768	0.34129	0.134144	0.00453646	0.00325466
819	2016	0.165623	0.200656	0.000502906	0.631813	0.00081797	0.0005867
820	2016	0.000529552	0.997712	0.00034581	0.000446764	0.000562297	0.000403426
821	2016	0.00190833	0.00210524	0.320829	0.00160918	0.672095	0.00145303
822	2016	0.00224495	0.990301	0.00146604	0.00189393	0.00238404	0.00171028
823	2016	0.389497	0.0036239	0.453213	0.00277072	0.148393	0.00250229
824	2016	0.00109805	0.684805	0.044255	0.202339	0.066667	0.000835903
825	2016	0.174518	0.519571	0.000760598	0.000982771	0.30328	0.000887312
826	2016	0.000596521	0.000658548	0.0391069	0.516133	0.44305	0.000454389
827	2016	0.00178749	0.635228	0.0011668	0.285814	0.00189707	0.074107
828	2016	0.00348555	0.13413	0.00227598	0.131597	0.308453	0.420058
829	2016	0.00287014	0.00316554	0.00187406	0.640564	0.260786	0.0907395
830	2016	0.934208	0.00161429	0.000956188	0.00123528	0.00155521	0.0604312
831	2016	0.000857283	0.491793	0.505062	0.000723059	0.000911061	0.000653001
832	2016	0.301315	0.00194265	0.00114905	0.318261	0.172705	0.204627
833	2016	0.636945	0.198012	0.104445	0.000531016	0.0595869	0.000479515
834	2016	0.914935	0.0831354	0.000379394	0.000490097	0.000617211	0.000442598
835	2016	0.00085089	0.000937894	0.000555507	0.72604	0.0724352	0.199181
836	2016	0.000612393	0.997355	0.000399817	0.000516512	0.000650103	0.00046642
837	2016	0.00114126	0.00125911	0.00074517	0.753209	0.242776	0.000869332
838	2016	0.00126844	0.99452	0.000828231	0.00106997	0.00134725	0.000966252
839	2016	0.00128243	0.657434	0.000837604	0.338107	0.00136194	0.000977137
840	2016	0.00645326	0.00711759	0.0042131	0.861582	0.00684885	0.113785
841	2016	0.00383899	0.00423022	0.0025062	0.00323768	0.442215	0.543972
842	2016	0.00233902	0.624721	0.00152676	0.367147	0.00248547	0.00178116
843	2016	0.00254824	0.15003	0.00166364	0.841109	0.00270851	0.00194087
844	2016	0.00109826	0.00121012	0.101481	0.0955273	0.234318	0.566366
845	2016	0.00116476	0.245834	0.000760536	0.512009	0.171477	0.0687545
846	2016	0.018228	0.00105812	0.000625913	0.00080871	0.103995	0.875284
847	2016	0.311155	0.00754327	0.00446909	0.00577304	0.522684	0.148376
848	2016	0.0969134	0.000800884	0.483376	0.0481194	0.309166	0.0616249
849	2016	0.788403	0.0964824	0.000272291	0.0877709	0.000442914	0.0266284
850	2016	0.0614185	0.000319516	0.0150618	0.000244306	0.0720099	0.850946
851	2016	0.237527	0.00138444	0.215143	0.00105842	0.41807	0.126818
852	2016	0.00033784	0.00790077	0.0265386	0.609977	0.000359249	0.354886
853	2016	0.000754957	0.328689	0.000492912	0.668686	0.000801856	0.000575073
854	2016	0.115009	0.0032474	0.87389	0.0024829	0.0031281	0.00224212
855	2016	0.00116455	0.00128545	0.20241	0.16477	0.629482	0.000887135
856	2016	0.000912462	0.083133	0.000595731	0.000769707	0.0227348	0.891854
857	2016	0.00359442	0.277049	0.00234752	0.71045	0.00381961	0.00273863
858	2016	0.00928658	0.476152	0.386658	0.000492745	0.000620881	0.12679
859	2016	0.993438	0.00163618	0.000968828	0.00125182	0.00157538	0.00113024
860	2016	0.000905018	0.427662	0.000590964	0.000763436	0.569389	0.000689445
861	2016	0.806394	0.00180042	0.0256257	0.163199	0.00173607	0.00124432
862	2016	0.00104674	0.571752	0.000683453	0.131255	0.140345	0.154918
863	2016	0.00113093	0.00124684	0.000737955	0.125853	0.261327	0.609705
864	2016	0.00092716	0.00102249	0.000605411	0.286181	0.223349	0.487916
865	2016	0.250899	0.446319	0.297862	0.00155608	0.00195863	0.00140528
866	2016	0.000492968	0.325735	0.0235479	0.599032	0.0508171	0.000375532
867	2016	0.0689381	0.001639	0.000968685	0.00125144	0.728794	0.198409
868	2016	0.148122	0.000598205	0.0283593	0.000457499	0.82205	0.000413121
869	2016	0.000175037	0.0160958	0.905673	0.00014764	0.000185924	0.0777228
870	2015	0.00089813	0.0182101	0.223982	0.152298	0.431913	0.172699
871	2015	0.00371502	0.167264	0.264356	0.254556	0.00394732	0.306162
872	2015	0.811623	0.000911481	0.000539442	0.116812	0.0310715	0.0390419
873	2015	0.00193893	0.157123	0.00126627	0.581098	0.257097	0.00147721
874	2015	0.738836	0.00802951	0.00475344	0.00614142	0.236694	0.00554582
875	2015	0.00319154	0.717303	0.00208385	0.271602	0.00338775	0.0024311
876	2015	0.00168266	0.00185605	0.192576	0.143041	0.555987	0.104857
877	2015	0.0012416	0.364484	0.40138	0.00104705	0.230903	0.000945472
878	2015	0.00062633	0.913909	0.000408674	0.00052796	0.0840511	0.000476758
879	2015	0.00184589	0.00203853	0.502189	0.0549453	0.302381	0.1366
880	2015	0.0013939	0.113949	0.000909849	0.579015	0.201885	0.102847
881	2015	0.196994	0.298128	0.0080587	0.000286627	0.496274	0.000258802
882	2015	0.0500562	0.834713	0.000665168	0.0792626	0.00108213	0.0342207
883	2015	0.242495	0.225174	0.528705	0.00114695	0.00144344	0.00103564
884	2015	0.328257	0.00137023	0.000810429	0.280258	0.388359	0.000945447
885	2015	0.0432105	0.000310767	0.000183945	0.000237636	0.0295455	0.926512
886	2015	0.000666698	0.14605	0.000435142	0.517994	0.161362	0.173492
887	2015	0.000470487	0.0276346	0.461289	0.00469624	0.505551	0.000358386
888	2015	0.000820446	0.0828556	0.0429314	0.714092	0.139024	0.0202764
889	2015	0.00249123	0.00274628	0.00162707	0.068821	0.00264468	0.92167
890	2015	0.000966649	0.0756915	0.000631043	0.000815199	0.242731	0.679164
891	2015	0.0987917	0.444583	0.000810326	0.419944	0.0013183	0.0345525
892	2015	0.875022	0.000346605	0.000205246	0.123853	0.000333864	0.000239444
893	2015	0.00834784	0.00921701	0.00545031	0.961768	0.00885846	0.00635827
894	2015	0.00150493	0.00166187	0.000981908	0.515857	0.00159919	0.478395
895	2015	0.0723878	0.0173985	0.451907	0.0345183	0.360267	0.0635215
896	2015	0.00104836	0.00115507	0.000683527	0.00088298	0.995433	0.000797402
897	2015	0.00233771	0.483652	0.00152669	0.369393	0.141309	0.00178108
898	2015	0.340649	0.000761921	0.000451085	0.000582998	0.593898	0.0636568
899	2015	0.00224534	0.49739	0.00146638	0.368266	0.128921	0.00171072
900	2015	0.61548	0.00056877	0.129731	0.00043477	0.0882206	0.165564
901	2015	0.000489099	0.288634	0.391132	0.170943	0.148429	0.000372418
902	2015	0.00233861	0.244633	0.0935218	0.594591	0.0024842	0.0624307
903	2015	0.249392	0.396417	0.0010368	0.0711289	0.280815	0.0012096
904	2015	0.00197622	0.00217671	0.0545097	0.767263	0.00209948	0.171974
905	2015	0.00238696	0.260026	0.275341	0.337408	0.00253615	0.122302
906	2015	0.480649	0.0018551	0.119471	0.210914	0.106155	0.0809559
907	2015	0.991739	0.000327159	0.000193517	0.00719954	0.000314939	0.000225772
908	2015	0.000443275	0.124716	0.000289385	0.798862	0.00047091	0.075219
909	2015	0.00134354	0.00148215	0.000877291	0.00113334	0.0322376	0.962926
910	2015	0.040893	0.690681	0.26316	0.00166505	0.00209719	0.00150349
911	2015	0.23659	0.206523	0.10524	0.130348	0.321064	0.000233708
912	2015	0.000266557	0.0842953	0.448638	0.191789	0.254477	0.0205342
913	2015	0.994316	0.00142286	0.0008376	0.00108292	0.00136346	0.000977211
914	2015	0.00348588	0.00384373	0.00227531	0.662716	0.00370009	0.323979
915	2015	0.466011	0.512568	0.00421269	0.00544256	0.00685101	0.0049145
916	2015	0.829867	0.00150088	0.000887704	0.0844006	0.0823082	0.00103571
917	2015	0.282281	0.146762	0.00138475	0.201804	0.00225375	0.365514
918	2015	0.00154352	0.993331	0.00100804	0.00130227	0.00163904	0.00117599
919	2015	0.000578052	0.974494	0.000377504	0.000487769	0.000614162	0.0234483
920	2015	0.00131269	0.942869	0.000857182	0.00110735	0.00139415	0.0524591
921	2015	0.00273272	0.0410741	0.00178476	0.00230554	0.95002	0.00208238
922	2015	0.0018156	0.137734	0.0920036	0.765136	0.00192774	0.00138296
923	2015	0.00170653	0.00188044	0.00111405	0.992187	0.00181204	0.00129964
924	2015	0.00165785	0.00182845	0.00108216	0.992408	0.00176143	0.00126264
925	2015	0.91677	0.000921177	0.000543353	0.0802478	0.000883587	0.000633887
926	2015	0.00220335	0.145183	0.00143815	0.718359	0.131139	0.00167781
927	2015	0.00120256	0.665244	0.000784723	0.231697	0.00127672	0.0997949
928	2015	0.000281011	0.000309829	0.0501499	0.000237053	0.0513027	0.89772
929	2015	0.994198	0.00144587	0.000856758	0.00110678	0.0013928	0.000999483
930	2015	0.00142752	0.406279	0.000932217	0.588757	0.00151685	0.00108753
931	2015	0.0057932	0.300157	0.00378301	0.679704	0.00614934	0.00441324
932	2015	0.00266838	0.00294136	0.00174171	0.164024	0.826593	0.00203189
933	2015	0.197341	0.153314	0.615139	0.000925738	0.00116642	0.0321146
934	2015	0.00111941	0.00123435	0.763005	0.194034	0.00118906	0.0394178
935	2015	0.00224689	0.166127	0.00146677	0.591844	0.236604	0.00171123
936	2015	0.719067	0.260659	0.00398764	0.00515234	0.0064823	0.00465199
937	2015	0.723215	0.00039211	0.000232245	0.275513	0.000377617	0.000270936
938	2015	0.00328455	0.00361881	0.00214439	0.0639726	0.00349048	0.923489
939	2015	0.00302205	0.98694	0.00197359	0.00254974	0.0032123	0.00230256
940	2015	0.000967093	0.870806	0.0006311	0.125833	0.00102671	0.000736242
941	2015	0.0475409	0.854472	0.0490246	0.0481536	0.000470846	0.000337481
942	2015	0.0007869	0.912652	0.0455707	0.00066351	0.0397277	0.000599067
943	2015	0.00120149	0.977379	0.0182137	0.00101377	0.00127646	0.000915314
944	2015	0.00249481	0.00275922	0.64455	0.00210449	0.346191	0.00190012
945	2015	0.000950922	0.163482	0.00062074	0.632652	0.20157	0.000724187
946	2015	0.244486	0.00342382	0.74381	0.00261899	0.00329597	0.00236476
947	2015	0.830631	0.000470259	0.00027839	0.167842	0.000453234	0.000324773
948	2015	0.120079	0.287664	0.513055	0.00172455	0.00217083	0.075307
949	2015	0.0891584	0.114586	0.000465094	0.060994	0.492959	0.241837
950	2015	0.123771	0.288678	0.51171	0.00182291	0.00229461	0.0717232
951	2015	0.00190688	0.219388	0.6069	0.00160837	0.00202504	0.168171
952	2015	0.000350463	0.0373107	0.000228788	0.00029563	0.0244636	0.937351
953	2015	0.00184649	0.322859	0.0731595	0.00155672	0.599172	0.00140578
954	2015	0.493584	0.495817	0.00208377	0.00269203	0.00339176	0.00243091
955	2015	0.476842	0.00308656	0.00182751	0.205773	0.00297139	0.3095
956	2015	0.997019	0.000743657	0.000440143	0.000568593	0.000715627	0.000513465
957	2015	0.0788399	0.000816197	0.519103	0.00062449	0.263859	0.136757
958	2015	0.99835	0.000411315	0.000243633	0.000314737	0.000396239	0.000284226
959	2015	0.000658824	0.922056	0.000430109	0.00055568	0.0419359	0.0343636
960	2015	0.00287081	0.569294	0.00187377	0.25927	0.00304714	0.163644
961	2015	0.00168079	0.00185484	0.00109778	0.961332	0.0017847	0.0322504
962	2015	0.674523	0.00342099	0.00202728	0.0310421	0.109589	0.179397
963	2015	0.991426	0.00213707	0.0012661	0.00163557	0.00205864	0.00147701
964	2015	0.105368	0.420447	0.000383416	0.00049538	0.472859	0.00044729
965	2015	0.0107093	0.0118067	0.00699045	0.950936	0.0114023	0.00815487
966	2015	0.000406739	0.346125	0.000265512	0.178362	0.269079	0.205762
967	2015	0.266418	0.0024271	0.381004	0.212412	0.00234102	0.135398
968	2015	0.0019395	0.00213903	0.00126641	0.799863	0.193314	0.00147744
969	2015	0.0627742	0.00308807	0.00182748	0.423495	0.00297451	0.505841
970	2015	0.00243838	0.00268815	0.00159223	0.428727	0.00259014	0.561964
971	2015	0.96897	0.000331999	0.000196598	0.0228504	0.000320057	0.0073308
972	2015	0.791523	0.00214023	0.00126648	0.00163643	0.201956	0.00147751
973	2015	0.140799	0.824571	0.00159242	0.0285891	0.00259071	0.00185767
974	2015	0.992978	0.00175246	0.00103637	0.00133911	0.00168483	0.00120909
975	2015	0.0020466	0.0022604	0.00133526	0.369249	0.623551	0.00155784
976	2015	0.19327	0.0011258	0.461102	0.000859452	0.342866	0.000776095
977	2015	0.00135961	0.81947	0.000887793	0.116487	0.0351191	0.0266764
978	2015	0.532285	0.00361985	0.00214424	0.0798019	0.379647	0.00250143
979	2015	0.00077068	0.000849552	0.000502983	0.683983	0.302856	0.0110372
980	2015	0.513134	0.351656	0.125916	0.0029395	0.00369969	0.00265464
981	2015	0.993916	0.0015163	0.000898334	0.00116047	0.00146065	0.00104799
982	2015	0.513116	0.351615	0.125975	0.0029395	0.00369969	0.00265464
983	2015	0.00015033	0.165582	0.638418	0.000126744	0.195609	0.000114454
984	2015	0.502255	0.000452116	0.00605796	0.403137	0.0877862	0.000312068
985	2015	0.00208197	0.00229775	0.0701118	0.807743	0.11618	0.00158555
986	2015	0.841092	0.0606993	0.000182577	0.000235888	0.0304783	0.0673119
987	2015	0.0013773	0.00151768	0.000898489	0.0011607	0.817594	0.177452
988	2015	0.000599777	0.598623	0.0700937	0.32959	0.000637331	0.00045679
989	2015	0.0618273	0.476586	0.000370078	0.325687	0.135098	0.000431733
990	2015	0.0668428	0.198562	0.160884	0.0859696	0.487556	0.000186381
991	2015	0.560955	0.0042323	0.0025065	0.056757	0.00407846	0.371471
992	2015	0.0798557	0.00113496	0.000671225	0.606705	0.255334	0.0562992
993	2014	0.00359634	0.741985	0.00234772	0.245512	0.00382035	0.00273892
994	2014	0.225809	0.00225478	0.683048	0.00172428	0.00217059	0.0849942
995	2014	0.15385	0.00423543	0.831678	0.00323832	0.00407501	0.00292367
996	2014	0.973836	0.000753358	0.000445513	0.000575507	0.000724979	0.0236642
997	2014	0.000566662	0.000625581	0.215035	0.229456	0.536755	0.0175615
998	2014	0.00273222	0.0030128	0.587431	0.00230446	0.296892	0.107628
999	2014	0.315457	0.00168071	0.000994996	0.0767393	0.418114	0.187014
1000	2014	0.228692	0.00263379	0.00155901	0.00201397	0.0025378	0.762563
1001	2014	0.000171382	0.000189248	0.807722	0.0134435	0.115773	0.0627016
1002	2014	0.998889	0.000277173	0.000164029	0.000211934	0.000266927	0.000191358
1003	2014	0.354053	0.00194238	0.639312	0.00148429	0.00186843	0.00134018
1004	2014	0.529003	0.00180261	0.35795	0.108266	0.00173488	0.00124399
1005	2014	0.00142904	0.367622	0.000932504	0.62741	0.00151802	0.00108789
1006	2014	0.569806	0.00470821	0.0027889	0.320295	0.0991489	0.00325363
1007	2014	0.00175957	0.00194155	0.00114884	0.447349	0.546461	0.00134027
1008	2014	0.0433007	0.632307	0.00135907	0.208498	0.00220986	0.112325
1009	2014	0.00502604	0.00554843	0.00328143	0.690306	0.29201	0.00382807
1010	2014	0.0461753	0.000330409	0.000195573	0.000252773	0.0226109	0.930435
1011	2014	0.0012975	0.261266	0.525441	0.00109464	0.0366742	0.174227
1012	2014	0.000318909	0.0855852	0.000208178	0.0236898	0.0678675	0.82233
1013	2014	0.0840657	0.00180201	0.00106675	0.100604	0.447314	0.365148
1014	2014	0.999199	0.000199837	0.000118257	0.000152791	0.000192384	0.000137957
1015	2014	0.446492	0.00148166	0.000877417	0.548697	0.00142762	0.00102363
1016	2014	0.00294352	0.0032455	0.00192257	0.00248362	0.0325362	0.956869
1017	2014	0.00170654	0.641472	0.00111431	0.160106	0.135637	0.0599637
1018	2014	0.335103	0.601602	0.0581222	0.00163565	0.00205988	0.00147711
1019	2014	0.00158695	0.827222	0.166958	0.00133886	0.00168568	0.00120908
1020	2014	0.00348451	0.00384306	0.0022754	0.577633	0.00370057	0.409063
1021	2014	0.000717646	0.000790804	0.22339	0.623899	0.150657	0.000545953
1022	2014	0.911188	0.00268956	0.0796176	0.00205715	0.00259035	0.00185752
1023	2014	0.00107643	0.00118779	0.616732	0.0392222	0.340962	0.000819785
1024	2014	0.00150629	0.0637016	0.186246	0.0372142	0.66876	0.042572
1025	2014	0.00050183	0.52406	0.000327572	0.00042325	0.174419	0.300268
1026	2014	0.00121479	0.00133856	0.000792991	0.0010246	0.753138	0.242491
1027	2014	0.000983226	0.00108481	0.843796	0.000829469	0.152557	0.000748982
1028	2014	0.695436	0.00103098	0.000610453	0.301216	0.000993502	0.000712151
1029	2014	0.290868	0.000989515	0.000586169	0.705919	0.000953474	0.000683816
1030	2014	0.643209	0.000335543	0.355644	0.000256743	0.000323303	0.00023182
1031	2014	0.233243	0.0176677	0.000430093	0.747458	0.000699511	0.000501749
1032	2014	0.00181612	0.00200277	0.00118538	0.165391	0.595672	0.233932
1033	2014	0.00111882	0.46911	0.184742	0.172091	0.172086	0.000852272
1034	2014	0.0224245	0.000748642	0.000442892	0.071694	0.000720444	0.90397
1035	2014	0.419839	0.00138373	0.179552	0.00105857	0.00133325	0.396833
1036	2014	0.358593	0.285096	0.00378385	0.341962	0.00615131	0.0044143
1037	2014	0.164667	0.112427	0.000689798	0.720289	0.00112246	0.00080476
1038	2014	0.321219	0.071451	0.439864	0.00125185	0.165083	0.00113047
1039	2014	0.0018162	0.75452	0.00118531	0.00153124	0.0930147	0.147933
1040	2014	0.0820806	0.0036215	0.00214479	0.579371	0.00348844	0.329294
1041	2014	0.99515	0.00120871	0.000716175	0.000925146	0.00116409	0.000835469
1042	2014	0.00359479	0.984468	0.00234777	0.00303327	0.00381745	0.00273888
1043	2014	0.780873	0.000698911	0.216739	0.000534061	0.000673143	0.00048228
1044	2014	0.160278	0.00225488	0.0921417	0.453375	0.290394	0.00155716
1045	2014	0.0019737	0.247995	0.00128825	0.00166468	0.745576	0.00150294
1046	2014	0.00137648	0.59798	0.00089854	0.397235	0.00146172	0.00104824
1047	2014	0.780132	0.0826981	0.0342879	0.0687485	0.0329571	0.00117662
1048	2014	0.0509365	0.211275	0.733368	0.00139795	0.00176054	0.0012624
1049	2014	0.2203	0.0118258	0.230646	0.00903782	0.520029	0.00816135
1050	2014	0.00127	0.994519	0.000828229	0.00106991	0.00134705	0.0009662
1051	2014	0.00224702	0.220699	0.771064	0.00189441	0.00238503	0.00171073
1052	2014	0.000615977	0.000679564	0.997061	0.000519472	0.000654362	0.000469103
1053	2014	0.963474	0.000982011	0.000581529	0.0333385	0.000945625	0.000678423
1054	2014	0.0033809	0.581355	0.00220783	0.0785031	0.00359228	0.330961
1055	2014	0.00273289	0.00301093	0.336845	0.652427	0.002904	0.00208058
1056	2014	0.182111	0.606744	0.083025	0.127402	0.000418515	0.000300134
1057	2014	0.000459602	0.738237	0.110849	0.00038735	0.134775	0.0152917
1058	2014	0.530807	0.0763723	0.379977	0.00406144	0.00511425	0.00366733
1059	2014	0.187105	0.174677	0.206316	0.315064	0.000306131	0.116532
1060	2014	0.000808571	0.301859	0.000527937	0.335343	0.251079	0.110382
1061	2014	0.00116508	0.752248	0.000760484	0.00098253	0.243957	0.000887202
1062	2014	0.385566	0.0006218	0.000368147	0.564408	0.0486068	0.000429496
1063	2014	0.000550287	0.126641	0.000359263	0.000464159	0.36155	0.510435
1064	2014	0.533276	0.191529	0.000730496	0.000943798	0.272669	0.000852231
1065	2014	0.264733	0.733484	0.000350703	0.000453068	0.000570375	0.000409128
1066	2014	0.00371272	0.0894164	0.00242494	0.897675	0.00394249	0.00282894
1067	2014	0.805884	0.000176977	0.027708	0.000135369	0.135397	0.0306978
1068	2014	0.00233893	0.0645377	0.00152692	0.563197	0.366619	0.00178134
1069	2014	0.81791	0.00325106	0.120705	0.0527605	0.00313099	0.00224305
1070	2014	0.0393168	0.248573	0.127106	0.205087	0.377485	0.00243171
1071	2014	0.531158	0.4131	0.00133478	0.00172455	0.00217039	0.050512
1072	2014	0.00165893	0.00182786	0.00108169	0.793279	0.200891	0.00126191
1073	2014	0.0942586	0.000607675	0.0003593	0.000464185	0.0796821	0.824628
1074	2014	0.00156541	0.00172707	0.00102211	0.0891009	0.596915	0.30967
1075	2014	0.00074092	0.535471	0.000483417	0.000624549	0.29648	0.1662
1076	2014	0.507691	0.113819	0.221254	0.0891562	0.067501	0.000578846
1077	2014	0.00279809	0.724825	0.00182717	0.00236043	0.00297359	0.265215
1078	2014	0.00197264	0.00217844	0.00128819	0.00166419	0.404686	0.58821
1079	2014	0.995866	0.00103081	0.000610267	0.000788356	0.000992415	0.000711945
1080	2014	0.948716	0.00159325	0.000943995	0.0461103	0.00153547	0.00110126
1081	2014	0.000329947	0.000363722	0.000215434	0.000278334	0.0328257	0.965987
1082	2014	0.86386	0.00182623	0.00108209	0.00139786	0.00176265	0.130071
1083	2014	0.000750222	0.0801273	0.16482	0.213985	0.000796915	0.539521
1084	2014	0.214254	0.00324573	0.622229	0.00248306	0.00312559	0.154663
1085	2014	0.603821	0.0035192	0.384148	0.00269265	0.00338832	0.00243131
1086	2014	0.145087	0.131942	0.61754	0.00049788	0.0151014	0.0898317
1087	2014	0.295594	0.199616	0.000527892	0.502788	0.000858444	0.000615833
1088	2014	0.00120171	0.715998	0.000784691	0.0575538	0.106045	0.118417
1089	2014	0.0019073	0.234059	0.00124515	0.204423	0.556913	0.00145264
1090	2014	0.301753	0.00200277	0.611363	0.00153132	0.0197604	0.0635898
1091	2014	0.00105642	0.712659	0.00068984	0.283667	0.00112292	0.000804793
1092	2014	0.490178	0.00247732	0.501356	0.00189449	0.0023842	0.00171069
1093	2014	0.480133	0.00333192	0.508477	0.00254909	0.00320748	0.00230173
1094	2014	0.747601	0.00919939	0.00545112	0.222514	0.00887428	0.00636039
1095	2014	0.0012688	0.421119	0.000828392	0.0632004	0.0631197	0.450464
1096	2014	0.992455	0.0018807	0.00111402	0.00143916	0.00181128	0.00129961
1097	2014	0.00777854	0.264146	0.00507917	0.708815	0.00825588	0.00592591
1098	2014	0.000280424	0.000309211	0.000183018	0.0387364	0.000297856	0.960193
1099	2014	0.062224	0.000762651	0.508997	0.000582842	0.247474	0.17996
1100	2014	0.99888	0.000279215	0.000165429	0.000213717	0.000268953	0.000192986
1101	2014	0.580658	0.00333014	0.407953	0.00254902	0.00320762	0.00230168
1102	2014	0.000721527	0.751583	0.0900735	0.156306	0.000766209	0.000549415
1103	2014	0.00148462	0.00163658	0.000968948	0.00125175	0.993528	0.00113044
1104	2014	0.0719364	0.30919	0.000234521	0.0713505	0.475513	0.0717761
1105	2014	0.00197219	0.749621	0.00128815	0.243521	0.00209444	0.00150277
1106	2014	0.562405	0.0592677	0.267226	0.0421233	0.001264	0.0677141
1107	2014	0.806452	0.0674902	0.121136	0.00155622	0.00196075	0.00140534
1108	2014	0.202658	0.316517	0.000909745	0.168511	0.310342	0.00106135
1109	2014	0.643708	0.00362222	0.280503	0.00277018	0.00348669	0.065909
1110	2014	0.00116511	0.0012849	0.956264	0.0391613	0.00123749	0.000887065
1111	2014	0.0243101	0.000457196	0.000270332	0.885261	0.000439791	0.0892617
1112	2014	0.0755464	0.00180103	0.00106639	0.00137766	0.730965	0.189244
1113	2014	0.0416441	0.953087	0.00103623	0.00133866	0.0016849	0.00120888
1114	2014	0.569602	0.0035188	0.00208437	0.0026927	0.124505	0.297597
1115	2014	0.00234218	0.00257721	0.00152718	0.309073	0.682699	0.0017819
1116	2014	0.00208072	0.110845	0.739871	0.00175559	0.00221109	0.143237
1117	2014	0.00121497	0.487102	0.000792953	0.00102434	0.406339	0.103526
1118	2014	0.00144743	0.54774	0.000944842	0.415795	0.00153727	0.032535
1119	2014	0.614358	0.00308512	0.00182753	0.375626	0.00297219	0.002132
1120	2014	0.104118	0.676404	0.0929825	0.0827903	0.000630414	0.0430746
1121	2014	0.000548205	0.000604	0.212201	0.0670849	0.719144	0.000417182
1122	2014	0.00120133	0.519455	0.000784578	0.20971	0.103856	0.164993
1123	2014	0.961116	0.000274562	0.000162596	0.0116625	0.00026454	0.0265201
1124	2014	0.0788614	0.00362076	0.00214451	0.00277035	0.561257	0.351346
1125	2014	0.671874	0.279745	0.000230802	0.0475054	0.000375308	0.000269259
1126	2014	0.000297195	0.000327639	0.000194036	0.0217567	0.0447757	0.932649
1127	2014	0.7656	0.228069	0.00124492	0.00160847	0.0020253	0.00145232
1128	2014	0.0800509	0.00301097	0.00178356	0.00230407	0.756961	0.155889
1129	2014	0.784139	0.0015181	0.0264188	0.185415	0.00146101	0.0010482
1130	2014	0.613627	0.00182661	0.00108201	0.300768	0.081434	0.00126231
1131	2014	0.00200827	0.718203	0.00131113	0.274814	0.00213419	0.00152958
1132	2014	0.00273222	0.00301055	0.31882	0.00230414	0.40279	0.270343
1133	2014	0.0187205	0.679791	0.14758	0.00433722	0.036211	0.113361
1134	2014	0.000255797	0.378108	0.277396	0.000215719	0.211242	0.132783
1135	2014	0.126577	0.00131105	0.000776266	0.00100284	0.00126275	0.86907
1136	2014	0.0869961	0.00287832	0.0350357	0.329993	0.305197	0.2399
1137	2014	0.000658563	0.997155	0.000429956	0.000555469	0.000699125	0.00050158
1138	2014	0.0926265	0.00423313	0.00250638	0.0032386	0.00407622	0.893319
1139	2014	0.257106	0.122988	0.00421509	0.00544607	0.605328	0.00491762
1140	2014	0.000802937	0.000885444	0.99617	0.000677168	0.000853163	0.000611503
1141	2014	0.000184	0.00020284	0.726256	0.218673	0.000195229	0.054489
1142	2014	0.779565	0.00324628	0.00192206	0.209897	0.00312745	0.00224232
1143	2014	0.751888	0.00149847	0.000887656	0.243244	0.00144611	0.00103564
1144	2014	0.107538	0.000191431	0.047453	0.0293972	0.606297	0.209124
1145	2014	0.00266726	0.402961	0.00174205	0.489029	0.00283249	0.100768
1146	2014	0.00156556	0.00172549	0.031092	0.00132067	0.869461	0.0948351
1147	2014	0.000844441	0.832422	0.000551383	0.104447	0.0610927	0.000643245
1148	2014	0.168278	0.18837	0.168696	0.207363	0.264154	0.00314005
1149	2014	0.586614	0.256121	0.000291552	0.0149654	0.141668	0.000340131
1150	2014	0.160026	0.0256479	0.813771	0.000175792	0.000221296	0.000158739
1151	2014	0.433321	0.555452	0.00220818	0.00285251	0.00358935	0.002576
1152	2014	0.00108691	0.00119891	0.220766	0.458524	0.00115508	0.317269
1153	2014	0.824698	0.000354851	0.0517838	0.000271211	0.000341672	0.12255
1154	2014	0.001447	0.281066	0.000944394	0.564666	0.0576626	0.0942138
1155	2014	0.103898	0.845827	0.046316	0.00125191	0.0015767	0.00113052
1156	2014	0.912245	0.000645114	0.0240101	0.0620339	0.000620451	0.000445013
1157	2014	0.000838682	0.000924828	0.000547531	0.000707461	0.574	0.422982
1158	2013	0.850261	0.000234121	0.00013858	0.148979	0.000225319	0.00016167
1159	2013	0.0475974	0.230059	0.00114903	0.110564	0.437904	0.172726
1160	2013	0.922669	0.00185413	0.00109776	0.0713123	0.00178572	0.00128071
1161	2013	0.00683983	0.00754479	0.0044661	0.743406	0.00726155	0.230482
1162	2013	0.00118883	0.00131105	0.000776309	0.615296	0.121475	0.259954
1163	2013	0.000942819	0.257208	0.000615489	0.000795172	0.314381	0.426058
1164	2013	0.000651201	0.250922	0.000425134	0.00054924	0.311209	0.436244
1165	2013	0.000584267	0.214078	0.0579291	0.0004928	0.23104	0.495876
1166	2013	0.629189	0.234988	0.135131	0.000218616	0.000275172	0.000197411
1167	2013	0.215425	0.00639264	0.0037856	0.00489108	0.765089	0.00441636
1168	2013	0.00102774	0.944348	0.000671105	0.0520764	0.00109361	0.000782963
1169	2013	0.992781	0.00179875	0.00106609	0.00137718	0.00173353	0.00124369
1170	2013	0.190816	0.00308516	0.00182735	0.00236063	0.299542	0.502369
1171	2013	0.000857586	0.226476	0.000559819	0.681857	0.0475591	0.0426912
1172	2013	0.852255	0.000714353	0.0004226	0.000545923	0.115851	0.0302115
1173	2013	0.000486932	0.221687	0.100598	0.000410502	0.676446	0.000370679
1174	2013	0.00427204	0.00471243	0.00278917	0.980434	0.00453823	0.00325396
1175	2013	0.00161037	0.00178359	0.00105178	0.460957	0.0017109	0.532887
1176	2013	0.0130602	0.25839	0.000387506	0.618506	0.0814681	0.0281882
1177	2013	0.000814518	0.399701	0.247475	0.000687039	0.000865493	0.350457
1178	2013	0.688613	0.174584	0.0306421	0.000540106	0.000680478	0.10494
1179	2013	0.958336	0.000169709	0.0284373	0.0127763	0.000163531	0.000117251
1180	2013	0.000398313	0.155264	0.0626548	0.122182	0.076164	0.583336
1181	2013	0.571498	0.173898	0.00114878	0.00148404	0.250631	0.00134018
1182	2013	0.00204495	0.398643	0.0013348	0.49397	0.10245	0.00155722
1183	2013	0.0197704	0.00047604	0.000281585	0.000363776	0.198734	0.780374
1184	2013	0.00266803	0.0675421	0.00174225	0.00225071	0.0228512	0.902946
1185	2013	0.000409757	0.441481	0.322897	0.000345505	0.000435067	0.234432
1186	2013	0.00243924	0.00269068	0.0689076	0.414737	0.390707	0.120519
1187	2013	0.000615751	0.0126985	0.000402138	0.441414	0.000654276	0.544215
1188	2013	0.00359686	0.00397129	0.00234845	0.465896	0.342859	0.181329
1189	2013	0.999089	0.000227221	0.00013456	0.000173839	0.00021889	0.000156976
1190	2013	0.0014463	0.192405	0.000944407	0.476857	0.0896353	0.238712
1191	2013	0.627805	0.2722	0.00192235	0.00248355	0.00312603	0.0924623
1192	2013	0.001284	0.870214	0.000838024	0.0806287	0.00136404	0.0456715
1193	2013	0.778945	0.0261601	0.00111432	0.00143967	0.0958937	0.0964474
1194	2013	0.000735532	0.115197	0.000480097	0.0678817	0.000780904	0.814925
1195	2013	0.000942888	0.220046	0.481161	0.000795092	0.048713	0.248343
1196	2013	0.984586	0.00384041	0.00227566	0.00294001	0.00370276	0.00265476
1197	2013	0.000508387	0.0511709	0.000331954	0.000428851	0.000540183	0.94702
1198	2013	0.00611096	0.00673399	0.00398996	0.0051544	0.973356	0.00465488
1199	2013	0.147831	0.414362	0.175588	0.171125	0.0910422	5.1287e-05
1200	2013	0.993687	0.00157353	0.000932207	0.00120421	0.00151581	0.00108749
1201	2013	0.99406	0.00148034	0.000877182	0.00113316	0.00142633	0.00102331
1202	2013	0.0202559	0.00108576	0.000642337	0.226017	0.419055	0.332944
1203	2013	0.239498	0.00438296	0.0025938	0.121525	0.0397054	0.592295
1204	2013	0.00184446	0.00203358	0.00120457	0.834303	0.159209	0.00140524
1205	2013	0.0121431	0.000375061	0.000221851	0.000286629	0.0497806	0.937193
1206	2013	0.988431	0.000664846	0.00929495	0.000508353	0.000641239	0.000459063
1207	2013	0.996294	0.000923506	0.000547215	0.000706929	0.000889622	0.000638379
1208	2013	0.415473	0.000283318	0.420375	0.155212	0.000272941	0.00838378
1209	2013	0.000863886	0.275948	0.000564003	0.389984	0.331982	0.000657987
1210	2013	0.921237	0.000697486	0.0659957	0.000533875	0.000672394	0.0108632
1211	2013	0.38761	0.00233869	0.0013847	0.476886	0.00225269	0.129528
1212	2013	0.996947	0.000761225	0.00045081	0.00058238	0.000732924	0.000525912
1213	2013	0.00132886	0.994263	0.000867018	0.00112026	0.00140985	0.00101145
1214	2013	0.981059	0.000837663	0.000496206	0.0162202	0.000807909	0.000578891
1215	2013	0.618872	0.00119915	0.000709581	0.000916713	0.377474	0.000827847
1216	2013	0.00234067	0.989888	0.00152758	0.00197331	0.00248811	0.00178223
1217	2013	0.781341	0.00144688	0.000856924	0.00110697	0.214249	0.000999706
1218	2013	0.00371519	0.172222	0.0024253	0.586015	0.00394783	0.231675
1219	2013	0.701232	0.000320324	0.2658	0.00024487	0.0321822	0.000221142
1220	2013	0.000898025	0.48717	0.119422	0.182905	0.20892	0.00068397
1221	2013	0.024247	0.000548185	0.544437	0.0641894	0.189896	0.176683
1222	2013	0.000803009	0.000885364	0.746549	0.000677219	0.250474	0.000611508
1223	2013	0.0278021	0.000827516	0.000489542	0.93057	0.0397401	0.00057112
1224	2013	0.00112989	0.00124632	0.2295	0.662359	0.00120062	0.104564
1225	2013	0.779807	0.000668284	0.0988309	0.000511151	0.000643865	0.119539
1226	2013	0.704554	0.198163	0.00174183	0.00225005	0.00283243	0.0904583
1227	2013	0.996321	0.000917221	0.000543194	0.000701692	0.000883408	0.000633685
1228	2013	0.787314	0.000671868	0.103623	0.00051388	0.000647309	0.10723
1229	2013	0.000919649	0.00101428	0.197372	0.684754	0.000977118	0.114963
1230	2013	0.00042818	0.0271778	0.000279565	0.767333	0.000454676	0.204327
1231	2013	0.000584157	0.822718	0.0698243	0.0331916	0.0732372	0.000444961
1232	2013	0.977796	0.00144611	0.00085699	0.0175074	0.00139319	0.00099975
1233	2013	0.0749933	0.0321541	0.892432	0.000133091	0.000167639	0.000120187
1234	2013	0.557524	0.436036	0.00126641	0.00163623	0.00206011	0.00147736
1235	2013	0.00109707	0.947084	0.000716415	0.000925523	0.00116552	0.0490119
1236	2013	0.282919	0.302348	0.410724	0.00126804	0.00159614	0.00114514
1237	2013	0.000983833	0.257263	0.00064219	0.211503	0.528859	0.000749208
1238	2013	0.009008	0.00993597	0.00588294	0.958744	0.00956613	0.00686303
1239	2013	0.614187	0.298367	0.00089857	0.00116104	0.0843386	0.00104826
1240	2013	0.209347	0.546911	0.121515	0.100238	0.000961554	0.0210279
1241	2013	0.84665	0.00489177	0.00289802	0.00374366	0.138435	0.00338077
1242	2013	0.00103725	0.706702	0.000677276	0.220962	0.00110203	0.0695197
1243	2013	0.00273325	0.329004	0.00178337	0.661498	0.00290058	0.00208065
1244	2013	0.00114117	0.982545	0.000745255	0.00096273	0.00121264	0.0133928
1245	2013	0.761475	0.0154116	0.0350558	0.0834413	0.10449	0.000125948
1246	2013	0.00154435	0.00170401	0.00100852	0.803386	0.0900218	0.102335
1247	2013	0.0138608	0.000655082	0.412223	0.000500568	0.231459	0.341301
1248	2013	0.00137617	0.75665	0.000898425	0.12813	0.00146234	0.111482
1249	2013	0.129953	0.423576	0.435871	0.00335152	0.00422177	0.00302664
1250	2013	0.000515249	0.0966933	0.000336481	0.859678	0.000547632	0.0422289
1251	2013	0.423007	0.000595621	0.574957	0.000455327	0.000573359	0.000411205
1252	2013	0.00254864	0.262953	0.00166381	0.159266	0.00270767	0.570861
1253	2013	0.000891295	0.000983658	0.129741	0.50531	0.277961	0.0851138
1254	2013	0.769187	0.000925304	0.000547429	0.000707231	0.0625808	0.166052
1255	2013	0.431674	0.000595599	0.56629	0.000455326	0.000573355	0.000411203
1256	2013	0.937222	0.000198495	0.000117529	0.000151836	0.062173	0.000137114
1257	2013	0.00144604	0.914354	0.00094426	0.0806186	0.00153553	0.00110164
1258	2013	0.160839	0.000932058	0.499435	0.000712855	0.337438	0.000643597
1259	2013	0.00160986	0.896213	0.00105122	0.0981903	0.00170946	0.00122643
1260	2013	0.776264	0.181884	0.00138448	0.00178858	0.00225131	0.0364276
1261	2013	0.000468565	0.656121	0.000305945	0.056398	0.28635	0.000356916
1262	2013	0.471564	0.000428486	0.398638	0.000327704	0.119912	0.00912993
1263	2013	0.00128255	0.812483	0.000837619	0.127821	0.0565988	0.000977215
1264	2013	0.000934617	0.00103097	0.000610367	0.569306	0.213574	0.214544
1265	2013	0.000991809	0.689532	0.000647703	0.0918849	0.177324	0.0396193
1266	2013	0.954878	0.000924438	0.0419608	0.000707157	0.000890519	0.000638558
1267	2013	0.002606	0.77989	0.0528072	0.00219873	0.160513	0.00198556
1268	2013	0.976807	0.000826302	0.000489484	0.0205109	0.000795806	0.000571023
1269	2013	0.000883997	0.807989	0.100205	0.000745706	0.000939376	0.0892366
1270	2013	0.268691	0.406248	0.0447443	0.0958638	0.183923	0.000529292
1271	2013	0.562825	0.00165738	0.000981719	0.00126829	0.133932	0.299336
1272	2013	0.00148374	0.911465	0.000968784	0.0833773	0.00157521	0.00113024
1273	2013	0.000301054	0.000331935	0.123716	0.000253899	0.875167	0.000229296
1274	2013	0.000129956	0.0872789	0.0825662	0.000109629	0.000137997	0.829777
1275	2013	0.671457	0.00373135	0.00220813	0.00285269	0.317175	0.00257602
1276	2013	0.00190736	0.326113	0.00124526	0.00160883	0.621155	0.0479697
1277	2013	0.0291642	0.897522	0.000921081	0.0377125	0.033606	0.00107461
1278	2013	0.000229455	0.000253046	0.818216	0.129024	0.000243755	0.0520337
1279	2013	0.435213	0.000752199	0.556128	0.00666313	0.000724424	0.000519779
1280	2013	0.62209	0.00172612	0.353397	0.0199318	0.00166244	0.00119268
1281	2013	0.447381	0.000910753	0.541242	0.00895972	0.000877191	0.000629323
1282	2013	0.16356	0.00257707	0.259374	0.0019722	0.00248321	0.570033
1283	2013	0.000564101	0.498776	0.0931836	0.173954	0.159611	0.0739125
1284	2013	0.00200802	0.745832	0.00131095	0.00169365	0.00213225	0.247023
1285	2013	0.141317	0.575419	0.0014379	0.00185766	0.278291	0.0016775
1286	2013	0.00359716	0.397272	0.179998	0.00303296	0.00381749	0.412282
1287	2013	0.39377	0.360316	0.0047532	0.227889	0.00772685	0.00554519
1288	2013	0.0625273	0.000164199	0.883706	0.0533306	0.00015823	0.00011342
1289	2013	0.0107082	0.633584	0.00699103	0.0090324	0.0113698	0.328314
1290	2013	0.00197408	0.00217441	0.186645	0.00166402	0.00209454	0.805448
1291	2013	0.000905297	0.996091	0.000590871	0.000763313	0.000960614	0.000689332
1292	2013	0.195865	0.325102	0.00162767	0.00210303	0.473403	0.001899
1293	2013	0.997444	0.00063733	0.000377439	0.000487592	0.000613731	0.000440317
1294	2013	0.992339	0.00191036	0.00113105	0.00146118	0.00183908	0.00131947
1295	2013	0.000615828	0.0853993	0.000402072	0.082679	0.404645	0.426259
1296	2013	0.858047	0.00180131	0.00106618	0.00137745	0.136464	0.00124383
1297	2013	0.992451	0.00188188	0.00111434	0.00143982	0.0018132	0.00130003
1298	2013	0.00208154	0.128102	0.00135927	0.00175614	0.440378	0.426323
1299	2013	0.000305206	0.371255	0.551399	0.000257404	0.000324439	0.0764587
1300	2013	0.00187632	0.77675	0.0794495	0.00158231	0.00199331	0.138349
1301	2013	0.00243741	0.989467	0.00159186	0.00205641	0.0025901	0.00185716
1302	2013	0.845585	0.00170224	0.00100831	0.0573791	0.0931492	0.00117637
1303	2013	0.865459	0.00447186	0.000208144	0.12928	0.000338547	0.00024282
1304	2013	0.599172	0.0017049	0.145688	0.0013031	0.00164129	0.250491
1305	2013	0.00359818	0.00396792	0.002348	0.394786	0.170355	0.424945
1306	2013	0.119817	0.00308724	0.00182755	0.00236127	0.00297233	0.869935
1307	2013	0.630127	0.0026874	0.00159223	0.361145	0.00259089	0.00185752
1308	2013	0.000764801	0.886718	0.0136743	0.00064543	0.0433938	0.0548032
1309	2013	0.781407	0.210829	0.00152693	0.00197268	0.00248348	0.0017814
1310	2013	0.00978657	0.0107823	0.00638878	0.00825388	0.957335	0.00745367
1311	2013	0.345815	0.00196999	0.64745	0.00150723	0.00189727	0.00136114
1312	2013	0.0443428	0.530365	0.422019	0.00103568	0.00130314	0.00093513
1313	2013	0.113146	0.00125883	0.000745292	0.207194	0.470094	0.207562
1314	2013	0.481371	0.00342387	0.0020272	0.00261898	0.0032963	0.507263
1315	2013	0.000468644	0.000517223	0.345559	0.324769	0.262024	0.0666622
1316	2012	0.902652	0.00233727	0.0252115	0.0659334	0.0022508	0.0016151
1317	2012	0.0780299	0.462135	0.365056	0.092611	0.00126202	0.00090566
1318	2012	0.00128281	0.574128	0.000837627	0.248592	0.00136268	0.173796
1319	2012	0.349357	0.14047	0.00116665	0.505749	0.00189657	0.00136099
1320	2012	0.000934724	0.0010303	0.995542	0.000788397	0.000992906	0.000711946
1321	2012	0.00029416	0.0369907	0.863341	0.000248108	0.0989022	0.000224042
1322	2012	0.0143611	0.0410264	0.601009	0.216725	0.000103716	0.126774
1323	2012	0.273559	0.0058171	0.110075	0.00443776	0.476593	0.129518
1324	2012	0.0107989	0.0550687	0.93202	0.000667738	0.000841172	0.000603032
1325	2012	0.657482	0.000527567	0.208087	0.000403602	0.133136	0.000364453
1326	2012	0.531582	0.000560719	0.000332025	0.000428949	0.466709	0.00038735
1327	2012	0.235134	0.00316566	0.664834	0.0916323	0.00304843	0.00218564
1328	2012	0.00901063	0.0099297	0.0058828	0.0076	0.960714	0.00686276
1329	2012	0.0013281	0.197879	0.000866917	0.797505	0.00141042	0.00101139
1330	2012	0.00224574	0.00247611	0.582483	0.330974	0.0801098	0.00171067
1331	2012	0.512422	0.00333375	0.476183	0.00254955	0.00320979	0.00230225
1332	2012	0.0029439	0.00324889	0.6837	0.00248311	0.305382	0.00224218
1333	2012	0.00328294	0.00361932	0.00214417	0.00276992	0.596932	0.391251
1334	2012	0.00551412	0.976179	0.00360031	0.00465184	0.00585502	0.00420005
1335	2012	0.0357778	0.271251	0.0012893	0.303124	0.387053	0.00150409
1336	2012	0.978042	0.000456336	0.00027032	0.000349215	0.0205669	0.000315358
1337	2012	0.996061	0.000982396	0.000581622	0.000751336	0.00094547	0.000678508
1338	2012	0.470663	0.515163	0.00278813	0.00360193	0.00453216	0.00325258
1339	2012	0.99184	0.00203426	0.00120467	0.00155671	0.00195882	0.00140535
1340	2012	0.664959	0.000295893	0.158879	0.000226424	0.115062	0.0605776
1341	2012	0.000280965	0.000309968	0.138854	0.000237031	0.0074926	0.852826
1342	2012	0.112191	0.24145	0.464407	0.124953	0.00166421	0.055334
1343	2012	0.991902	0.00792147	3.46312e-05	4.47399e-05	5.63276e-05	4.04026e-05
1344	2012	0.317168	0.00110342	0.000653274	0.67925	0.00106281	0.000762103
1345	2012	0.00229048	0.23596	0.00149589	0.689771	0.0687378	0.00174517
1346	2012	0.219491	0.001187	0.000702861	0.0504677	0.00114341	0.727008
1347	2012	0.484272	0.00422869	0.00250635	0.501991	0.00407799	0.00292396
1348	2012	0.00684304	0.549471	0.00446767	0.353418	0.00727184	0.0785284
1349	2012	0.000491162	0.00054145	0.126871	0.417321	0.0306009	0.424175
1350	2012	0.00348478	0.0038428	0.00227529	0.00293942	0.00369957	0.983758
1351	2012	0.002605	0.00287175	0.00170143	0.00219791	0.00276559	0.987858
1352	2012	0.00126854	0.286444	0.00082832	0.600263	0.00134713	0.109849
1353	2012	0.000392633	0.284133	0.0873889	0.0201001	0.0982505	0.509734
1354	2012	0.00168261	0.992736	0.00109765	0.00141799	0.00178496	0.00128057
1355	2012	0.994329	0.00141311	0.000837394	0.00108176	0.00136145	0.000976882
1356	2012	0.211719	0.193951	0.00120473	0.00155649	0.00195998	0.589609
1357	2012	0.232098	0.762058	0.00114885	0.00148441	0.00186996	0.00134028
1358	2012	0.0275545	0.0619493	0.000474165	0.00998521	0.0519416	0.848095
1359	2012	0.0974284	0.00384387	0.00227677	0.00294124	0.399858	0.493652
1360	2012	0.000463122	0.0542779	0.000302244	0.000390494	0.0114063	0.93316
1361	2012	0.000556106	0.105083	0.000362876	0.000468809	0.000590442	0.892938
1362	2012	0.550435	0.113752	0.327297	0.00269307	0.00339084	0.00243167
1363	2012	0.334923	0.657903	0.00141052	0.00182228	0.00229599	0.00164552
1364	2012	0.193718	0.797821	0.00166375	0.00214946	0.00270777	0.00194089
1365	2012	0.00211993	0.0815103	0.0013841	0.00178806	0.00225099	0.910947
1366	2012	0.0367372	0.00110449	0.0294074	0.15446	0.578952	0.199338
1367	2012	0.00328345	0.00361976	0.00214382	0.817525	0.170927	0.00250107
1368	2012	0.00778073	0.00858938	0.00507754	0.00656131	0.00826028	0.963731
1369	2012	0.00273051	0.363702	0.00178321	0.626803	0.00290131	0.00208028
1370	2012	0.040468	0.000150612	0.600792	0.000115179	0.344358	0.0141166
1371	2012	0.0149783	0.000577139	0.0568594	0.000440769	0.000555071	0.926589
1372	2012	0.345817	0.513548	0.137289	0.0010581	0.001332	0.000955538
1373	2012	0.00502489	0.588686	0.00328185	0.393839	0.00533923	0.00382853
1374	2012	0.530362	0.00191029	0.00113114	0.463438	0.00183922	0.00131957
1375	2012	0.170591	0.000806466	0.000477011	0.754645	0.0729239	0.000556522
1376	2012	0.00100982	0.293126	0.000659083	0.411354	0.00107298	0.292778
1377	2012	0.997875	0.000530138	0.000313667	0.000405231	0.000510201	0.000365929
1378	2012	0.460794	0.00324435	0.0019222	0.00248348	0.529313	0.00224246
1379	2012	0.951183	0.0436917	0.00100817	0.00130241	0.00163888	0.00117611
1380	2012	0.00197249	0.601811	0.337837	0.0547793	0.00209679	0.00150292
1381	2012	0.60629	0.000180432	0.000106726	0.377572	0.0157265	0.000124508
1382	2012	0.993916	0.00151597	0.000898429	0.00116072	0.0014605	0.0010481
1383	2012	0.179131	0.0846702	0.226524	0.000751366	0.508245	0.000678551
1384	2012	0.361392	0.0448628	0.0147111	0.0010032	0.577125	0.000905957
1385	2012	0.00197409	0.677792	0.00128873	0.00166491	0.315776	0.00150348
1386	2012	0.993437	0.00163722	0.000968699	0.00125164	0.00157544	0.00113009
1387	2012	0.207242	0.336061	0.0011857	0.0015322	0.452596	0.0013833
1388	2012	0.927478	0.00165672	0.000981577	0.0671401	0.00159831	0.00114515
1389	2012	0.00777435	0.966408	0.00507793	0.00655955	0.00825598	0.00592439
1390	2012	0.000950261	0.933725	0.000620434	0.0208902	0.00100927	0.0428045
1391	2012	0.0953478	0.000709882	0.711345	0.000543149	0.131632	0.060423
1392	2012	0.844489	0.000128095	7.58493e-05	9.79909e-05	0.155121	8.84874e-05
1393	2012	0.154378	0.00185754	0.00109819	0.00141892	0.839966	0.0012812
1394	2012	0.784827	0.000565538	0.000334959	0.213336	0.000545203	0.000390763
1395	2012	0.000363919	0.000401144	0.00023746	0.000306789	0.000386205	0.998305
1396	2012	0.370115	0.238007	0.00152712	0.0019729	0.386596	0.0017816
1397	2012	0.474537	0.00608067	0.504678	0.00465031	0.00585478	0.00419915
1398	2012	0.000555632	0.000612446	0.000362863	0.393261	0.508994	0.0962138
1399	2012	0.452473	0.00037687	0.493251	0.000288376	0.0533505	0.000260395
1400	2012	0.000572273	0.000631506	0.000373691	0.0827148	0.000607675	0.9151
1401	2012	0.000584239	0.085823	0.000381483	0.000492846	0.826243	0.086475
1402	2012	0.00224613	0.733234	0.0014665	0.00189469	0.102469	0.15869
1403	2012	0.0252114	0.198848	0.00114928	0.00148477	0.525339	0.247967
1404	2012	0.00580049	0.00638821	0.13394	0.00488991	0.844565	0.00441632
1405	2012	0.00141023	0.00155654	0.000920938	0.196531	0.574096	0.225486
1406	2012	0.000464965	0.0928323	0.000303497	0.683867	0.000494011	0.222038
1407	2012	0.83494	0.0847163	0.000595645	0.000769467	0.0782832	0.000694888
1408	2012	0.553318	0.438406	0.00162731	0.0021023	0.00264829	0.0018984
1409	2012	0.000196169	0.302593	0.696688	0.000165438	0.000208339	0.000149402
1410	2012	0.000406787	0.574147	0.322639	0.102065	0.000431613	0.0003097
1411	2012	0.0016365	0.395208	0.154748	0.445427	0.00173597	0.00124469
1412	2012	0.00780307	0.00858005	0.0050844	0.00656964	0.966031	0.00593173
1413	2012	0.0805178	0.604764	0.244887	0.0685077	0.000770696	0.000552988
1414	2012	0.00144628	0.206857	0.000944468	0.696161	0.0934891	0.00110192
1415	2012	0.00178745	0.205841	0.00116729	0.00150814	0.788334	0.00136182
1416	2012	0.00181556	0.72298	0.270363	0.0015311	0.00192755	0.00138268
1417	2012	0.00142876	0.103516	0.117591	0.00120484	0.00151743	0.774742
1418	2012	0.936126	0.0016796	0.000994922	0.0584184	0.00162027	0.00116084
1419	2012	0.931911	0.00470984	0.0519792	0.00360374	0.00454207	0.00325424
1420	2012	0.000145494	0.412013	0.13753	0.000122714	0.450078	0.000110804
1421	2012	0.0788552	0.911113	0.00197291	0.00254877	0.00320858	0.00230157
1422	2012	0.00126889	0.343171	0.000828354	0.472495	0.181271	0.000966404
1423	2012	0.000476642	0.000525546	0.0401451	0.138347	0.770752	0.0497529
1424	2012	0.0777393	0.000799906	0.551748	0.000612308	0.279984	0.089116
1425	2012	0.00901245	0.00993409	0.456005	0.00759914	0.510586	0.00686244
1426	2012	0.000760059	0.806274	0.190938	0.000641263	0.000807059	0.000578953
1427	2012	0.041392	0.658724	0.234799	0.0646276	0.000266173	0.000190926
1428	2012	0.000522736	0.000576802	0.117652	0.450665	0.131965	0.298618
1429	2012	0.000378467	0.227963	0.625349	0.00031902	0.000401854	0.145589
1430	2012	0.446187	0.000282947	0.484315	0.0219945	0.047025	0.000195256
1431	2012	0.0012018	0.39648	0.178289	0.236241	0.0012772	0.186511
1432	2012	0.00178659	0.970781	0.00116686	0.0230069	0.00189759	0.00136128
1433	2012	0.0403947	0.954477	0.00100823	0.00130244	0.00164141	0.00117618
1434	2012	0.00082588	0.515034	0.427321	0.0553126	0.000877462	0.000629211
1435	2012	0.00100108	0.107519	0.000653515	0.000844247	0.88922	0.000762392
1436	2012	0.0017873	0.885942	0.00116665	0.00150736	0.00189885	0.107697
1437	2012	0.000857713	0.000946017	0.771014	0.000723139	0.113775	0.112684
1438	2012	0.000647256	0.62119	0.0768652	0.0229669	0.277837	0.000493089
1439	2012	0.813549	0.000868702	0.0005134	0.183635	0.000835316	0.000598942
1440	2012	0.265625	0.187366	0.00111457	0.193013	0.0870367	0.265845
1441	2012	0.167834	0.00531292	0.00314261	0.20974	0.00511168	0.608859
1442	2012	0.00114144	0.00125783	0.000744945	0.994775	0.00121196	0.000869048
1443	2012	0.316619	0.196767	0.0297432	0.0179888	0.438611	0.000270979
1444	2012	0.896778	0.00170305	0.00100815	0.0408657	0.0376283	0.0220162
1445	2012	0.0324859	0.888671	0.000605421	0.0765467	0.000984759	0.000706299
1446	2012	0.000558457	0.0647199	0.735168	0.000471066	0.000593328	0.198489
1447	2012	0.159354	0.694775	0.112574	0.0289403	0.00253775	0.00181954
1448	2012	0.00023749	0.144526	0.387027	0.000200331	0.46168	0.0063295
1449	2012	0.000360381	0.000397266	0.00023519	0.743425	0.00038255	0.2552
1450	2012	0.00286903	0.825108	0.00187368	0.164917	0.00304719	0.00218583
1451	2012	0.000927156	0.251716	0.189441	0.0797289	0.169162	0.309025
1452	2012	0.000290443	0.306378	0.328459	0.000244888	0.364406	0.000221127
1453	2012	0.00229602	0.990094	0.00149665	0.00193358	0.00243342	0.00174602
1454	2012	0.00116445	0.921365	0.000760416	0.0745849	0.00123771	0.00088709
1455	2012	0.000870093	0.867403	0.129405	0.000734208	0.000924088	0.000662942
1456	2012	0.527535	0.00191191	0.46593	0.00146169	0.00184165	0.00131988
1457	2012	0.0780456	0.496058	0.000898562	0.0312948	0.00146228	0.392241
1458	2012	0.291496	0.0895841	0.000543433	0.000702099	0.617041	0.000633973
1459	2012	0.000905031	0.799202	0.000590968	0.197651	0.000961722	0.000689444
1460	2012	0.0245818	0.139313	0.239397	0.057708	0.280669	0.258332
1461	2012	0.000864189	0.711318	0.163274	0.0711811	0.0527045	0.000658082
1462	2012	0.00551293	0.00607747	0.00360021	0.599888	0.00585628	0.379065
1463	2011	0.00108676	0.80784	0.000709622	0.188381	0.00115411	0.000827844
1464	2011	0.787169	0.0671147	0.106503	0.000916584	0.0374694	0.000827729
1465	2011	0.00551365	0.645101	0.00360132	0.00465295	0.33693	0.00420152
1466	2011	0.918002	0.00109371	0.0456452	0.0334495	0.00105393	0.000755802
1467	2011	0.00100044	0.602162	0.000653315	0.394359	0.00106276	0.000762165
1468	2011	0.00134371	0.00148356	0.000877246	0.0011335	0.961217	0.0339451
1469	2011	0.00193949	0.00213825	0.00126621	0.457144	0.536034	0.00147723
1470	2011	0.0289246	0.543701	0.000847137	0.0581093	0.304492	0.063925
1471	2011	0.00187785	0.950153	0.00122444	0.0433258	0.00199093	0.00142842
1472	2011	0.414123	0.40995	0.00100872	0.0285509	0.00164038	0.144727
1473	2011	0.000392675	0.283573	0.714987	0.000331113	0.000417172	0.000299007
1474	2011	0.229179	0.00108409	0.000642016	0.000829447	0.00104454	0.767221
1475	2011	0.0365698	0.000341008	0.0292237	0.000260909	0.0677075	0.865897
1476	2011	0.0231283	0.00040119	0.000237485	0.000306836	0.0515321	0.924394
1477	2011	0.315751	0.261842	0.00182751	0.00236082	0.235153	0.183065
1478	2011	0.00161012	0.00177479	0.00105115	0.00135804	0.99298	0.0012263
1479	2011	0.136957	0.000600712	0.233317	0.00045971	0.628251	0.000415137
1480	2011	0.0212639	0.0215384	0.000258986	0.000334571	0.000421343	0.956183
1481	2011	0.0026677	0.703021	0.136639	0.0718772	0.00283428	0.0829606
1482	2011	0.000584119	0.000643795	0.000381374	0.793884	0.204062	0.00044492
1483	2011	0.00525896	0.676377	0.00343388	0.305334	0.00559055	0.004006
1484	2011	0.0014642	0.332363	0.662267	0.0012353	0.00155477	0.00111556
1485	2011	0.00294412	0.157291	0.831913	0.00248339	0.00312537	0.00224263
1486	2011	0.913872	0.00151671	0.0809392	0.00116087	0.00146256	0.00104827
1487	2011	0.995536	0.00111269	0.00065902	0.000851375	0.00107216	0.000768841
1488	2011	0.00461969	0.293944	0.00301479	0.00389487	0.00490442	0.689622
1489	2011	0.000771105	0.996672	0.000502871	0.000649671	0.000817783	0.000586649
1490	2011	0.715992	0.00287165	0.0017016	0.274683	0.00276717	0.00198508
1491	2011	0.00083243	0.935481	0.061467	0.000701881	0.000883755	0.000633857
1492	2011	0.00294497	0.987268	0.00192357	0.00248539	0.00313428	0.00224417
1493	2011	0.0046185	0.00509513	0.00301508	0.00389555	0.00490487	0.978471
1494	2011	0.00319236	0.245351	0.0881679	0.224611	0.00339097	0.435287
1495	2011	0.00319074	0.00351884	0.00208374	0.0796328	0.0033877	0.908186
1496	2011	0.00224616	0.00247935	0.00146658	0.989711	0.00238567	0.001711
1497	2011	0.00200788	0.901358	0.00131081	0.0916625	0.00213115	0.00152915
1498	2011	0.548949	0.00263157	0.371028	0.073039	0.00253395	0.00181845
1499	2011	0.994126	0.00146506	0.000866895	0.00112	0.00141093	0.00101132
1500	2011	0.000650988	0.476331	0.000425162	0.463384	0.0587122	0.000496007
1501	2011	0.000486642	0.0800994	0.000317737	0.0302108	0.000517172	0.888368
1502	2011	0.0540312	0.617626	0.000312358	0.000403518	0.327263	0.000364395
1503	2011	0.0641777	0.547263	0.000468049	0.000604632	0.296849	0.0906378
1504	2011	0.996663	0.000831558	0.000492766	0.000636552	0.000801476	0.000574851
1505	2011	0.000616072	0.000679701	0.927187	0.000519532	0.000654451	0.0703429
1506	2011	0.9959	0.001022	0.000605243	0.000781885	0.000984488	0.000706091
1507	2011	0.993915	0.00151612	0.000898331	0.0011606	0.00146207	0.001048
1508	2011	0.000891017	0.665323	0.000581723	0.146145	0.00094628	0.186113
1509	2011	0.0606733	0.922644	0.00328121	0.0042387	0.00533535	0.00382778
1510	2011	0.114632	0.028249	0.0724967	0.71616	0.0533348	0.0151275
1511	2011	0.875895	0.0650173	0.000932289	0.0012045	0.00151766	0.0554338
1512	2011	0.972347	0.00149852	0.000887681	0.00114686	0.0230847	0.00103561
1513	2011	0.00525788	0.634567	0.00343333	0.292917	0.00558087	0.0582438
1514	2011	0.995195	0.00119775	0.000709432	0.000916502	0.00115406	0.000827633
1515	2011	0.668563	0.202225	0.000408833	0.0185431	0.109782	0.000476956
1516	2011	0.00102766	0.00113341	0.995097	0.000866832	0.00109224	0.000782792
1517	2011	0.268378	0.719293	0.00242489	0.00313281	0.00394289	0.00282892
1518	2011	0.000935243	0.176196	0.227233	0.000788533	0.594135	0.00071207
1519	2011	0.00383812	0.259564	0.00250579	0.727096	0.00407357	0.00292332
1520	2011	0.000242747	0.0308955	0.000158425	0.000204686	0.000257841	0.968241
1521	2011	0.0326907	0.719824	0.000703102	0.145124	0.100838	0.000820284
1522	2011	0.0394986	0.0692553	0.000516912	0.000667883	0.000841254	0.88922
1523	2011	0.131843	0.220062	0.000671069	0.368534	0.278107	0.000782869
1524	2011	0.0865031	0.275241	0.000477017	0.263498	0.373725	0.000556491
1525	2011	0.725177	0.266551	0.00162693	0.00210199	0.00264549	0.00189796
1526	2011	0.00684676	0.548001	0.00446971	0.348086	0.00726892	0.085327
1527	2011	0.00728929	0.00803599	0.00475756	0.896329	0.0780376	0.00555024
1528	2011	0.00200864	0.00221696	0.00131128	0.928181	0.0647522	0.00152974
1529	2011	0.192954	0.067667	0.00378389	0.494988	0.236193	0.00441428
1530	2011	0.470504	0.00161599	0.000956549	0.0012358	0.430983	0.0947048
1531	2011	0.157775	0.00608183	0.0035999	0.00465039	0.823693	0.00419962
1532	2011	0.00033873	0.000373672	0.000221187	0.678839	0.000359999	0.319867
1533	2011	0.00112992	0.995119	0.000737757	0.000953118	0.00119978	0.000860675
1534	2011	0.000497366	0.273994	0.000324714	0.346913	0.00052839	0.377743
1535	2011	0.000690866	0.147609	0.000450907	0.832387	0.0183361	0.000526082
1536	2011	0.995998	0.000997745	0.000590825	0.000763238	0.000960794	0.000689243
1537	2011	0.128442	0.00203415	0.00120475	0.00155642	0.170144	0.696619
1538	2011	0.000572531	0.197686	0.197274	0.000482972	0.0224011	0.581583
1539	2011	0.0240065	0.735261	0.000631283	0.00081561	0.190889	0.0483965
1540	2011	0.00302218	0.51706	0.00197301	0.00254903	0.00321147	0.472184
1541	2011	0.992671	0.00182857	0.00108172	0.00139753	0.0017594	0.00126196
1542	2011	0.0822363	0.478678	0.104625	0.000616298	0.2721	0.0617437
1543	2011	0.00778847	0.00858996	0.00508128	0.205592	0.00826748	0.764681
1544	2011	0.00178748	0.00197224	0.00116684	0.846581	0.147131	0.00136134
1545	2011	0.0367406	0.000775747	0.000459327	0.0657891	0.000747364	0.895488
1546	2011	0.00280057	0.493148	0.00182733	0.231424	0.00297234	0.267827
1547	2011	0.00286925	0.00316821	0.00187374	0.571665	0.00304689	0.417376
1548	2011	0.00152339	0.892461	0.000994841	0.00128512	0.00161814	0.102117
1549	2011	0.00137647	0.00151766	0.00089858	0.042491	0.199296	0.754421
1550	2011	0.784871	0.00170384	0.00100823	0.209601	0.00163969	0.00117623
1551	2011	0.00146506	0.386622	0.257836	0.00123562	0.351726	0.00111582
1552	2011	0.0697274	0.781238	0.000219203	0.0411463	0.107413	0.00025572
1553	2011	0.641691	0.041453	0.151935	0.000745694	0.0653767	0.0987989
1554	2011	0.12698	0.141244	0.083912	0.00103524	0.645894	0.000934823
1555	2011	0.0214646	0.649983	0.044186	0.000327674	0.283743	0.0002959
1556	2011	0.361475	0.380982	0.000194504	0.000251278	0.25687	0.000226908
1557	2011	0.997455	0.000635255	0.000375587	0.00048519	0.000611033	0.000438156
1558	2011	0.155086	0.567813	0.078428	0.000241184	0.198214	0.000217777
1559	2011	0.989436	0.00263427	0.00155909	0.00201456	0.00253758	0.00181881
1560	2011	0.660581	0.00274803	0.00162751	0.0866268	0.246518	0.00189871
1561	2011	0.00610705	0.00673054	0.00398801	0.0963447	0.882177	0.00465258
1562	2011	0.0161802	0.0319165	0.949682	0.000702101	0.000884527	0.000634078
1563	2011	0.000406815	0.649259	0.0117078	0.044706	0.221234	0.0726872
1564	2011	0.000603083	0.1421	0.0267515	0.694876	0.13521	0.000459211
1565	2011	0.000966943	0.152373	0.672733	0.172163	0.00102725	0.000736528
1566	2011	0.00294485	0.00324803	0.00192226	0.294884	0.199828	0.497172
1567	2011	0.508295	0.476973	0.00289733	0.00374302	0.00471213	0.00338
1568	2011	0.000302681	0.000334148	0.0153826	0.000255404	0.00713837	0.976587
1569	2011	0.040169	0.859551	0.001245	0.00160833	0.0959748	0.00145239
1570	2011	0.00113021	0.00124745	0.936393	0.000953174	0.00120041	0.0590757
1571	2011	0.000593152	0.000654092	0.997171	0.000500317	0.000629724	0.00045181
1572	2011	0.0476463	0.000966919	0.000572746	0.000739902	0.949406	0.000668192
1573	2011	0.00215958	0.990669	0.00141044	0.00182204	0.00229332	0.0016454
1574	2011	0.573969	0.00287456	0.00170197	0.113939	0.30553	0.00198556
1575	2011	0.00211986	0.422791	0.507637	0.00178834	0.00225111	0.0634129
1576	2011	0.0873467	0.000278264	0.000164751	0.15102	0.430661	0.330528
1577	2011	0.000493146	0.0366519	0.000321965	0.543479	0.110749	0.308305
1578	2011	0.029681	0.801276	0.000981648	0.16532	0.00159637	0.0011452
1579	2011	0.674442	0.0878643	0.000477062	0.235884	0.00077568	0.000556554
1580	2011	0.150045	0.706033	0.140378	0.00112072	0.00141158	0.00101204
1581	2011	0.947198	0.00151859	0.000898774	0.0478735	0.00146239	0.00104855
1582	2011	0.573356	0.00206718	0.00122456	0.00158192	0.00199331	0.419777
1583	2011	0.260438	0.000609802	0.323493	0.000466524	0.414571	0.000421247
1584	2011	0.000781012	0.466639	0.363725	0.0508869	0.000829685	0.117139
1585	2011	0.00131306	0.72183	0.192459	0.0820039	0.0013938	0.000999807
1586	2011	0.0543222	0.00104026	0.0578389	0.269932	0.507255	0.109612
1587	2011	0.00168243	0.176612	0.00109805	0.75247	0.00178625	0.0663515
1588	2011	0.153057	0.42665	0.00049954	0.238119	0.181091	0.000582775
1589	2011	0.405709	0.00042852	0.592826	0.000327722	0.000412779	0.000295954
1590	2011	0.0207695	0.0259939	0.000222512	0.7669	0.000361953	0.185752
1591	2011	0.000605982	0.265699	0.000395722	0.294395	0.000643955	0.43826
1592	2011	0.00156512	0.354827	0.00102213	0.575664	0.00166236	0.0652591
1593	2011	0.000612922	0.000675527	0.00039994	0.122858	0.000650538	0.874803
1594	2011	0.000616135	0.0717811	0.000402119	0.000519524	0.000654299	0.926027
1595	2011	0.000426557	0.131579	0.000278451	0.000359774	0.000453018	0.866903
1596	2011	0.00125485	0.386768	0.000819205	0.217964	0.217651	0.175543
1597	2011	0.00979064	0.0107937	0.111512	0.00825537	0.48598	0.373668
1598	2011	0.000674277	0.000743339	0.000440258	0.840885	0.0159476	0.141309
1599	2011	0.00121582	0.994751	0.000792808	0.0010243	0.001291	0.000924923
1600	2011	0.000755519	0.620266	0.000493016	0.128733	0.249177	0.00057519
1601	2011	0.462562	0.168921	0.219755	0.0021985	0.00276834	0.143796
1602	2011	0.0035992	0.00397237	0.00234964	0.411139	0.432161	0.146779
1603	2011	0.00266738	0.00294005	0.00174137	0.113831	0.00283156	0.875989
1604	2011	0.00260633	0.00287574	0.251554	0.155944	0.585035	0.00198551
1605	2011	0.000935642	0.00103175	0.288101	0.000788888	0.70843	0.000712396
1606	2011	0.00105666	0.71876	0.000689805	0.110469	0.00112257	0.167903
1607	2011	0.00685406	0.00760897	0.00447256	0.318024	0.657821	0.00521852
1608	2011	0.00178711	0.44852	0.210286	0.336146	0.00189933	0.00136133
1609	2010	0.22302	0.00111264	0.000659237	0.0162456	0.758193	0.000769067
1610	2010	0.566221	0.00163812	0.00096888	0.0012517	0.42879	0.00113028
1611	2010	0.00266692	0.230139	0.00174171	0.581054	0.00283514	0.181563
1612	2010	0.0279472	0.476311	0.356933	0.000952957	0.136996	0.000860605
1613	2010	0.0733016	0.834121	0.00124479	0.0878558	0.0020249	0.00145215
1614	2010	0.00204374	0.00225571	0.0342343	0.00172441	0.690528	0.269214
1615	2010	0.0898351	0.113501	0.00053955	0.469839	0.240783	0.0855025
1616	2010	0.00411813	0.568865	0.00268857	0.416813	0.00437792	0.00313664
1617	2010	0.175236	0.00608154	0.0795975	0.00465275	0.553134	0.181298
1618	2010	0.510442	0.0013119	0.0194104	0.0010028	0.466927	0.000905592
1619	2010	0.560252	0.156218	0.049602	0.0849771	0.148438	0.000513606
1620	2010	0.00260661	0.00287491	0.00170187	0.988064	0.00276718	0.00198537
1621	2010	0.438777	0.00530653	0.00314284	0.00405986	0.00511479	0.543599
1622	2010	0.277657	0.000790417	0.000467964	0.000604591	0.000761568	0.719718
1623	2010	0.00181559	0.0737848	0.053503	0.721023	0.14849	0.00138323
1624	2010	0.219267	0.00151633	0.000898327	0.775809	0.00146099	0.00104797
1625	2010	0.00121512	0.00134073	0.0489738	0.00102495	0.94652	0.000925575
1626	2010	0.0019731	0.0021743	0.00128826	0.990966	0.00209549	0.00150287
1627	2010	0.83156	0.00136913	0.00081024	0.163997	0.00131833	0.000945243
1628	2010	0.00129828	0.376247	0.000847391	0.228893	0.174383	0.218331
1629	2010	0.0724099	0.773477	0.000676999	0.151546	0.00110123	0.000789792
1630	2010	0.121995	0.0288007	0.000600352	0.846927	0.000976263	0.000700367
1631	2010	0.221999	0.00857305	0.0050798	0.00656197	0.75186	0.00592636
1632	2010	0.0011185	0.00123274	0.0867971	0.0009436	0.82469	0.0852181
1633	2010	0.992563	0.0018532	0.00109781	0.00141849	0.00178661	0.00128077
1634	2010	0.993604	0.00159373	0.000944156	0.00121999	0.00153641	0.0011015
1635	2010	0.840321	0.0475441	0.0626944	0.00114727	0.00144543	0.046848
1636	2010	0.00302437	0.00333423	0.00197291	0.986158	0.00320914	0.00230156
1637	2010	0.001759	0.00194246	0.00114873	0.301714	0.00186992	0.691566
1638	2010	0.073302	0.834121	0.00124479	0.0878557	0.0020249	0.00145215
1639	2010	0.000362551	0.219183	0.443254	0.000305859	0.336618	0.000276156
1640	2010	0.000265414	0.0931068	0.000173233	0.0902668	0.296209	0.519978
1641	2010	0.282919	0.0107882	0.00639209	0.0082572	0.684186	0.00745735
1642	2010	0.00132746	0.994265	0.000866876	0.00111986	0.00140981	0.00101128
1643	2010	0.000408077	0.513637	0.284141	0.0678372	0.000433565	0.133544
1644	2010	0.000561082	0.405415	0.000366404	0.000473392	0.592756	0.000427441
1645	2010	0.863983	0.00146304	0.000866802	0.131267	0.00140901	0.0010112
1646	2010	0.0030252	0.00333424	0.00197291	0.986157	0.00320914	0.00230156
1647	2010	0.0308546	0.82132	0.000819102	0.028735	0.00133211	0.116939
1648	2010	0.000359086	0.363415	0.498573	0.0250741	0.112306	0.000273495
1649	2010	0.000643873	0.997219	0.000420315	0.000542978	0.000683683	0.000490348
1650	2010	0.000561189	0.110686	0.0388254	0.000473305	0.662702	0.186752
1651	2010	0.00141081	0.788274	0.000920991	0.00118999	0.20713	0.00107446
1652	2010	0.00109712	0.0012095	0.00071633	0.0261477	0.00116445	0.969665
1653	2010	0.00187547	0.306804	0.00122456	0.375672	0.312995	0.00142866
1654	2010	0.179161	0.00301768	0.0649382	0.428699	0.322102	0.00208176
1655	2010	0.306867	0.00087327	0.000516828	0.646008	0.0451325	0.000602959
1656	2010	0.137175	0.204962	0.0662985	0.00153187	0.332346	0.257686
1657	2010	0.00249702	0.728939	0.0016271	0.262391	0.00264697	0.00189817
1658	2010	0.000532356	0.000587629	0.000347485	0.0730571	0.000565405	0.92491
1659	2010	0.24975	0.0300138	0.000299817	0.510616	0.208971	0.000349772
1660	2010	0.00397326	0.00439234	0.103175	0.77559	0.00422059	0.108648
1661	2010	0.00338137	0.612565	0.00220784	0.375681	0.00358865	0.00257564
1662	2010	0.000877616	0.0498542	0.000572787	0.000740019	0.146056	0.801899
1663	2010	0.0902261	0.0615281	0.000969179	0.84457	0.00157601	0.00113065
1664	2010	0.00173421	0.00191037	0.00113136	0.113718	0.753461	0.128045
1665	2010	0.000278363	0.000307159	0.00018167	0.0618529	0.000295611	0.937084
1666	2010	0.0441566	0.512765	0.00047099	0.21289	0.000766376	0.228951
1667	2010	0.00427247	0.981537	0.00279002	0.00360454	0.00454044	0.00325521
1668	2010	0.507916	0.000251505	0.384899	0.106517	0.000242347	0.000173696
1669	2010	0.00160988	0.576052	0.00105113	0.395929	0.00170979	0.0236483
1670	2010	0.000344998	0.000380669	0.00022521	0.00029095	0.027639	0.971119
1671	2010	0.708897	0.0452402	0.13801	0.0294945	0.0780912	0.000267641
1672	2010	0.994128	0.00146424	0.000866851	0.00111984	0.00140952	0.00101127
1673	2010	0.0702469	0.525889	0.000334997	0.328011	0.000545023	0.0749731
1674	2010	0.00170664	0.974088	0.0196531	0.0014395	0.00181308	0.00129988
1675	2010	0.996031	0.000989229	0.000586173	0.000757318	0.000952933	0.000683823
1676	2010	0.0465256	0.0800061	0.00108246	0.101029	0.770094	0.00126287
1677	2010	0.00150373	0.521096	0.0471795	0.127996	0.261287	0.0409376
1678	2010	0.000759966	0.690705	0.0509865	0.215413	0.0415572	0.000578873
1679	2010	0.164932	0.00263548	0.00155908	0.826518	0.00253616	0.00181881
1680	2010	0.000268442	0.000296039	0.965783	0.000226423	0.03013	0.00329647
1681	2010	0.000983625	0.199654	0.000641939	0.0395984	0.758373	0.000748886
1682	2010	0.00426909	0.981552	0.00278803	0.00360168	0.00453704	0.00325249
1683	2010	0.000309352	0.282885	0.000201945	0.64642	0.0148502	0.0553334
1684	2010	0.625424	0.0032458	0.174191	0.0769489	0.00312825	0.117062
1685	2010	0.000640159	0.592835	0.320688	0.018316	0.000679651	0.0668413
1686	2010	0.00146484	0.231582	0.000956519	0.532837	0.0743658	0.158794
1687	2010	0.411157	0.158647	0.000264515	0.429193	0.000430219	0.000308591
1688	2010	0.0272594	0.802984	0.0736066	0.00118957	0.00149856	0.0934617
1689	2010	0.0550825	0.873975	0.00192254	0.00248351	0.0031258	0.0634106
1690	2010	0.00294359	0.00325073	0.0019222	0.379308	0.00312554	0.60945
1691	2010	0.00229084	0.489406	0.00149572	0.00193224	0.356825	0.14805
1692	2010	0.172504	0.0031648	0.00187328	0.817221	0.0030517	0.00218532
1693	2010	0.00208203	0.0288207	0.00135942	0.81287	0.153282	0.00158597
1694	2010	0.944174	0.00113351	0.000671131	0.0521472	0.00109114	0.000782984
1695	2010	0.998349	0.000411353	0.000243664	0.000314885	0.000396377	0.000284255
1696	2010	0.000776061	0.617121	0.000506439	0.370248	0.000824034	0.0105245
1697	2010	0.00229544	0.119543	0.00149636	0.573214	0.301705	0.00174564
1698	2010	0.000529742	0.889406	0.108651	0.000446947	0.000562727	0.000403519
1699	2010	0.552044	0.00188325	0.00111418	0.441846	0.00181225	0.00129977
1700	2010	0.927401	0.000821177	0.000486362	0.000628346	0.059152	0.0115114
1701	2010	0.000814067	0.467321	0.038301	0.000686911	0.492257	0.000620258
1702	2010	0.00319513	0.840997	0.085594	0.002694	0.0033939	0.0641265
1703	2010	0.0695836	0.000833497	0.000492906	0.116848	0.000801732	0.81144
1704	2010	0.0497066	0.0489756	0.079621	0.000801903	0.359074	0.461821
1705	2010	0.00168179	0.637342	0.00109778	0.00141816	0.253764	0.104697
1706	2010	0.0897648	0.60771	0.144551	0.130654	0.000478008	0.0268423
1707	2010	0.996726	0.000816547	0.000483215	0.000624246	0.000786524	0.000563738
1708	2010	0.812839	0.00372673	0.00220889	0.00285342	0.108621	0.0697505
1709	2010	0.00187573	0.625664	0.00122468	0.367814	0.00199273	0.00142876
1710	2010	0.00102756	0.00113274	0.000671059	0.791188	0.144724	0.0612558
1711	2010	0.0149493	0.517622	0.00116665	0.414216	0.00189777	0.050149
1712	2010	0.000490977	0.00054169	0.000320526	0.0374388	0.000521525	0.960686
1713	2010	0.000461359	0.000508511	0.00030099	0.000388858	0.000489802	0.99785
1714	2010	0.182694	0.267517	0.000956534	0.407579	0.140138	0.00111594
1715	2010	0.271882	0.000911415	0.000539414	0.000696917	0.153435	0.572536
1716	2010	0.00348671	0.497968	0.00227685	0.489903	0.00370972	0.00265611
1717	2010	0.000466612	0.0768299	0.000304697	0.921548	0.000495527	0.000355468
1718	2010	0.309808	0.24623	0.00108164	0.0538348	0.387784	0.0012619
1719	2010	0.134108	0.00119795	0.000709448	0.862003	0.00115363	0.000827631
1720	2010	0.117434	0.879609	0.000581603	0.000751431	0.000945938	0.000678493
1721	2010	0.940156	0.0551632	0.000920568	0.00118922	0.00149658	0.00107392
1722	2010	0.0966703	0.00101436	0.0525507	0.000776008	0.848288	0.000700723
1723	2010	0.00371416	0.404643	0.00242486	0.582447	0.00394267	0.0028289
1724	2010	0.0317539	0.214956	0.351766	0.0448834	0.143033	0.213608
1725	2010	0.241366	0.449136	0.00109824	0.0422706	0.264848	0.00128127
1726	2010	0.000694958	0.000766399	0.000453708	0.000586146	0.99697	0.000529296
1727	2010	0.924383	0.00143075	0.000847111	0.0709723	0.00137821	0.000988262
1728	2010	0.122544	0.0547084	0.144116	0.000925577	0.0146262	0.663079
1729	2010	0.918808	0.0332687	0.000302256	0.0309482	0.0163204	0.00035262
1730	2010	0.0031039	0.628814	0.00202691	0.264821	0.00329895	0.0979345
1731	2010	0.374378	0.451315	0.000792936	0.151367	0.00128938	0.0208576
1732	2010	0.00148322	0.00163483	0.000968701	0.844201	0.0713059	0.0804063
1733	2010	0.00111958	0.0734643	0.737742	0.185633	0.00118904	0.000852326
1734	2010	0.00197481	0.461517	0.00128915	0.00166577	0.532049	0.00150404
1735	2010	0.987613	0.00309133	0.00182764	0.00236107	0.00297456	0.00213242
1736	2010	0.00273261	0.414605	0.00178366	0.00230438	0.576493	0.00208089
1737	2010	0.991116	0.00221686	0.00131113	0.001694	0.00213244	0.00152959
1738	2010	0.00166059	0.60725	0.322378	0.0656852	0.00176449	0.00126217
1739	2010	0.726517	0.00269015	0.00159297	0.00205803	0.0025936	0.264548
1740	2010	0.000596678	0.249746	0.0925957	0.296982	0.105057	0.255023
1741	2010	0.0182878	0.000397479	0.093535	0.000303869	0.887202	0.000274386
1742	2010	0.000339642	0.000374802	0.000221827	0.000286581	0.000360826	0.998416
1743	2010	0.23844	0.726263	0.000689884	0.000891265	0.0329118	0.000804816
1744	2010	0.224774	0.00182711	0.00108188	0.520265	0.250791	0.00126209
1745	2010	0.830172	0.000761276	0.0614358	0.000582616	0.000734145	0.106314
1746	2010	0.00238925	0.174915	0.00155939	0.0862684	0.480448	0.25442
1747	2010	0.00273108	0.988202	0.00178339	0.00230381	0.00289917	0.00208052
1748	2010	0.00120141	0.0802556	0.00078461	0.0526159	0.771588	0.0935542
1749	2010	0.100998	0.000253443	0.00015009	0.120661	0.481093	0.296845
1750	2010	0.00165728	0.43862	0.00108179	0.555618	0.00176134	0.00126206
1751	2010	0.00244035	0.773288	0.217764	0.00205784	0.0025919	0.0018579
1752	2010	0.277765	0.00029099	0.326551	0.000222734	0.336844	0.0583259
1753	2010	0.00348669	0.00384124	0.0548627	0.00293988	0.76689	0.16798
1754	2010	0.000609472	0.0791724	0.00039781	0.879431	0.0399248	0.000464106
1755	2010	0.761057	0.0107892	0.00638963	0.00825512	0.206055	0.00745404
1756	2010	0.252517	0.00238283	0.00141094	0.00182305	0.424335	0.317531
1757	2010	0.367123	0.0594889	0.194497	0.284851	0.000939568	0.0931
1758	2010	0.062504	0.00257826	0.328432	0.00197257	0.292899	0.311615
1759	2010	0.756923	0.0058189	0.00343473	0.00443705	0.225379	0.00400693
1760	2010	0.00144637	0.00159606	0.000944319	0.703913	0.0669445	0.225156
1761	2010	0.000450271	0.0574503	0.000293871	0.628417	0.000478131	0.312911
1762	2010	0.402256	0.00275049	0.00162734	0.00210227	0.170668	0.420596
1763	2010	0.995148	0.00120987	0.0007163	0.00092531	0.00116477	0.000835609
1764	2010	0.000770427	0.000849158	0.0324076	0.926259	0.000818505	0.0388949
1765	2010	0.00101892	0.00112379	0.000665089	0.000859254	0.773546	0.222787
1766	2010	0.000792222	0.000873502	0.000516994	0.34785	0.216424	0.433543
1767	2010	0.000532442	0.696274	0.169318	0.000448961	0.00056537	0.132862
1768	2010	0.127677	0.0709663	0.0501099	0.741392	0.000431899	0.009423
1769	2010	0.00150343	0.497253	0.000981697	0.497518	0.00159787	0.00114532
1770	2010	0.00397375	0.00438144	0.981051	0.00335077	0.00421743	0.00302594
1771	2010	0.544181	0.0752413	0.0767898	0.234904	0.000684308	0.0681991
1772	2010	0.00383887	0.476841	0.00250722	0.509804	0.00408335	0.00292498
1773	2010	0.00165669	0.912354	0.0199234	0.00139756	0.0634058	0.00126208
1774	2010	0.00204323	0.211292	0.00133444	0.781604	0.00216953	0.00155687
1775	2010	0.280979	0.710365	0.00170213	0.00219924	0.0027685	0.00198569
1776	2010	0.000120351	0.000132809	7.85958e-05	0.751774	0.219241	0.0286535
1777	2010	0.119123	0.000431628	0.19802	0.139505	0.402689	0.140232
1778	2010	0.000336808	0.192385	0.80638	0.000284033	0.000357868	0.000256497
1779	2010	0.432256	0.00802806	0.0047526	0.541687	0.00773194	0.00554432
1780	2010	0.00197325	0.104974	0.00128826	0.172547	0.560104	0.159113
1781	2010	0.453903	0.395952	0.14286	0.00230365	0.00290047	0.00208041
1782	2010	0.119889	0.00143205	0.216691	0.333216	0.0842851	0.244487
1783	2010	0.106521	0.00157501	0.000932334	0.0012046	0.00151697	0.88825
1784	2010	0.00328594	0.00362362	0.00214494	0.816895	0.171548	0.00250241
1785	2010	0.501858	0.306295	0.00141073	0.186496	0.0022945	0.00164574
1786	2010	0.989193	0.00269974	0.00159362	0.00205907	0.00259565	0.00185908
1787	2010	0.985881	0.00352214	0.00208401	0.00269229	0.00338961	0.00243122
1788	2010	0.744961	0.00287223	0.00170161	0.245712	0.00276855	0.00198507
1789	2010	0.470998	0.00342407	0.229211	0.290701	0.00330072	0.0023653
1790	2010	0.774509	0.00263054	0.00155878	0.216948	0.00253537	0.00181847
1791	2010	0.566389	0.219407	0.00155871	0.208291	0.00253602	0.00181839
1792	2010	0.824174	0.166302	0.00187327	0.00242002	0.00304575	0.00218533
1793	2010	0.495645	0.00396251	0.00234788	0.491487	0.00381901	0.00273901
1794	2010	0.338908	0.00372802	0.217907	0.00285308	0.434027	0.00257653
1795	2010	0.985467	0.00362121	0.00214388	0.00276976	0.0034967	0.00250103
1796	2010	0.380256	0.00553981	0.00328163	0.601758	0.00533698	0.00382832
1797	2010	0.61033	0.118939	0.0989413	0.0658424	0.104362	0.00158534
1798	2010	0.990445	0.00238124	0.00141048	0.00182227	0.00229584	0.00164544
1799	2010	0.00129845	0.632058	0.000847465	0.233311	0.0851731	0.0473119
1800	2010	0.0037149	0.0874753	0.00242489	0.591596	0.0851501	0.229638
1801	2010	0.00481359	0.707852	0.00314326	0.275412	0.0051116	0.00366715
1802	2010	0.995326	0.00116652	0.000689758	0.000891059	0.00112169	0.000804665
1803	2010	0.575749	0.319977	0.00106621	0.00137736	0.0685772	0.0332537
1804	2010	0.984696	0.00108518	0.000642009	0.000829644	0.011998	0.000748959
1805	2010	0.000472753	0.000521519	0.000308632	0.696526	0.00832828	0.293843
1806	2010	0.244639	0.262941	0.00242522	0.261335	0.22583	0.00282933
1807	2010	0.000593048	0.000654138	0.000387324	0.965114	0.000630492	0.0326206
1808	2010	0.0173282	0.114051	0.00038539	0.867159	0.000626675	0.000449604
1809	2010	0.218842	0.774489	0.0013114	0.00169448	0.00213362	0.00152984
1810	2010	0.00216385	0.491986	0.00141137	0.167361	0.335431	0.00164652
1811	2010	0.000958739	0.620174	0.000625839	0.000808601	0.328506	0.0489265
1812	2010	0.162237	0.000911342	0.000539662	0.815452	0.0202304	0.000629595
1813	2010	0.00168024	0.001853	0.00109752	0.992302	0.00178685	0.00128038
1814	2009	0.000308374	0.0130501	0.000201367	0.0815153	0.000327499	0.904597
1815	2009	0.00266883	0.0029429	0.873647	0.0022498	0.0028334	0.115658
1816	2009	0.00111905	0.338081	0.657816	0.000943655	0.00118768	0.000852242
1817	2009	0.998128	0.000466896	0.000276299	0.000356942	0.000449421	0.000322329
1818	2009	0.0436904	0.000761524	0.675322	0.000582706	0.133699	0.145944
1819	2009	0.00233897	0.207077	0.00152706	0.567374	0.00248491	0.219198
1820	2009	0.000436348	0.244725	0.0618696	0.244929	0.306068	0.141971
1821	2009	0.00359542	0.224447	0.0904469	0.353235	0.325537	0.00273893
1822	2009	0.211652	0.781795	0.00128864	0.00166508	0.00209659	0.0015033
1823	2009	0.00197342	0.143478	0.0707421	0.707511	0.00209738	0.0741985
1824	2009	0.00461945	0.298744	0.684323	0.00389485	0.00490166	0.00351741
1825	2009	0.00137664	0.83835	0.156602	0.00116094	0.00146258	0.00104832
1826	2009	0.99079	0.00229557	0.0013596	0.00175689	0.00221178	0.00158612
1827	2009	0.218825	0.774506	0.0013114	0.00169448	0.00213362	0.00152984
1828	2009	0.926251	0.00113369	0.0698747	0.000866704	0.0010911	0.000782672
1829	2009	0.00372129	0.111812	0.00242505	0.875268	0.00394446	0.00282906
1830	2009	0.00208286	0.106588	0.00135928	0.538163	0.281195	0.070612
1831	2009	0.0991751	0.00333317	0.00197364	0.00254996	0.167763	0.725205
1832	2009	0.00165624	0.88372	0.00108161	0.110521	0.00175915	0.00126178
1833	2009	0.001565	0.879708	0.00102203	0.114851	0.00166219	0.00119227
1834	2009	0.0020076	0.309667	0.00131098	0.683352	0.0021331	0.00152945
1835	2009	0.00156598	0.631151	0.00102262	0.338573	0.00166361	0.0260238
1836	2009	0.226422	0.766789	0.00133497	0.00172494	0.00217199	0.00155734
1837	2009	0.989867	0.00252768	0.00149581	0.00193233	0.00243198	0.00174497
1838	2009	0.74958	0.00213943	0.243108	0.00163582	0.00205932	0.00147716
1839	2009	0.000246926	0.0276475	0.936282	0.000208186	0.0354273	0.000188011
1840	2009	0.703371	0.00200267	0.289785	0.00153104	0.00192777	0.00138266
1841	2009	0.0671358	0.00121007	0.0421846	0.24314	0.173717	0.472612
1842	2009	0.0027995	0.408769	0.580968	0.0023605	0.00297184	0.00213159
1843	2009	0.00229141	0.603433	0.00149608	0.388601	0.00243321	0.0017454
1844	2009	0.58778	0.000953374	0.408961	0.000728753	0.00091816	0.000658144
1845	2009	0.0807832	0.246468	0.0990093	0.0965284	0.168016	0.309195
1846	2009	0.00135911	0.851737	0.000887612	0.143537	0.00144355	0.00103547
1847	2009	0.000832132	0.00091694	0.000543298	0.000701865	0.996372	0.000633823
1848	2009	0.0673043	0.264135	0.0767114	0.0831288	0.164944	0.343776
1849	2009	0.00193923	0.956189	0.00126647	0.00163604	0.0374918	0.00147751
1850	2009	0.649	0.000800817	0.000473955	0.000612251	0.348561	0.000552901
1851	2009	0.991707	0.00206864	0.00122427	0.00158153	0.00199043	0.00142823
1852	2009	0.225383	0.0668148	0.00100864	0.59966	0.00164224	0.105491
1853	2009	0.152844	0.00194047	0.00114895	0.00148429	0.120666	0.721916
1854	2009	0.000626054	0.0428768	0.0303124	0.501287	0.0364955	0.388403
1855	2009	0.000919851	0.00101378	0.000600577	0.502409	0.415835	0.0792221
1856	2009	0.0516082	0.00203522	0.192668	0.00155707	0.750726	0.00140597
1857	2009	0.0023872	0.54841	0.001559	0.0714221	0.0025374	0.373684
1858	2009	0.77065	0.000879441	0.112732	0.010575	0.000846878	0.104316
1859	2009	0.11276	0.000668223	0.00766373	0.000511232	0.0404211	0.837976
1860	2009	0.12088	0.00274883	0.00162727	0.192928	0.108623	0.573192
1861	2009	0.00190878	0.00210522	0.406099	0.0519613	0.508718	0.0292073
1862	2009	0.00307038	0.0526122	0.943922	0.000124928	0.000157389	0.000112818
1863	2009	0.000558366	0.000616286	0.0762302	0.523006	0.0985007	0.301089
1864	2009	0.0021206	0.957879	0.00138456	0.0347485	0.00225196	0.00161529
1865	2009	0.305593	0.335165	0.236022	0.122053	0.00067974	0.000487525
1866	2009	0.0030229	0.334966	0.00197368	0.564655	0.0930801	0.00230255
1867	2009	0.000791591	0.335587	0.000516881	0.247794	0.197586	0.217725
1868	2009	0.00359445	0.00396353	0.00234727	0.0030332	0.00381609	0.983245
1869	2009	0.324861	0.654869	0.00398692	0.00515147	0.00648093	0.00465114
1870	2009	0.000814945	0.127203	0.000531794	0.738257	0.000865474	0.132328
1871	2009	0.000450262	0.188004	0.810345	0.00037991	0.000478114	0.000342946
1872	2009	0.00128435	0.831652	0.000837638	0.00108227	0.164166	0.000977207
1873	2009	0.00137678	0.853854	0.0389263	0.00116108	0.103633	0.00104833
1874	2009	0.407867	0.00172779	0.00102243	0.489661	0.0630448	0.0366771
1875	2009	0.289126	0.221865	0.00120465	0.00155645	0.484843	0.00140544
1876	2009	0.431757	0.552914	0.00301509	0.0038958	0.00490088	0.00351738
1877	2009	0.00142784	0.786913	0.0258565	0.0464807	0.138234	0.00108789
1878	2009	0.000476862	0.0120989	0.0328623	0.000402043	0.000506415	0.953653
1879	2009	0.497081	0.00711349	0.00421335	0.00544291	0.00685184	0.479297
1880	2009	0.210351	0.00141646	0.000837432	0.00108181	0.00136281	0.784951
1881	2009	0.0867533	0.000233423	0.000138091	0.0549219	0.568896	0.289057
1882	2009	0.00127053	0.0620121	0.0483226	0.103116	0.64637	0.138909
1883	2009	0.0332073	0.0297606	0.000296245	0.726458	0.000482027	0.209795
1884	2009	0.688877	0.0776343	0.0459157	0.0593231	0.0746855	0.0535651
1885	2009	0.000596358	0.0714449	0.110533	0.000503092	0.816469	0.000454293
1886	2009	0.0025485	0.0557944	0.0492013	0.887808	0.00270586	0.00194162
1887	2009	0.00150324	0.266736	0.000981776	0.651856	0.00159698	0.0773258
1888	2009	0.000569579	0.945651	0.0522595	0.00048046	0.000605305	0.000433861
1889	2009	0.0673521	0.801598	0.000768323	0.128136	0.00124965	0.000896355
1890	2009	0.0992859	0.322836	0.0269006	0.447734	0.102903	0.000340121
1891	2009	0.000898826	0.000989781	0.000586247	0.142943	0.0187868	0.835795
1892	2009	0.00328357	0.00361831	0.002144	0.00276974	0.985683	0.00250113
1893	2009	0.83284	0.00185487	0.0010979	0.00141842	0.00178714	0.161002
1894	2009	0.0679016	0.0716174	0.301244	0.556026	0.00187014	0.0013405
1895	2009	0.037847	0.000287101	0.00625859	0.093787	0.591668	0.270153
1896	2009	0.325629	0.318893	0.00113142	0.00146179	0.155844	0.197042
1897	2009	0.98056	0.00047374	0.0178206	0.000362425	0.000456331	0.000327264
1898	2009	0.0510369	0.892154	0.000867037	0.0535198	0.00141103	0.00101146
1899	2009	0.000510642	0.13234	0.33386	0.000430736	0.532469	0.000388985
1900	2009	0.00158731	0.0017505	0.0603753	0.00133927	0.431792	0.503156
1901	2009	0.0611872	0.000698063	0.000413243	0.000533853	0.00067251	0.936495
1902	2009	0.00140974	0.955487	0.000920613	0.0396118	0.00149663	0.00107397
1903	2009	0.00150329	0.882823	0.111664	0.00126803	0.00159664	0.00114507
1904	2009	0.385576	0.29305	0.165889	0.154696	0.00045991	0.00032974
1905	2009	0.0515588	0.499797	0.000259042	0.0400761	0.408007	0.000302203
1906	2009	0.318402	0.147117	0.000327563	0.231626	0.000532871	0.301995
1907	2009	0.170305	0.00384336	0.00227599	0.817217	0.00370257	0.00265514
1908	2009	0.00220162	0.962409	0.00143784	0.00185744	0.00233788	0.0297563
1909	2009	0.152469	0.562947	0.000402134	0.0603731	0.22334	0.000469134
1910	2009	0.193414	0.560247	0.000425102	0.025448	0.21997	0.000495931
1911	2009	0.00152334	0.837045	0.0532823	0.105371	0.00161766	0.00116056
1912	2009	0.694886	0.0138436	0.000543464	0.000702125	0.28939	0.000634039
1913	2009	0.498662	0.465861	0.000716415	0.000925559	0.0329989	0.000835765
1914	2009	0.00187483	0.00206692	0.00122451	0.948186	0.00199202	0.0446555
1915	2009	0.31543	0.464413	0.0024242	0.210964	0.00394077	0.00282804
1916	2009	0.0365507	0.00032965	0.332061	0.425432	0.13601	0.069617
1917	2009	0.00233958	0.419996	0.00152678	0.206672	0.00248602	0.36698
1918	2009	0.22809	0.322453	0.000437707	0.000565538	0.000712272	0.447741
1919	2009	0.0423122	0.559272	0.00114918	0.26829	0.0703073	0.0586697
1920	2009	0.981788	0.00454093	0.00268816	0.00347353	0.00437366	0.00313603
1921	2009	0.294136	0.395397	0.00227555	0.301837	0.00369907	0.00265463
1922	2009	0.00134369	0.177003	0.000877409	0.359044	0.460709	0.00102362
1923	2009	0.000844873	0.518863	0.255359	0.223393	0.000896747	0.00064323
1924	2009	0.0010276	0.923918	0.000670987	0.0725096	0.00109128	0.000782763
1925	2009	0.00273265	0.645827	0.248068	0.0983924	0.00289917	0.00208054
1926	2009	0.302431	0.00200317	0.00118575	0.0527503	0.455014	0.186616
1927	2009	0.513327	0.412256	0.000837668	0.00108218	0.0715199	0.000977221
1928	2009	0.000749936	0.000827302	0.0890591	0.64223	0.000796495	0.266337
1929	2009	0.149874	0.578322	0.269269	0.000801835	0.00100918	0.000723979
1930	2009	0.0688619	0.000727865	0.559406	0.000555858	0.274192	0.0962567
1931	2009	0.943804	0.000401255	0.000237494	0.000306819	0.0549738	0.000277056
1932	2009	0.0347696	0.887917	0.0423614	0.0331583	0.00104449	0.000749032
1933	2009	0.696455	0.000722903	0.000427621	0.269675	0.00069544	0.0320237
1934	2009	0.928342	0.000854586	0.000506317	0.0688825	0.000823998	0.000590679
1935	2009	0.808956	0.00101456	0.0006005	0.187752	0.00097679	0.000700561
1936	2009	0.00158843	0.00175222	0.0010367	0.00133938	0.753306	0.240978
1937	2009	0.00181605	0.819595	0.118396	0.0568828	0.00192728	0.00138275
1938	2009	0.00103775	0.00114383	0.897907	0.000874906	0.00110142	0.0979346
1939	2009	0.000682341	0.000753425	0.000445571	0.601335	0.0955258	0.301258
1940	2009	0.31784	0.00177688	0.00105115	0.00135799	0.00171138	0.676262
1941	2009	0.0470355	0.459511	0.0973868	0.342295	0.0532751	0.000495968
1942	2009	0.995758	0.00105848	0.000625882	0.000808557	0.00101869	0.000730142
1943	2009	0.923054	0.000800263	0.000473993	0.000612373	0.000771559	0.0742882
1944	2009	0.00279908	0.00308431	0.00182727	0.116932	0.00297094	0.872387
1945	2009	0.00107604	0.995351	0.000702731	0.000907815	0.00114259	0.000819787
1946	2009	0.000451794	0.000498171	0.000295022	0.0143761	0.151631	0.832748
1947	2009	0.00310529	0.689389	0.00202721	0.00261996	0.00329877	0.29956
1948	2009	0.000674312	0.0884362	0.000440306	0.492182	0.192129	0.226138
1949	2009	0.000832249	0.00091735	0.000543294	0.873935	0.123138	0.000633836
1950	2009	0.00229052	0.00252913	0.00149586	0.86273	0.12921	0.00174507
1951	2009	0.0566366	0.000827362	0.038769	0.0560515	0.847144	0.000571343
1952	2009	0.583993	0.00470592	0.00278903	0.0036031	0.401655	0.00325362
1953	2009	0.0761207	0.000237709	0.000140704	0.0181006	0.550142	0.355258
1954	2009	0.00175907	0.883675	0.00114877	0.110209	0.00186768	0.00134019
1955	2009	0.000912921	0.00100775	0.000595781	0.0245856	0.645585	0.327313
1956	2009	0.960148	0.00993354	0.00588319	0.00760212	0.00957002	0.00686328
1957	2009	0.256893	0.00301682	0.00178402	0.733322	0.00290253	0.00208122
1958	2009	0.000808545	0.86355	0.000527935	0.0977495	0.0367476	0.000615897
1959	2009	0.369535	0.00135322	0.000801421	0.00103531	0.00130394	0.625971
1960	2009	0.123326	0.0294341	0.0001394	0.0323524	0.651758	0.16299
1961	2009	0.488091	0.00308863	0.0612747	0.207938	0.237475	0.00213257
1962	2009	0.0904011	0.183022	0.597164	0.000495347	0.107658	0.02126
1963	2009	0.984092	0.00396563	0.00234836	0.00303404	0.00382024	0.00273961
1964	2009	0.00137684	0.00151789	0.000898523	0.109187	0.00146227	0.885558
1965	2009	0.126213	0.00138472	0.0545475	0.815566	0.00133267	0.000955724
1966	2009	0.000814358	0.670377	0.239367	0.0879567	0.000864699	0.000620208
1967	2009	0.996683	0.000826493	0.000489664	0.000632571	0.000797273	0.000571249
1968	2009	0.000439641	0.0157632	0.000287032	0.888078	0.000466926	0.0949647
1969	2009	0.841153	0.146514	0.00242536	0.003133	0.00394566	0.00282959
1970	2009	0.0006708	0.596808	0.185591	0.215705	0.000714156	0.000510838
1971	2009	0.00212075	0.53795	0.00138455	0.454678	0.00225113	0.00161521
1972	2009	0.117745	0.491569	0.133681	0.255531	0.000858222	0.00061578
1973	2009	0.677038	0.000816354	0.320171	0.000624304	0.000786038	0.000563729
1974	2009	0.0404554	0.735445	0.220961	0.000992658	0.00124952	0.000896264
1975	2009	0.100485	0.694844	0.108338	0.0855943	0.000415507	0.0103233
1976	2009	0.0279134	0.738841	0.141991	0.090383	0.000507989	0.000364456
1977	2009	0.000532295	0.805568	0.000347484	0.192582	0.000565521	0.000405368
1978	2009	0.403605	0.28183	0.00100837	0.0214665	0.00164039	0.290449
1979	2009	0.000722802	0.000796487	0.000471397	0.860044	0.0206884	0.117277
1980	2009	0.351389	0.643869	0.000932381	0.00120459	0.00151737	0.00108772
1981	2009	0.000372039	0.000410377	0.000242897	0.000313839	0.000395188	0.998266
1982	2009	0.0783129	0.000269209	0.000159453	0.0861559	0.40585	0.429253
1983	2009	0.83733	0.00409302	0.00242456	0.149377	0.00394671	0.0028286
1984	2009	0.000474551	0.000523575	0.000309795	0.000400261	0.0991867	0.899105
1985	2009	0.895296	0.000460289	0.10313	0.000351843	0.000443433	0.000317736
1986	2009	0.597351	0.350344	0.00113131	0.0480139	0.00183926	0.00131976
1987	2009	0.401278	0.587819	0.00214428	0.00276998	0.00348677	0.00250164
1988	2009	0.146217	0.0012982	0.465385	0.00099278	0.385211	0.000896279
1989	2009	0.00551501	0.976182	0.00359994	0.00465115	0.00585206	0.00419958
1990	2009	0.00526164	0.423246	0.00343363	0.558471	0.00558249	0.0040056
1991	2009	0.0561446	0.755114	0.0879965	0.0997509	0.000579005	0.000415144
1992	2009	0.00427003	0.00470808	0.00278819	0.00360198	0.853229	0.131403
1993	2009	0.76129	0.000466722	0.000276331	0.237195	0.000449688	0.000322383
1994	2009	0.00294302	0.00324572	0.00192159	0.986523	0.00312483	0.00224169
1995	2009	0.000770162	0.0484468	0.00050292	0.000649727	0.949044	0.000586731
1996	2009	0.00204401	0.308146	0.249296	0.239737	0.199219	0.00155719
1997	2009	0.0636785	0.000694519	0.108637	0.00053096	0.82598	0.000479497
1998	2008	0.431247	0.308098	0.000524253	0.258665	0.000853107	0.000611625
[truncated: 3,609 more rows]
