# Supplementary material for: From a shared origin to divergent frames: A computational analysis of media representations of Kampo Medicine and Traditional Chinese Medicine in Asahi Shimbun
Source: PLoS One. 2026 Jun 30;21(6):e0351860. doi: 10.1371/journal.pone.0351860 (PMC13318050; doi:10.1371/journal.pone.0351860)
Supplement: S4 File — Top 20 terms and their weights for each topic identified by the LDA model. (XLSX) [file pone.0351860.s004.xlsx]

## Sheet: 工作表 1 - topics_top20_k6
Top 20 Terms per Topic (k = 6)
Topic	Term（JP）	Term（EN）	Weight
1	薬	medicine	0.0311042
1	治療	treatment	0.0244205
1	漢方	Kampo	0.0227257
1	症状	symptoms	0.013598
1	医学	medical science	0.0132513
1	効果	effects	0.00898829
1	研究	research	0.00781887
1	生活	daily life	0.00584205
1	専門	specialty	0.00574386
1	必要	necessity	0.00559344
1	教授	professor	0.00553079
1	漢方薬	Kampo medicine	0.00530625
1	痛み	pain	0.00516893
1	精神	mental	0.00498109
1	感染	infection	0.00461767
1	自分	oneself	0.00456556
1	日本	Japan	0.00439767
1	診断	diagnosis	0.00414902
1	皮膚	skin	0.00409592
1	ホルモン	hormone	0.00394825
2	薬	medicine	0.0227249
2	漢方	Kampo	0.0186598
2	研究	research	0.0154968
2	販売	sales	0.00969137
2	中国	China	0.00961114
2	漢方薬	Kampo medicine	0.00949828
2	会社	company	0.00901104
2	医薬	pharmaceuticals	0.00753988
2	輸入	import	0.00591934
2	製造	manufacturing	0.00496512
2	市場	market	0.00471164
2	製薬	drug production	0.00468649
2	農薬	agrochemicals	0.00465611
2	国内	domestic	0.00448669
2	農家	farmers	0.00434848
2	日本	Japan	0.00434834
2	生薬	crude drugs	0.00431873
2	原料	raw materials	0.00421307
2	動物	animals	0.00417035
2	計画	plan	0.00412021
3	会社	company	0.0105059
3	事件	incident	0.00592742
3	ツムラ	Tsumura	0.00570173
3	政治	politics	0.00565747
3	候補	candidate	0.00559633
3	選挙	election	0.00536971
3	容疑	suspicion	0.00511486
3	自民	LDP	0.00477499
3	社長	company president	0.00409403
3	役員	executive	0.00406458
3	行政	administration	0.00399614
3	経営	management	0.00395422
3	民主	Democratic Party	0.0037489
3	議員	legislator	0.00370208
3	職員	staff	0.00365271
3	秘書	secretary	0.00364432
3	日本	Japan	0.00349389
3	東北	Tohoku	0.00348035
3	自分	oneself	0.0034428
3	社会	society	0.00341379
4	料理	cuisine	0.0204074
4	漢方	Kampo	0.0150958
4	薬	medicine	0.0115469
4	薬膳	medicinal cuisine	0.00772107
4	野菜	vegetables	0.00760885
4	香り	aroma	0.00731209
4	食材	ingredients	0.00705326
4	人気	popularity	0.00536357
4	効果	effects	0.00521905
4	温泉	hot springs	0.00514498
4	カレー	curry	0.00489943
4	栄養	nutrition	0.00477775
4	スープ	soup	0.00442746
4	食事	meals	0.00442467
4	入浴	bathing	0.00410288
4	漢方薬	Kampo medicine	0.00384358
4	メニュー	menu	0.00378764
4	販売	sales	0.00377821
4	日本	Japan	0.0037294
4	季節	season	0.00364715
5	日本	Japan	0.0333924
5	中国	China	0.0323222
5	医学	medical science	0.0102558
5	漢方	Kampo	0.00989417
5	世界	world	0.00971039
5	研究	research	0.00827854
5	文化	culture	0.00682539
5	教授	professor	0.00605544
5	北京	Beijing	0.00549521
5	アジア	Asia	0.00490887
5	台湾	Taiwan	0.00460593
5	江戸	Edo	0.00460525
5	伝統	tradition	0.00459934
5	漢方薬	Kampo medicine	0.00455043
5	帰国	return home	0.00453406
5	薬	medicine	0.00380532
5	生活	daily life	0.00353226
5	当時	at that time	0.00344785
5	自分	oneself	0.00342233
5	時代	era	0.00335664
6	参加	participation	0.0125952
6	文化	culture	0.00945213
6	申し込み	registration	0.00738271
6	入場	admission	0.00668718
6	会館	hall	0.00649845
6	美術	art	0.00617108
6	ギャラリー	gallery	0.00577524
6	講師	lecturer	0.00536446
6	記念	commemoration	0.00532027
6	定員	capacity	0.00517927
6	募集	recruitment	0.00517115
6	主催	organizer	0.00473712
6	会場	venue	0.00441223
6	福祉	welfare	0.00425693
6	県立	prefectural	0.00423946
6	広場	plaza	0.00402425
6	番号	number	0.00397183
6	はがき	postcard	0.00397135
6	住所	address	0.00376841
6	公園	park	0.00365868
