# Supplementary material for: From a shared origin to divergent frames: A computational analysis of media representations of Kampo Medicine and Traditional Chinese Medicine in Asahi Shimbun
Source: PLoS One. 2026 Jun 30;21(6):e0351860. doi: 10.1371/journal.pone.0351860 (PMC13318050; doi:10.1371/journal.pone.0351860)
Supplement: S5 File — Top 20 terms most similar to “Kampo” based on Word2Vec cosine similarity. (XLSX) [file pone.0351860.s005.xlsx]

## Sheet: 工作表 1 - kampo_neighbors_top20
Kampo_neighbors_top20
Rank	Term_JP	Term_EN	Cosine_to_kampo
1	薬	medicine	0.6906
2	せき止め	cough suppressant	0.5671
3	薬理	pharmacology	0.5433
4	茯苓	poria	0.539
5	中薬	Chinese herbal drugs	0.5281
6	健胃	stomachic	0.5269
7	桂皮	Cinnamon bark	0.5129
8	効能	therapeutic efficacy	0.5037
9	効用	medicinal effect	0.4837
10	古来	since ancient times	0.4783
11	傷寒論	Treatise on Cold Damage	0.4782
12	張仲景	Zhang Zhongjing	0.4747
13	桂枝	cinnamon twig	0.4741
14	補中	tonifying the middle	0.4679
15	滋養	nourishment	0.4677
16	胃腸	gastrointestinal system	0.4659
17	葛根	Kudzu root	0.4649
18	クコ	Goji berry	0.4644
19	万病	all diseases	0.4643
20	虚弱	physical weakness	0.4642
