# Supplementary material for: From a shared origin to divergent frames: A computational analysis of media representations of Kampo Medicine and Traditional Chinese Medicine in Asahi Shimbun
Source: PLoS One. 2026 Jun 30;21(6):e0351860. doi: 10.1371/journal.pone.0351860 (PMC13318050; doi:10.1371/journal.pone.0351860)
Supplement: S6 File — Top 20 terms most similar to the TCM semantic center based on Word2Vec cosine similarity. (XLSX) [file pone.0351860.s006.xlsx]

## Sheet: 工作表 1 - tcm_center_neighbors_to
TCM_center_neighbors_top20
Rank	Term_JP	Term_EN	Cosine_to_tcm_center
1	中医学	traditional Chinese medicine	0.9241
2	中医薬	Chinese medicinal drugs	0.9095
3	中国医学	Chinese medicine	0.8977
4	中医	Chinese medicine	0.8571
5	伝統医学	traditional medicine	0.8277
6	西洋薬	Western pharmaceuticals	0.791
7	富山医科薬科大学	Toyama Medical and Pharmaceutical University	0.7699
8	和漢薬	Japanese-Chinese herbal medicine	0.7682
9	中薬	Chinese herbal medicine	0.7678
10	地域医療	community healthcare	0.7645
11	現代医学	modern medicine	0.7622
12	慢性肝炎	chronic hepatitis	0.7572
13	東洋医学	Oriental medicine	0.7565
14	洋薬	Western pharmaceuticals	0.7439
15	西洋医学	Western medicine	0.7414
16	民間薬	folk medicine	0.7383
17	東洋医	Oriental medicine practitioner	0.7311
18	大学医学	university medicine	0.7274
19	東京薬科大学	Tokyo University of Pharmacy	0.7248
20	自覚症	subjective symptoms	0.7239
