# Supplementary material for: From a shared origin to divergent frames: A computational analysis of media representations of Kampo Medicine and Traditional Chinese Medicine in Asahi Shimbun
Source: PLoS One. 2026 Jun 30;21(6):e0351860. doi: 10.1371/journal.pone.0351860 (PMC13318050; doi:10.1371/journal.pone.0351860)
Supplement: S8 File — Description of the content, structure, and usage of all supporting information files. (TXT) [file pone.0351860.s008.txt]

Data description:
S1: Sample news excerpts. Five representative Japanese news articles with brief English references, illustrating the original source data.
S2: Tokenized corpus. Document-level dataset including ID, date, and space-separated Japanese lemmatized tokens.
S3: Document–topic distributions. LDA model output of topic proportion for each document (k=6).
S4: Top terms per topic. Top‑20 weighted keywords for each LDA topic (k=6).
S5: Kampo semantic neighbors. Top‑20 similar terms to “Kampo” based on Word2Vec cosine similarity.
S6: TCM semantic neighbors. Top‑20 related terms of TCM anchor words from word embedding results.
S7: East Asian traditional medicine terminology list. Term standardization reference used in preprocessing.

⸻

Environment:
Python 3.9
Required packages: pandas, gensim, scikit-learn, matplotlib, pyLDAvis, sudachipy

⸻

Execution order:
1. Run preprocessing script (S9) to clean raw text and generate the tokenized corpus (S2)
2. Run LDA modeling script (S10) using S2 as input to generate S3 and S4 outputs
3. Run Word2Vec semantic analysis script (S11) using S2 as input to generate S5 and S6

⸻

Notes:
• Tokens are in Japanese (lemmatized nouns extracted using SudachiPy), as the original corpus is Japanese news text.
• English information is supplemented in supporting files to aid understanding.
• Full raw articles cannot be shared due to copyright restrictions; all released materials constitute the minimal dataset for replication.
• Code files (S9–S11) are provided in .txt format and can be executed by renaming the file extension to .py.
