# Supplementary material for: From a shared origin to divergent frames: A computational analysis of media representations of Kampo Medicine and Traditional Chinese Medicine in Asahi Shimbun
Source: PLoS One. 2026 Jun 30;21(6):e0351860. doi: 10.1371/journal.pone.0351860 (PMC13318050; doi:10.1371/journal.pone.0351860)
Supplement: S9 File — Python script for text cleaning and preprocessing of raw news data. (TXT) [file pone.0351860.s009.txt]

import re
import argparse
from pathlib import Path
import pandas as pd

from sudachipy import tokenizer
from sudachipy import dictionary as sudachi_dictionary


# =========================
# Text Cleaning Patterns
# =========================
# Regex patterns for removing non-semantic elements from Japanese news text
URL_PATTERN = re.compile(r"(https?://[^\s　]+|ｈｔｔｐｓ?：／／[^\s　]+)", re.IGNORECASE)

EMAIL_PATTERN = re.compile(
    r"[0-9A-Za-z._%+\-]+@[0-9A-Za-z.\-]+\.[A-Za-z]{2,}"
    r"|[0-9A-Za-z._%+\-]+＠[0-9A-Za-z.\-]+",
    re.IGNORECASE
)

PHONE_LINE_PATTERN = re.compile(
    r"^[ 　]*(電話|ＴＥＬ|TEL|ＦＡＸ|FAX|問い合わせ|お問い合わせ|連絡先|Contact)[^\n]*$",
    re.MULTILINE
)

PHONE_INLINE_PATTERN = re.compile(
    r"(?<!\d)(?:\+?\d{1,3}[- ]?)?\d{2,4}[- ]?\d{2,4}[- ]?\d{3,4}(?!\d)"
)
PHONE_DOT_PATTERN = re.compile(r"[０-９0-9]+(?:・[０-９0-9]+){1,4}")

PHOTO_TAIL_PATTERN = re.compile(r"^[ 　]*【写真説明】[^\n]*$", re.MULTILINE)

FULL_BRACKET_PATTERN = re.compile(r"【[^】]*】")
FULL_ANGLE_MAP_PATTERN = re.compile(r"＜[^＞]*地図[^＞]*＞")

# Conservative ad label removal (line-based matching)
AD_LABEL_PATTERN = re.compile(
    r"^[ 　]*(PR|広告|宣伝|Sponsored|スポンサー|タイアップ|提供)[^\n]*$",
    re.IGNORECASE | re.MULTILINE
)

# Layout/symbol removal patterns
DELETE_SYMBOLS_PATTERN = re.compile(r"[■●◆◇★☆▲▼※＊◎→…○]")
HEAD_MARK_PATTERN = re.compile(r"^[ 　]*[◆●■◇]+[ 　]*", re.MULTILINE)


def clean_text(text: str) -> str:
    """
    Text cleaning pipeline to remove non-semantic elements from Japanese news text
    Removes: URLs, emails, phone numbers, image captions, ad labels, layout symbols, extra whitespace
    Args:
        text: Input raw text string
    Returns:
        Cleaned text with normalized whitespace and blank lines
    """
    if text is None:
        text = ""
    if not isinstance(text, str):
        text = str(text)

    # Normalize line breaks
    text = text.replace("\r\n", "\n").replace("\r", "\n")

    # Remove image captions and ad labels
    text = PHOTO_TAIL_PATTERN.sub("", text)
    text = AD_LABEL_PATTERN.sub("", text)

    # Remove phone number lines and patterns
    text = PHONE_LINE_PATTERN.sub("", text)
    text = PHONE_DOT_PATTERN.sub("", text)
    text = PHONE_INLINE_PATTERN.sub("", text)

    # Remove URLs and emails
    text = URL_PATTERN.sub("", text)
    text = EMAIL_PATTERN.sub("", text)

    # Remove map markers and full bracket content
    text = FULL_ANGLE_MAP_PATTERN.sub("", text)
    text = FULL_BRACKET_PATTERN.sub("", text)

    # Remove layout symbols and heading markers
    text = DELETE_SYMBOLS_PATTERN.sub("", text)
    text = HEAD_MARK_PATTERN.sub("", text)

    # Normalize whitespace (spaces/tabs)
    text = re.sub(r"[ \t]+", " ", text)

    # Collapse consecutive blank lines (max 1 empty line)
    lines = [ln.rstrip() for ln in text.split("\n")]
    out, empty_run = [], 0
    for ln in lines:
        if ln.strip() == "":
            empty_run += 1
            if empty_run <= 1:
                out.append("")
        else:
            empty_run = 0
            out.append(ln)

    return "\n".join(out).strip()


def load_term_list(path: str) -> set:
    """
    Load terminology protection list from TXT/CSV file (returns empty set if file not found/unsupported)
    Args:
        path: Path to terminology list file
    Returns:
        Set of protected terminology terms
    """
    if not path:
        return set()
    p = Path(path)
    if not p.exists():
        return set()

    if p.suffix.lower() == ".txt":
        terms = set()
        with open(p, "r", encoding="utf-8") as f:
            for line in f:
                t = line.strip()
                if t:
                    terms.add(t)
        return terms

    if p.suffix.lower() == ".csv":
        df = pd.read_csv(p)
        first_col = df.columns[0]
        return set(df[first_col].astype(str).str.strip().tolist())

    # Unsupported formats return empty set
    return set()


def load_stopwords(path: str) -> set:
    """
    Load stopwords list from TXT file (ignores comment lines starting with #)
    Args:
        path: Path to stopwords TXT file
    Returns:
        Set of stopwords (empty set if file not found/empty)
    """
    if not path:
        return set()
    p = Path(path)
    if not p.exists():
        return set()

    sw = set()
    with open(p, "r", encoding="utf-8") as f:
        for line in f:
            w = line.strip()
            if w and not w.startswith("#"):
                sw.add(w)
    return sw


def protect_terms_in_text(text: str, protected_terms: set) -> str:
    """
    Protect multi-word terminology from tokenization splitting
    Replaces spaces in protected terms with underscores to preserve term integrity during tokenization
    Args:
        text: Input cleaned text
        protected_terms: Set of terms to protect from splitting
    Returns:
        Text with protected terms formatted to prevent splitting
    """
    if not protected_terms:
        return text

    # Sort terms by length (descending) to avoid partial replacement
    for term in sorted(protected_terms, key=len, reverse=True):
        if len(term) <= 1:
            continue
        if term in text:
            # Replace spaces with underscores to preserve multi-word terms
            text = text.replace(term, term.replace(" ", "_"))
    return text


def sudachi_tokenize_nouns(text: str, sudachi_mode: str = "C") -> list:
    """
    Japanese tokenization using SudachiPy (nouns only)
    Uses dictionary form (lemma) for consistent token representation
    Args:
        text: Input text (after cleaning/term protection)
        sudachi_mode: Sudachi split mode (A=fine, B=medium, C=coarse)
    Returns:
        List of noun lemmas (dictionary form)
    """
    tok = sudachi_dictionary.Dictionary().create()
    mode = {
        "A": tokenizer.Tokenizer.SplitMode.A,
        "B": tokenizer.Tokenizer.SplitMode.B,
        "C": tokenizer.Tokenizer.SplitMode.C,
    }.get(sudachi_mode.upper(), tokenizer.Tokenizer.SplitMode.C)

    tokens = []
    for m in tok.tokenize(text, mode):
        pos0 = m.part_of_speech()[0]  # Extract primary part of speech (e.g., '名詞' = noun)
        if pos0 != "名詞":
            continue
        lemma = m.dictionary_form() or m.surface()
        lemma = lemma.strip()
        if lemma:
            tokens.append(lemma)
    return tokens


def main():
    # Parse command line arguments
    ap = argparse.ArgumentParser(description="Text preprocessing pipeline for Japanese news corpus: cleaning, terminology protection, SudachiPy noun tokenization, and stopword removal")
    ap.add_argument("--input", default="S1_File_Raw_News_Dataset.xlsx", help="Path to raw news dataset (Excel format)")
    ap.add_argument("--output", default="Preprocessed_Tokens.xlsx", help="Path to save preprocessed output (Excel format)")
    ap.add_argument("--raw_col", default="Raw content(JP)", help="Column name containing raw unprocessed text")
    ap.add_argument("--clean_col", default="Clean content", help="Column name for cleaned text output")
    ap.add_argument("--tokens_col", default="Tokens", help="Column name for tokenized text output (space-separated nouns)")
    ap.add_argument("--term_path", default="", help="Path to terminology protection list (TXT/CSV format only)")
    ap.add_argument("--stopwords_path", default="", help="Path to stopwords list (TXT format, optional)")
    ap.add_argument("--sudachi_mode", default="C", choices=["A", "B", "C"], help="SudachiPy tokenization mode (A=fine, B=medium, C=coarse)")
    args = ap.parse_args()

    # Set up input/output paths
    in_path = Path(args.input)
    out_path = Path(args.output)
    out_path.parent.mkdir(parents=True, exist_ok=True)

    # Load raw dataset
    df = pd.read_excel(in_path)

    # Validate input column exists
    if args.raw_col not in df.columns:
        raise KeyError(f"Missing column: {args.raw_col}. Found: {list(df.columns)}")

    # Replace NaN values with empty string to prevent 'nan' in text processing
    df[args.raw_col] = df[args.raw_col].fillna("").astype(str)

    # Load terminology protection list and stopwords
    protected_terms = load_term_list(args.term_path)
    stopwords = load_stopwords(args.stopwords_path)

    # Step 1: Apply text cleaning pipeline to remove non-semantic elements
    df[args.clean_col] = df[args.raw_col].apply(clean_text)

    # Step 2: Apply terminology protection + Sudachi tokenization (nouns only) + stopword removal
    def _process_one(text: str) -> str:
        # Protect terminology from splitting
        t = protect_terms_in_text(text, protected_terms)
        # Tokenize (nouns only)
        toks = sudachi_tokenize_nouns(t, sudachi_mode=args.sudachi_mode)

        # Restore spaces in protected terms (undo underscore replacement)
        toks = [x.replace("_", " ") for x in toks]

        # Filter stopwords and short tokens (length < 2)
        toks = [x for x in toks if x not in stopwords and len(x) >= 2]
        return " ".join(toks)

    df[args.tokens_col] = df[args.clean_col].apply(_process_one)

    # Save preprocessed dataset
    df.to_excel(out_path, index=False)
    print(f"Preprocessing completed. Output saved to: {out_path}")


if __name__ == "__main__":
    main()
