# Supplementary material for: From a shared origin to divergent frames: A computational analysis of media representations of Kampo Medicine and Traditional Chinese Medicine in Asahi Shimbun
Source: PLoS One. 2026 Jun 30;21(6):e0351860. doi: 10.1371/journal.pone.0351860 (PMC13318050; doi:10.1371/journal.pone.0351860)
Supplement: S10 File — Python script for topic modeling, including TF-IDF filtering, coherence evaluation, and final model training. (TXT) [file pone.0351860.s010.txt]

import argparse
from pathlib import Path
import re

import pandas as pd
from sklearn.feature_extraction.text import TfidfVectorizer

from gensim import corpora
from gensim.models import LdaModel, CoherenceModel

import matplotlib.pyplot as plt
import pyLDAvis


def parse_year(date_val) -> int | None:
    """Extract 4-digit year (19xx/20xx) from date string (returns None if invalid)"""
    if date_val is None:
        return None
    s = str(date_val).strip()
    if not s:
        return None
    m = re.search(r"(19\d{2}|20\d{2})", s)
    return int(m.group(1)) if m else None


def docs_from_tokens_column(tokens_series: pd.Series) -> list[list[str]]:
    """Convert tokenized text column to list of token lists (one per document)"""
    docs = []
    for x in tokens_series.fillna("").astype(str).tolist():
        toks = [t for t in x.split() if t]
        docs.append(toks)
    return docs


def build_tfidf_vocab(docs_tokens: list[list[str]], max_features: int = 5000) -> set[str]:
    """Build TF-IDF filtered vocabulary (top N features) from tokenized documents"""
    docs_str = [" ".join(toks) for toks in docs_tokens]
    vectorizer = TfidfVectorizer(
        tokenizer=lambda x: x.split(),
        preprocessor=lambda x: x,
        token_pattern=None,
        max_features=max_features,
    )
    vectorizer.fit(docs_str)
    return set(vectorizer.get_feature_names_out().tolist())


def train_lda(dictionary, corpus, k, passes, iterations, chunksize, random_state):
    """Train LDA model with specified hyperparameters"""
    return LdaModel(
        corpus=corpus,
        id2word=dictionary,
        num_topics=k,
        passes=passes,
        iterations=iterations,
        chunksize=chunksize,
        random_state=random_state,
        alpha="auto",
        eta="auto",
    )


def compute_coherence_curve(dictionary, corpus, texts, topic_range, passes, iterations, chunksize, random_state):
    """Compute coherence scores (c_v) across a range of topic numbers"""
    scores = []
    for k in topic_range:
        lda = train_lda(dictionary, corpus, k, passes, iterations, chunksize, random_state)
        cm = CoherenceModel(model=lda, texts=texts, dictionary=dictionary, coherence="c_v")
        scores.append(float(cm.get_coherence()))
    return scores


def save_coherence_plot(topic_range, scores, out_png: Path, title: str):
    """Generate and save coherence score plot across topic numbers"""
    plt.figure(figsize=(9, 5))
    plt.plot(topic_range, scores, marker="o")
    plt.xlabel("Number of Topics (k)")
    plt.ylabel("Coherence (c_v)")
    plt.title(title)
    plt.grid(True, alpha=0.3)
    plt.savefig(out_png, dpi=300, bbox_inches="tight")
    plt.close()


def export_topics(lda: LdaModel, topn: int, out_csv: Path):
    """Export top N terms and weights for each LDA topic to CSV"""
    rows = []
    for tid in range(lda.num_topics):
        for term, weight in lda.show_topic(tid, topn=topn):
            rows.append({"topic": tid + 1, "term": term, "weight": float(weight)})
    pd.DataFrame(rows).to_csv(out_csv, index=False, encoding="utf-8-sig")


def export_doc_topics(lda: LdaModel, corpus, df_meta: pd.DataFrame, out_csv: Path):
    """Export document-topic distribution matrix to CSV (with metadata)"""
    k = lda.num_topics
    cols = [f"Topic_{i + 1}" for i in range(k)]

    mat = []
    for bow in corpus:
        dist = lda.get_document_topics(bow, minimum_probability=0.0)
        row = [0.0] * k
        for tid, p in dist:
            row[int(tid)] = float(p)
        mat.append(row)

    out = df_meta.copy()
    for i, c in enumerate(cols):
        out[c] = [row[i] for row in mat]

    out.to_csv(out_csv, index=False, encoding="utf-8-sig")


def save_pyldavis(lda_model, corpus, dictionary, out_html: Path):
    """Generate and save pyLDAvis interactive visualization (compatibility for gensim versions)"""
    try:
        import pyLDAvis.gensim_models as gensimvis
        vis = gensimvis.prepare(lda_model, corpus, dictionary)
    except Exception:
        import pyLDAvis.gensim as gensimvis
        vis = gensimvis.prepare(lda_model, corpus, dictionary)

    pyLDAvis.save_html(vis, str(out_html))


def save_decade_trend_png(doc_topics_df: pd.DataFrame, k: int, out_png: Path):
    """Generate and save topic prevalence trend plot by decade"""
    if "Year" not in doc_topics_df.columns:
        return

    df = doc_topics_df.dropna(subset=["Year"]).copy()
    df["Year"] = df["Year"].astype(int)
    df["Decade"] = (df["Year"] // 10) * 10

    topic_cols = [f"Topic_{i + 1}" for i in range(k)]
    grp = df.groupby("Decade")[topic_cols].mean().reset_index()

    plt.figure(figsize=(10, 6))
    for c in topic_cols:
        plt.plot(grp["Decade"], grp[c], marker="o", label=c)
    plt.xlabel("Decade")
    plt.ylabel("Mean Topic Proportion")
    plt.title("Topic Prevalence by Decade")
    plt.grid(True, alpha=0.3)
    plt.legend(ncol=2, fontsize=9)
    plt.savefig(out_png, dpi=300, bbox_inches="tight")
    plt.close()


def main():
    # Parse command line arguments
    ap = argparse.ArgumentParser(
        description="Topic modeling analysis using LDA with TF-IDF vocabulary filtering, coherence evaluation, and temporal trend visualization")
    ap.add_argument("--input", default="Preprocessed_Tokens.xlsx",
                    help="Path to preprocessed tokenized data (Excel format)")
    ap.add_argument("--tokens_col", default="Tokens", help="Column name containing tokenized text")
    ap.add_argument("--id_col", default="ID", help="Column name for unique document IDs")
    ap.add_argument("--date_col", default="Date", help="Column name for document publication dates")
    ap.add_argument("--max_features", type=int, default=5000,
                    help="Maximum number of features for TF-IDF vocabulary filtering")
    ap.add_argument("--passes", type=int, default=10, help="Number of passes over the corpus for LDA training")
    ap.add_argument("--iterations_stage", type=int, default=300,
                    help="Number of iterations for coherence evaluation stages")
    ap.add_argument("--iterations_final", type=int, default=300,
                    help="Number of iterations for final LDA model training")
    ap.add_argument("--chunksize", type=int, default=2000, help="Chunk size for batch processing in LDA training")
    ap.add_argument("--random_state", type=int, default=42, help="Random state for reproducibility of LDA results")
    ap.add_argument("--stage1", default="10,15,20,25,30",
                    help="Topic numbers to evaluate in Stage 1 (comma-separated integers)")
    ap.add_argument("--stage2", default="5,6,7,8,9,10",
                    help="Topic numbers to evaluate in Stage 2 (comma-separated integers)")
    ap.add_argument("--final_k", type=int, default=6, help="Optimal number of topics for final LDA model")
    ap.add_argument("--outdir", default="lda_outputs", help="Directory to save all output files (created if missing)")

    args = ap.parse_args()

    # Create output directory if not exists
    outdir = Path(args.outdir)
    outdir.mkdir(parents=True, exist_ok=True)

    # Load preprocessed data
    df = pd.read_excel(args.input)
    if args.tokens_col not in df.columns:
        raise KeyError(f"Missing column '{args.tokens_col}'. Found: {list(df.columns)}")

    # Create metadata dataframe (ID, Date, Year) for document tracking
    meta = pd.DataFrame()
    meta["ID"] = df[args.id_col] if args.id_col in df.columns else range(1, len(df) + 1)
    meta["Date"] = df[args.date_col] if args.date_col in df.columns else ""
    meta["Year"] = meta["Date"].apply(parse_year)

    # Convert token column to document-token list format
    docs_tokens = docs_from_tokens_column(df[args.tokens_col])

    # Step 1: Generate TF-IDF filtered vocabulary (top 5000 features)
    tfidf_vocab = build_tfidf_vocab(docs_tokens, max_features=args.max_features)
    (outdir / "tfidf_vocab_5000.txt").write_text("\n".join(sorted(tfidf_vocab)), encoding="utf-8")

    # Step 2: Filter documents to retain only TF-IDF vocabulary terms
    filtered_docs = [[t for t in doc if t in tfidf_vocab] for doc in docs_tokens]

    # Remove empty documents resulting from vocabulary filtering
    keep_idx = [i for i, d in enumerate(filtered_docs) if len(d) > 0]
    filtered_docs = [filtered_docs[i] for i in keep_idx]
    meta = meta.iloc[keep_idx].reset_index(drop=True)

    if len(filtered_docs) == 0:
        raise RuntimeError(
            "All documents became empty after TF-IDF vocab filtering. Check Tokens column / max_features.")

    # Step 3: Build Gensim dictionary and bag-of-words corpus
    dictionary = corpora.Dictionary(filtered_docs)
    corpus = [dictionary.doc2bow(doc) for doc in filtered_docs]

    # Stage 1: Evaluate coherence scores across broad topic number range
    stage1 = [int(x) for x in args.stage1.split(",") if x.strip()]
    scores1 = compute_coherence_curve(
        dictionary, corpus, filtered_docs, stage1,
        passes=args.passes,
        iterations=args.iterations_stage,
        chunksize=args.chunksize,
        random_state=args.random_state,
    )
    save_coherence_plot(stage1, scores1, outdir / "best_k.png", "Coherence across topic numbers (Stage 1)")

    # Generate pyLDAvis visualization for k=15 (Stage 1)
    if 15 in stage1:
        lda15 = train_lda(dictionary, corpus, k=15, passes=args.passes,
                          iterations=args.iterations_stage, chunksize=args.chunksize, random_state=args.random_state)
        save_pyldavis(lda15, corpus, dictionary, outdir / "pyLDAvis_k15.html")

    # Stage 2: Refine coherence evaluation across narrow topic number range
    stage2 = [int(x) for x in args.stage2.split(",") if x.strip()]
    scores2 = compute_coherence_curve(
        dictionary, corpus, filtered_docs, stage2,
        passes=args.passes,
        iterations=args.iterations_stage,
        chunksize=args.chunksize,
        random_state=args.random_state,
    )
    save_coherence_plot(stage2, scores2, outdir / "best_k1.png", "Coherence across topic numbers (Stage 2)")

    # Train final LDA model with optimal topic number (k={k_final})
    k_final = int(args.final_k)
    lda_final = train_lda(dictionary, corpus, k=k_final, passes=args.passes,
                          iterations=args.iterations_final, chunksize=args.chunksize, random_state=args.random_state)

    lda_final.save(str(outdir / f"lda_final_k{k_final}.model"))

    # Export top terms for final model
    export_topics(lda_final, topn=20, out_csv=outdir / f"topics_top20_k{k_final}.csv")

    # Generate pyLDAvis for final model
    save_pyldavis(lda_final, corpus, dictionary, outdir / f"pyLDAvis_k{k_final}.html")

    # Export document-topic distributions with metadata
    doc_topics_path = outdir / f"doc_topics_k{k_final}.csv"
    export_doc_topics(lda_final, corpus, meta, out_csv=doc_topics_path)

    # Generate temporal trend plot by decade
    doc_topics_df = pd.read_csv(doc_topics_path)
    save_decade_trend_png(doc_topics_df, k=k_final, out_png=outdir / f"topic_trends_by_decade_k{k_final}.png")

    print("LDA topic modeling analysis completed. All outputs saved to:", outdir.resolve())


if __name__ == "__main__":
    main()
