# Supplementary material for: From a shared origin to divergent frames: A computational analysis of media representations of Kampo Medicine and Traditional Chinese Medicine in Asahi Shimbun
Source: PLoS One. 2026 Jun 30;21(6):e0351860. doi: 10.1371/journal.pone.0351860 (PMC13318050; doi:10.1371/journal.pone.0351860)
Supplement: S11 File — Python script for training word embeddings and conducting semantic similarity analysis. (TXT) [file pone.0351860.s011.txt]

import argparse
from pathlib import Path
import re

import numpy as np
import pandas as pd
import matplotlib.pyplot as plt

from gensim.models import Word2Vec
from sklearn.decomposition import PCA
from sklearn.manifold import TSNE


# -------------------------
# Helper Functions
# -------------------------
def parse_year(date_val) -> int | None:
    """Extract year (19xx/20xx) from date string"""
    if date_val is None:
        return None
    s = str(date_val).strip()
    if not s:
        return None
    m = re.search(r"(19\d{2}|20\d{2})", s)
    return int(m.group(1)) if m else None


def cosine_sim(a: np.ndarray, b: np.ndarray) -> float:
    """Calculate cosine similarity between two vectors (avoid division by zero)"""
    denom = (np.linalg.norm(a) * np.linalg.norm(b))
    return float(np.dot(a, b) / denom) if denom != 0 else 0.0


def docs_from_tokens_column(tokens_series: pd.Series) -> list[list[str]]:
    """Convert token column to list of documents (each document = list of tokens)"""
    docs = []
    for x in tokens_series.fillna("").astype(str).tolist():
        toks = [t for t in x.split() if t]
        docs.append(toks)
    return docs


def compute_anchor_center(w2v: Word2Vec, anchors: list[str]) -> tuple[np.ndarray, list[str]]:
    """Compute semantic center of anchor terms (only use terms present in vocabulary)"""
    present = [w for w in anchors if w in w2v.wv]
    if not present:
        raise ValueError("No anchor terms found in Word2Vec vocabulary.")
    center = np.mean([w2v.wv[w] for w in present], axis=0)
    return center, present


def build_tcm_neighborhood(w2v: Word2Vec, anchor_center: np.ndarray, topn: int = 30) -> list[tuple[str, float]]:
    # Calculate cosine similarity between each vocabulary word and TCM anchor center, then select top-N words
    sims = [(w, cosine_sim(w2v.wv[w], anchor_center)) for w in w2v.wv.index_to_key]
    sims.sort(key=lambda x: x[1], reverse=True)
    return sims[:topn]


def save_tsne_plot(
        words: list[str],
        vectors: np.ndarray,
        kampo_set: set[str],
        out_png: Path,
        random_state: int = 42
):
    # Dimensionality reduction: PCA first (to mitigate curse of dimensionality), then t-SNE to 2D
    pca = PCA(n_components=min(30, vectors.shape[1]))
    vec_pca = pca.fit_transform(vectors)

    tsne = TSNE(
        n_components=2,
        perplexity=25,
        learning_rate="auto",
        init="random",
        random_state=random_state,
    )
    emb_2d = tsne.fit_transform(vec_pca)

    # Assign colors: blue for Kampo-related words, red for TCM semantic center-related words
    colors = ["blue" if w in kampo_set else "red" for w in words]

    plt.figure(figsize=(14, 12))
    plt.scatter(
        emb_2d[:, 0], emb_2d[:, 1],
        c=colors, s=110, alpha=0.85, edgecolors="k", linewidths=0.5
    )

    for i, w in enumerate(words):
        plt.annotate(
            w,
            (emb_2d[i, 0], emb_2d[i, 1]),
            xytext=(4, 4),
            textcoords="offset points",
            fontsize=9,
            bbox=dict(boxstyle="round,pad=0.2", fc="white", alpha=0.5),
        )

    plt.title("Distinct Semantic Clusters: Kampo vs. TCM", fontsize=18)
    plt.grid(alpha=0.3)
    plt.tight_layout()
    plt.savefig(out_png, dpi=300, bbox_inches="tight")
    plt.close()


# -------------------------
# Main Execution
# -------------------------
def main():
    # Parse command line arguments
    ap = argparse.ArgumentParser(
        description="Semantic analysis of Kampo and TCM using Word2Vec, cosine similarity, and t-SNE visualization")
    ap.add_argument("--input", default="Preprocessed_Tokens.xlsx",
                    help="Path to preprocessed tokens file (Excel format)")
    ap.add_argument("--tokens_col", default="Tokens", help="Column name containing tokenized text")
    ap.add_argument("--id_col", default="ID", help="Column name for document IDs")
    ap.add_argument("--date_col", default="Date", help="Column name for document dates")

    # Hyperparameters for Word2Vec model training
    ap.add_argument("--vector_size", type=int, default=200, help="Dimensionality of word vectors (Word2Vec)")
    ap.add_argument("--window", type=int, default=6, help="Context window size (Word2Vec)")
    ap.add_argument("--min_count", type=int, default=3,
                    help="Minimum word frequency to include in vocabulary (Word2Vec)")
    ap.add_argument("--negative", type=int, default=10, help="Number of negative samples (Word2Vec)")
    ap.add_argument("--epochs", type=int, default=10, help="Number of training epochs (Word2Vec)")
    ap.add_argument("--sg", type=int, default=1, help="Training algorithm: 1=Skip-gram, 0=CBOW (Word2Vec)")

    ap.add_argument("--topn", type=int, default=30, help="Number of top similar words to extract")
    ap.add_argument("--random_state", type=int, default=42, help="Random state for reproducibility (t-SNE)")
    ap.add_argument("--outdir", default="w2v_outputs", help="Directory to save output files (created if not exists)")

    args = ap.parse_args()

    # Create output directory if it does not exist
    outdir = Path(args.outdir)
    outdir.mkdir(parents=True, exist_ok=True)

    # Load preprocessed data
    df = pd.read_excel(args.input)
    if args.tokens_col not in df.columns:
        raise KeyError(f"Missing column '{args.tokens_col}'. Found: {list(df.columns)}")

    # Construct document corpus from token column
    docs = docs_from_tokens_column(df[args.tokens_col])
    if not any(len(d) > 0 for d in docs):
        raise RuntimeError("All documents have empty Tokens. Check preprocessing output.")

    # Create metadata dataframe (ID, Date, Year)
    meta = pd.DataFrame()
    meta["ID"] = df[args.id_col] if args.id_col in df.columns else range(1, len(df) + 1)
    meta["Date"] = df[args.date_col] if args.date_col in df.columns else ""
    meta["Year"] = meta["Date"].apply(parse_year)

    # Train Word2Vec model
    w2v = Word2Vec(
        sentences=docs,
        vector_size=args.vector_size,
        window=args.window,
        min_count=args.min_count,
        negative=args.negative,
        epochs=args.epochs,
        sg=args.sg,
        workers=1,
        seed=args.random_state,
    )
    w2v.save(str(outdir / "w2v.model"))

    # Define TCM anchor terms and compute semantic center
    anchors = [
        "中医", "漢医", "中医学", "中国医学", "中国伝統医学", "中医薬", "中薬", "中国医薬"
    ]
    anchor_center, anchor_present = compute_anchor_center(w2v, anchors)

    # Calculate cosine similarity between Kampo vector and TCM semantic center
    kampo_sim = None
    if "漢方" in w2v.wv:
        kampo_sim = cosine_sim(w2v.wv["漢方"], anchor_center)

    # Extract top-N similar words for Kampo and TCM center
    topn = int(args.topn)
    kampo_neighbors = w2v.wv.most_similar("漢方", topn=topn) if "漢方" in w2v.wv else []
    tcm_neighbors = build_tcm_neighborhood(w2v, anchor_center, topn=topn)

    kampo_words = [w for w, _ in kampo_neighbors]
    tcm_words = [w for w, _ in tcm_neighbors]

    # Prepare words/vectors for t-SNE visualization (deduplicated)
    vis_words = list(dict.fromkeys(kampo_words + tcm_words))  # stable de-dup, keep order
    vis_vectors = np.array([w2v.wv[w] for w in vis_words])

    # Generate and save t-SNE visualization
    save_tsne_plot(
        words=vis_words,
        vectors=vis_vectors,
        kampo_set=set(kampo_words),
        out_png=outdir / "tsne_kampo_vs_tcm.png",
        random_state=args.random_state,
    )

    # Calculate document-level similarity to TCM semantic center
    doc_sims = []
    for doc in docs:
        vecs = [w2v.wv[w] for w in doc if w in w2v.wv]
        if vecs:
            doc_vec = np.mean(vecs, axis=0)
            doc_sims.append(cosine_sim(doc_vec, anchor_center))
        else:
            doc_sims.append(0.0)

    # Define threshold (75th percentile) and label documents as TCM-related or not
    thresh = float(np.percentile(doc_sims, 75))
    tcm_label = [1 if s > thresh else 0 for s in doc_sims]

    # Export analysis results to CSV files
    # 1) Similarity summary
    pd.DataFrame({
        "anchor_terms_present": [", ".join(anchor_present)],
        "kampo_vs_tcm_center_cosine": [kampo_sim if kampo_sim is not None else ""],
        "tcm_threshold_p75": [thresh],
    }).to_csv(outdir / "w2v_summary.csv", index=False, encoding="utf-8-sig")

    # 2) Top-N similar words for Kampo and TCM center
    pd.DataFrame(kampo_neighbors, columns=["term", "cosine_to_kampo"]).to_csv(
        outdir / "kampo_neighbors{topn}.csv", index=False, encoding="utf-8-sig"
    )
    pd.DataFrame(tcm_neighbors, columns=["term", "cosine_to_tcm_center"]).to_csv(
        outdir / "tcm_center_neighbors{topn}.csv", index=False, encoding="utf-8-sig"
    )

    # 3) Document-level TCM similarity results
    out = meta.copy()
    out["tcm_similarity"] = doc_sims
    out["tcm_label_p75"] = tcm_label
    out.to_csv(outdir / "doc_tcm_similarity.csv", index=False, encoding="utf-8-sig")

    print("Analysis completed successfully. Outputs saved to:", outdir.resolve())


if __name__ == "__main__":
    main()
